# Supplementary material for: TMEM135 links peroxisomes to the regulation of brown fat mitochondrial fission and energy homeostasis
Source: Nat Commun. 2023 Sep 29;14:6099. doi: 10.1038/s41467-023-41849-8 (PMC10541902; doi:10.1038/s41467-023-41849-8)
Supplement: Supplementary file 4 — Supplementary Data 1 [file 41467_2023_41849_MOESM4_ESM.xlsx]

## Sheet: Peptides
gene	prot_cover	prot_acc	prot_desc	prot_mass	prot_matches_sig	prot_sequences_sig	prot_len	prot_n_psm	prot_n_pep	acc_type	uniprot_acc	species	entrez	kin_attr	kin_class	kin_order	I126 (Ref.1)	I127N (WT.BR1)	I127C (WT.BR2)	I128N (WT.BR3)	I128C (WT.BR4)	I129N (WT.BR5)	I129C (KO.BR1)	I130N (KO.BR2)	I130C (KO.BR3)	I131N (KO.BR4)	I131C (KO.BR5)	N_I126 (Ref.1)	N_I127N (WT.BR1)	N_I127C (WT.BR2)	N_I128N (WT.BR3)	N_I128C (WT.BR4)	N_I129N (WT.BR5)	N_I129C (KO.BR1)	N_I130N (KO.BR2)	N_I130C (KO.BR3)	N_I131N (KO.BR4)	N_I131C (KO.BR5)	log2_R126 (Ref.1)	log2_R127N (WT.BR1)	log2_R127C (WT.BR2)	log2_R128N (WT.BR3)	log2_R128C (WT.BR4)	log2_R129N (WT.BR5)	log2_R129C (KO.BR1)	log2_R130N (KO.BR2)	log2_R130C (KO.BR3)	log2_R131N (KO.BR4)	log2_R131C (KO.BR5)
Aars2	0.039	SYAM_MOUSE	Alanine--tRNA ligase, mitochondrial OS=Mus musculus GN=Aars2 PE=1 SV=1	113701	5	3	980	5	3	uniprot_id	Q14CH7	mouse	224805	FALSE	NA	NA	16870	14365	16595	17310	10130	17420	23205	17745	22895	13964	22650	16870	18451	16924	14207	9792	16492	18834	22318	19871	17830	21592	0	-0.1	-0.083	-0.367	-1.14	-0.358	0.504	0.102	0.344	-0.229	0.021
Abcb10	0.049	ABCBA_MOUSE	ATP-binding cassette sub-family B member 10, mitochondrial OS=Mus musculus GN=Abcb10 PE=1 SV=1	82753	3	2	715	3	2	uniprot_id	Q9JI39	mouse	56199	FALSE	NA	NA	97382	83618	100110	129360	132072	122265	109550	63542	106940	65708	95328	97382	107520	102171	106215	127688	115840	88955	79942	92932	84011	90886	0	-0.254	-0.051	0.519	0.486	0.495	0.24	-0.643	0.282	-0.47	0.168
Abcb6	0.024	ABCB6_MOUSE	ATP-binding cassette sub-family B member 6, mitochondrial OS=Mus musculus GN=Abcb6 PE=1 SV=1	98808	1	1	842	1	1	uniprot_id	Q9DC29	mouse	74104	FALSE	NA	NA	7003	4787	8061	12380	8483	7714	9923	4322	8186	6170	7207	7003	6161	8231	10161	8200	7303	8060	5438	7122	7897	6871	0	-0.549	0.203	0.822	0.277	0.14	0.503	-0.696	0.225	-0.183	0.041
Abcb7	0.121	ABCB7_MOUSE	ATP-binding cassette sub-family B member 7, mitochondrial OS=Mus musculus GN=Abcb7 PE=1 SV=3	92267	21	7	752	21	7	uniprot_id	Q61102	mouse	11306	FALSE	NA	NA	62780	59772	69240	65730	44740	64145	86322	52990	79420	49678	66908	62780	76773	70572	53983	43261	60798	70077	66654	68980	63460	63795	0	-0.08	0.046	0.334	0.112	0.026	0.287	-0.177	0.256	-0.347	0.037
Abcb8	0.297	ABCB8_MOUSE	ATP-binding cassette sub-family B member 8, mitochondrial OS=Mus musculus GN=Abcb8 PE=1 SV=1	84879	42	16	717	42	16	uniprot_id	Q9CXJ4	mouse	74610	FALSE	NA	NA	105299	87758	103502	106270	83288	97662	120732	89908	118129	86097	101224	105299	112739	105582	87309	80550	92575	98010	113091	102579	109991	96514	0	-0.315	-0.028	0.182	-0.028	0.048	0.248	-0.276	0.208	-0.342	0.018
Abcd3	0.211	ABCD3_MOUSE	ATP-binding cassette sub-family D member 3 OS=Mus musculus GN=Abcd3 PE=1 SV=2	85793	27	10	659	27	10	uniprot_id	P55096	mouse	19299	FALSE	NA	NA	70768	59590	86678	138238	107490	111815	42432	30531	40472	27658	33268	70768	76496	88399	113530	103951	106027	34437	38407	35150	35343	31720	0	-0.254	0.426	0.989	0.698	0.725	-0.512	-1.031	-0.64	-1.216	-0.856
Abcd4	0.021	ABCD4_MOUSE	ATP-binding cassette sub-family D member 4 OS=Mus musculus GN=Abcd4 PE=1 SV=2	74553	1	1	606	1	1	uniprot_id	O89016	mouse	19300	FALSE	NA	NA	25940	14870	21550	36510	28740	32120	26010	12610	27190	17940	24750	25940	19071	21964	30007	27800	30483	21105	15857	23572	22881	23603	0	-0.803	-0.267	0.493	0.148	0.308	0.004	-1.041	0.068	-0.532	-0.068
Abcf1	0.023	ABCF1_MOUSE	ATP-binding cassette sub-family F member 1 OS=Mus musculus GN=Abcf1 PE=1 SV=1	117343	4	2	837	4	2	uniprot_id	Q6P542	mouse	224742	FALSE	NA	NA	11454	12210	10423	8048	6514	9583	21386	12768	13750	12582	15474	11454	15698	10638	6608	6298	9079	17366	16063	11952	16090	14752	0	0.09	-0.131	-0.574	-0.814	-0.282	0.91	0.155	0.257	0.142	0.434
Abhd11	0.153	ABHDB_MOUSE	Protein ABHD11 OS=Mus musculus GN=Abhd11 PE=1 SV=1	36174	10	4	307	10	4	uniprot_id	Q8K4F5	mouse	68758	FALSE	NA	NA	253600	203600	236900	258050	204875	202150	338375	237375	330150	226200	337025	253600	261571	241678	211943	198105	191614	274701	298594	286706	288995	321342	0	-0.571	-0.096	0.225	-0.145	-0.118	0.306	-0.502	0.384	-0.429	0.205
Abhd12	0.028	ABD12_MOUSE	Monoacylglycerol lipase ABHD12 OS=Mus musculus GN=Abhd12 PE=1 SV=2	50911	2	1	398	2	1	uniprot_id	Q99LR1	mouse	76192	FALSE	NA	NA	11205	11310	11065	10288	9874	12280	15880	14060	13660	13385	12012	11205	14526	11287	8450	9547	11642	12892	17686	11863	17103	11452	0	-0.003	-0.018	-0.124	-0.182	0.111	0.503	0.326	0.286	0.256	0.078
Abhd15	0.133	ABH15_MOUSE	Protein ABHD15 OS=Mus musculus GN=Abhd15 PE=1 SV=1	54323	7	4	459	7	4	uniprot_id	Q5F2F2	mouse	67477	FALSE	NA	NA	42170	28058	37868	50505	46838	43295	50562	34085	51128	34085	45262	42170	36046	38627	41482	45291	41044	41049	42874	44400	43549	43157	0	-0.516	-0.099	0.218	0.008	0.126	0.238	-0.356	0.194	-0.275	0.126
Abhd16a	0.023	ABHGA_MOUSE	Protein ABHD16A OS=Mus musculus GN=Abhd16a PE=1 SV=3	67569	1	1	558	1	1	uniprot_id	Q9Z1Q2	mouse	193742	FALSE	NA	NA	40040	36140	39580	45860	39970	37840	56110	38870	53090	36790	50390	40040	46351	40341	37691	38662	35910	45528	48877	46026	46924	48053	0	-0.148	-0.017	0.196	-0.003	-0.082	0.487	-0.043	0.407	-0.122	0.332
Abhd5	0.046	ABHD5_MOUSE	1-acylglycerol-3-phosphate O-acyltransferase ABHD5 OS=Mus musculus GN=Abhd5 PE=1 SV=1	43654	6	1	351	6	1	uniprot_id	Q9DBL9	mouse	67469	FALSE	NA	NA	57772	45582	55248	84852	77242	71365	72858	39200	63288	37875	54962	57772	58575	56366	69684	74685	67638	59152	49312	54971	48401	52404	0	-0.42	-0.088	0.531	0.371	0.212	0.307	-0.561	0.145	-0.6	0.012
Abhd6	0.188	ABHD6_MOUSE	Monoacylglycerol lipase ABHD6 OS=Mus musculus GN=Abhd6 PE=1 SV=1	43620	17	6	336	17	6	uniprot_id	Q8R2Y0	mouse	66082	FALSE	NA	NA	114799	65248	112154	146000	137212	132756	128699	80365	129762	85059	113216	114799	83837	114476	119905	132672	125787	104486	101111	112698	108797	107935	0	-0.714	-0.037	0.292	0.25	0.216	0.141	-0.426	0.175	-0.404	0.048
Ablim1	0.035	ABLM1_MOUSE	Actin-binding LIM protein 1 OS=Mus musculus GN=Ablim1 PE=1 SV=1	110999	13	3	861	13	3	uniprot_id	Q8K4G5	mouse	226251	FALSE	NA	NA	14430	14150	15752	16195	6240	12694	23460	16090	15380	13030	16702	14430	18178	16072	13302	6035	12032	19045	20240	13358	16648	15925	0	-0.023	0.191	0.097	-0.82	-0.135	0.809	-0.013	0.165	-0.032	0.231
Acaa1a	0.507	THIKA_MOUSE	3-ketoacyl-CoA thiolase A, peroxisomal OS=Mus musculus GN=Acaa1a PE=1 SV=1	48278	57	12	424	10	4	uniprot_id	Q921H8	mouse	113868	FALSE	NA	NA	189400	133425	174125	220375	181700	188975	224088	166375	226888	164200	206462	189400	171427	177634	180984	175689	179119	181926	209289	197067	209817	196854	0	-0.406	-0.178	0.236	0	0.033	0.223	-0.182	0.258	-0.282	0.122
Acaa1b	0.401	THIKB_MOUSE	3-ketoacyl-CoA thiolase B, peroxisomal OS=Mus musculus GN=Acaa1b PE=1 SV=1	48606	50	2	424	3	2	uniprot_id	Q8VCH0	mouse	235674	FALSE	NA	NA	84602	64944	80322	79424	61294	68826	131515	99448	129904	97119	125012	84602	83574	82008	65188	59248	65164	106820	125133	112998	124281	119176	0	-0.179	-0.124	-0.023	-0.354	-0.131	1.005	0.694	0.829	0.638	0.76
Acaa2	0.864	THIM_MOUSE	3-ketoacyl-CoA thiolase, mitochondrial OS=Mus musculus GN=Acaa2 PE=1 SV=3	47989	632	30	397	603	30	uniprot_id	Q8BWT1	mouse	52538	FALSE	NA	NA	139412	114572	129150	176312	148338	145850	174962	115719	174288	108466	163262	139412	147219	131760	144801	143431	138239	142036	145558	151370	138594	155667	0	-0.464	-0.178	0.112	-0.12	-0.062	0.284	-0.433	0.326	-0.397	0.19
Acaca	0.233	ACACA_MOUSE	Acetyl-CoA carboxylase 1 OS=Mus musculus GN=Acaca PE=1 SV=1	292351	144	44	2345	113	35	uniprot_id	Q5SWU9	mouse	107476	FALSE	NA	NA	135150	112328	143425	195600	153985	139225	142775	86795	136500	81748	120400	135150	144337	146318	160760	148895	131952	115915	109215	118563	104456	114798	0	-0.285	0.003	0.58	0.14	0.152	0.132	-0.598	0.058	-0.605	-0.103
Acacb	0.105	ACACB_MOUSE	Acetyl-CoA carboxylase 2 OS=Mus musculus GN=Acacb PE=1 SV=1	303635	63	13	2448	32	12	uniprot_id	E9Q4Z2	mouse	100705	FALSE	NA	NA	76608	56209	75702	82062	58230	71722	101282	61985	88720	56210	78100	76608	72168	77198	67396	56303	67973	82209	77972	76994	71819	74469	0	-0.385	-0.012	0.318	0.063	0.066	0.282	-0.524	0.129	-0.604	-0.067
Acad10	0.231	ACD10_MOUSE	Acyl-CoA dehydrogenase family member 10 OS=Mus musculus GN=Acad10 PE=1 SV=1	131274	73	21	1069	73	21	uniprot_id	Q8K370	mouse	71985	FALSE	NA	NA	103200	75740	85175	116750	89200	127000	120000	78135	135620	82180	120535	103200	97305	86864	95886	86248	120384	97423	98268	117688	104998	114935	0	-0.392	-0.149	0.229	-0.013	0.01	0.269	-0.342	0.294	-0.27	0.196
Acad11	0.264	ACD11_MOUSE	Acyl-CoA dehydrogenase family member 11 OS=Mus musculus GN=Acad11 PE=1 SV=2	98135	51	17	779	51	17	uniprot_id	Q80XL6	mouse	102632	FALSE	NA	NA	110370	92460	105910	125250	105800	101445	157225	115110	120375	107650	127330	110370	118744	108136	102864	102338	96145	127637	144789	104720	137534	121397	0	-0.437	-0.024	0.338	0.066	0.129	0.265	-0.292	0.153	-0.285	-0.076
Acad8	0.375	ACAD8_MOUSE	Isobutyryl-CoA dehydrogenase, mitochondrial OS=Mus musculus GN=Acad8 PE=1 SV=2	50830	48	13	413	48	13	uniprot_id	Q9D7B6	mouse	66948	FALSE	NA	NA	173375	137262	171675	167600	122402	157900	223922	137050	215300	134450	199600	173375	176411	175096	137654	118346	149668	181779	172378	186951	171722	190320	0	-0.35	-0.078	0.252	0.03	-0.001	0.211	-0.332	0.192	-0.353	0.103
Acad9	0.376	ACAD9_MOUSE	Acyl-CoA dehydrogenase family member 9, mitochondrial OS=Mus musculus GN=Acad9 PE=1 SV=2	77900	97	20	625	97	20	uniprot_id	Q8JZN5	mouse	229211	FALSE	NA	NA	169778	150202	173238	206588	158780	181512	187488	126218	193062	122386	173988	169778	192981	176731	169652	153525	172012	152201	158791	167620	156333	165890	0	-0.16	-0.002	0.344	-0.032	0.057	0.26	-0.41	0.184	-0.504	0.05
Acadl	0.433	ACADL_MOUSE	Long-chain specific acyl-CoA dehydrogenase, mitochondrial OS=Mus musculus GN=Acadl PE=1 SV=2	54922	218	18	430	218	18	uniprot_id	P51174	mouse	11363	FALSE	NA	NA	199925	164300	201112	267512	218638	209250	271962	179925	280800	176588	253675	199925	211127	205195	219694	211400	198326	220799	226330	243886	225656	241868	0	-0.289	-0.112	0.21	-0.178	-0.15	0.43	-0.176	0.425	-0.216	0.331
Acadm	0.613	ACADM_MOUSE	Medium-chain specific acyl-CoA dehydrogenase, mitochondrial OS=Mus musculus GN=Acadm PE=1 SV=1	54012	195	26	421	195	26	uniprot_id	P45952	mouse	11364	FALSE	NA	NA	273788	153099	202662	287825	203502	248369	330912	165062	333000	172135	250772	273788	196600	206720	236360	196809	235488	268614	207612	289244	219874	239119	0	-0.316	-0.082	0.052	-0.282	-0.134	0.368	-0.262	0.424	-0.248	0.297
Acads	0.66	ACADS_MOUSE	Short-chain specific acyl-CoA dehydrogenase, mitochondrial OS=Mus musculus GN=Acads PE=1 SV=2	50188	202	21	412	202	21	uniprot_id	Q07417	mouse	11409	FALSE	NA	NA	225525	175950	216800	236508	173150	219540	265200	186525	273000	195880	243350	225525	226092	221179	194146	167426	208197	215304	234593	237100	250090	232025	0	-0.406	-0.146	0.218	-0.211	-0.114	0.268	-0.346	0.324	-0.26	0.098
Acadsb	0.407	ACDSB_MOUSE	Short/branched chain specific acyl-CoA dehydrogenase, mitochondrial OS=Mus musculus GN=Acadsb PE=1 SV=1	55174	47	12	432	46	12	uniprot_id	Q9DBL1	mouse	66885	FALSE	NA	NA	253325	256600	249250	280288	200048	239275	363175	259838	344900	233175	309425	253325	329757	254254	230206	193454	226820	294827	326867	299475	297881	295029	0	-0.397	-0.144	0.374	-0.139	0.007	0.277	-0.338	0.286	-0.442	0.072
Acadvl	0.686	ACADV_MOUSE	Very long-chain specific acyl-CoA dehydrogenase, mitochondrial OS=Mus musculus GN=Acadvl PE=1 SV=3	80626	504	35	656	499	35	uniprot_id	P50544	mouse	11370	FALSE	NA	NA	217580	166400	206600	263600	207725	227260	246000	158250	258550	152775	205750	217580	213822	210744	216525	200870	215217	199716	199061	224561	195222	196173	0	-0.282	-0.031	0.36	-0.019	0.062	0.271	-0.383	0.2	-0.382	0.072
Acat1	0.599	THIL_MOUSE	Acetyl-CoA acetyltransferase, mitochondrial OS=Mus musculus GN=Acat1 PE=1 SV=1	52463	201	17	424	199	17	uniprot_id	Q8QZT1	mouse	110446	FALSE	NA	NA	176858	163430	176165	155450	111085	135710	250375	166288	240108	150970	231505	176858	209970	179712	127675	107387	128557	203264	209155	208513	192898	220730	0	-0.288	-0.104	0.366	-0.107	-0.02	0.29	-0.336	0.332	-0.364	0.149
Acat2	0.058	THIC_MOUSE	Acetyl-CoA acetyltransferase, cytosolic OS=Mus musculus GN=Acat2 PE=1 SV=2	46540	3	1	397	3	1	uniprot_id	Q8CAY6	mouse	110460	FALSE	NA	NA	57180	41072	53672	99510	72372	64918	66852	29745	60890	27065	54745	57180	52756	54747	81736	69983	61539	54269	37414	52865	34570	52197	0	-0.486	-0.1	0.792	0.339	0.182	0.223	-0.944	0.076	-1.097	-0.059
Acbd5	0.041	ACBD5_MOUSE	Acyl-CoA-binding domain-containing protein 5 OS=Mus musculus GN=Acbd5 PE=1 SV=1	64425	4	2	508	4	2	uniprot_id	Q5XG73	mouse	74159	FALSE	NA	NA	43025	44325	62675	59678	47998	61570	36276	30032	31440	26206	32824	43025	56946	63936	49017	46414	58365	29453	37778	27311	33492	31295	0	0.184	0.694	0.029	-0.468	0.352	-0.567	-0.837	-1.097	-1.114	-0.781
Acly	0.436	ACLY_MOUSE	ATP-citrate synthase OS=Mus musculus GN=Acly PE=1 SV=1	137751	231	40	1091	231	40	uniprot_id	Q91V92	mouse	104112	FALSE	NA	NA	162662	131134	159081	213112	170044	176538	198675	109655	174548	108360	164606	162662	168506	162298	175029	164419	167328	161282	137944	151592	138459	156941	0	-0.45	0.007	0.44	0.088	0.08	0.37	-0.675	0.146	-0.656	0.043
Aco1	0.066	ACOC_MOUSE	Cytoplasmic aconitate hydratase OS=Mus musculus GN=Aco1 PE=1 SV=3	110378	6	4	889	6	4	uniprot_id	P28271	mouse	11428	FALSE	NA	NA	47580	46580	47910	70770	88065	53900	66305	42660	61475	38370	51940	47580	59948	48917	58085	85124	51028	53856	53680	53480	49108	49514	0	-0.294	0.008	0.334	0.048	0.126	0.218	-0.378	0.208	-0.418	0.046
Aco2	0.663	ACON_MOUSE	Aconitate hydratase, mitochondrial OS=Mus musculus GN=Aco2 PE=1 SV=1	98755	673	46	780	656	46	uniprot_id	Q99KI0	mouse	11429	FALSE	NA	NA	193612	139811	181338	235075	187512	183762	243000	157051	259174	147882	225458	193612	179637	184996	193093	181311	174193	197261	197555	224990	188938	214966	0	-0.491	-0.12	0.271	-0.124	-0.065	0.348	-0.392	0.4	-0.26	0.319
Acot11	0.418	ACO11_MOUSE	Acyl-coenzyme A thioesterase 11 OS=Mus musculus GN=Acot11 PE=1 SV=1	75042	73	21	594	72	20	uniprot_id	Q8VHQ9	mouse	329910	FALSE	NA	NA	144605	135675	142475	123372	105530	148034	215050	119319	169512	108825	184975	144605	174335	145347	101330	102030	140323	174589	150091	147217	139050	176366	0	-0.179	0.027	0.218	-0.003	0.132	0.352	-0.294	0.178	-0.198	0.202
Acot13	0.4	ACO13_MOUSE	Acyl-coenzyme A thioesterase 13 OS=Mus musculus GN=Acot13 PE=1 SV=1	18266	26	5	140	26	5	uniprot_id	Q9CQR4	mouse	66834	FALSE	NA	NA	152428	106788	145068	156642	128595	142710	199465	179550	193385	106802	173762	152428	137256	148020	128611	124325	135192	161956	225887	168023	136512	165668	0	-0.114	-0.018	0.132	-0.05	0.012	0.518	0.174	0.437	-0.059	0.428
Acot2	0.327	ACOT2_MOUSE	Acyl-coenzyme A thioesterase 2, mitochondrial OS=Mus musculus GN=Acot2 PE=1 SV=2	54437	50	12	453	50	12	uniprot_id	Q9QYR9	mouse	171210	FALSE	NA	NA	103650	66555	92328	143088	104915	102762	133060	60700	117362	57960	102462	103650	85551	94209	117475	101456	97434	108035	76363	101878	74124	97688	0	-0.407	-0.042	0.528	0.01	-0.032	0.332	-0.582	0.176	-0.47	0.186
Acot9	0.241	ACOT9_MOUSE	Acyl-coenzyme A thioesterase 9, mitochondrial OS=Mus musculus GN=Acot9 PE=1 SV=1	58605	33	10	439	33	10	uniprot_id	Q9R0X4	mouse	56360	FALSE	NA	NA	124122	104325	114958	134502	95405	113150	163425	121870	156648	108248	147325	124122	134040	117276	110461	92250	107239	132676	153301	136042	138317	140467	0	-0.416	-0.134	0.258	-0.156	-0.09	0.294	-0.321	0.281	-0.404	0.152
Acox1	0.315	ACOX1_MOUSE	Peroxisomal acyl-coenzyme A oxidase 1 OS=Mus musculus GN=Acox1 PE=1 SV=5	84396	51	14	661	51	14	uniprot_id	Q9R0H0	mouse	11430	FALSE	NA	NA	80945	56922	100362	142562	106941	109864	73344	49615	67250	50452	59512	80945	73132	102400	117084	103401	104124	59542	62411	58383	64467	56743	0	-0.406	0.2	0.845	0.45	0.504	-0.115	-0.832	-0.347	-0.966	-0.442
Acox3	0.049	ACOX3_MOUSE	Peroxisomal acyl-coenzyme A oxidase 3 OS=Mus musculus GN=Acox3 PE=1 SV=2	87402	4	2	700	4	2	uniprot_id	Q9EPL9	mouse	80911	FALSE	NA	NA	53742	51759	70051	98852	66235	81211	51138	41025	42826	38062	39764	53742	66469	71439	81216	64056	77011	41505	51600	37162	48605	37917	0	-0.192	0.353	0.9	0.324	0.579	-0.054	-0.542	-0.306	-0.63	-0.418
Acp2	0.045	PPAL_MOUSE	Lysosomal acid phosphatase OS=Mus musculus GN=Acp2 PE=1 SV=2	52371	3	2	423	3	2	uniprot_id	P24638	mouse	11432	FALSE	NA	NA	48382	44375	55565	46725	40850	53625	61000	43012	51988	42898	56958	48382	57012	56683	38378	39500	50831	49522	54106	45148	54812	54307	0	-0.246	0.31	0.329	0.221	0.444	0.404	-0.093	0.31	-0.182	0.468
Acp5	0.122	PPA5_MOUSE	Tartrate-resistant acid phosphatase type 5 OS=Mus musculus GN=Acp5 PE=1 SV=2	40392	10	3	327	10	3	uniprot_id	Q05117	mouse	11433	FALSE	NA	NA	165800	105200	162700	202000	169600	169900	191600	116600	201600	112200	172300	165800	135391	166119	165790	163936	160846	155628	146720	175381	143602	164254	0	-0.614	-0.027	0.333	0.142	0.074	0.209	-0.508	0.282	-0.373	0.055
Acp6	0.024	PPA6_MOUSE	Lysophosphatidic acid phosphatase type 6 OS=Mus musculus GN=Acp6 PE=1 SV=1	53952	2	1	418	2	1	uniprot_id	Q8BP40	mouse	66659	FALSE	NA	NA	9408	13080	14050	12150	9062	11075	19105	13001	16460	12310	15880	9408	16809	14336	9978	8763	10494	15511	16356	14296	15730	15141	0	0.468	0.538	0.355	-0.05	0.192	1.008	0.372	0.81	0.384	0.706
Acsf2	0.372	ACSF2_MOUSE	Acyl-CoA synthetase family member 2, mitochondrial OS=Mus musculus GN=Acsf2 PE=1 SV=1	77070	82	18	615	82	18	uniprot_id	Q8VCW8	mouse	264895	FALSE	NA	NA	152925	117252	137112	223000	158250	140600	232750	151850	224325	129675	224312	152925	150658	139873	183169	153026	133293	188957	191002	194808	165702	213869	0	-0.44	-0.128	0.33	-0.253	-0.237	0.366	-0.372	0.575	-0.41	0.446
Acsf3	0.292	ACSF3_MOUSE	Acyl-CoA synthetase family member 3, mitochondrial OS=Mus musculus GN=Acsf3 PE=1 SV=2	71393	32	13	583	32	13	uniprot_id	Q3URE1	mouse	257633	FALSE	NA	NA	105700	84535	89770	125588	100152	113400	143275	139595	137225	90870	125025	105700	108657	91603	103104	96821	107358	116333	175601	119257	116154	119200	0	-0.378	-0.082	0.277	-0.053	-0.048	0.335	-0.203	0.374	-0.25	0.21
Acsl1	0.558	ACSL1_MOUSE	Long-chain-fatty-acid--CoA ligase 1 OS=Mus musculus GN=Acsl1 PE=1 SV=2	90615	311	38	699	277	35	uniprot_id	P41216	mouse	14081	FALSE	NA	NA	303200	198300	282600	326450	315100	305150	374450	215958	376425	242675	314725	303200	254758	288284	268132	304683	289273	303988	271695	326897	310318	300078	0	-0.52	-0.075	0.182	-0.075	0.011	0.335	-0.376	0.277	-0.418	0.064
Acsl4	0.044	ACSL4_MOUSE	Long-chain-fatty-acid--CoA ligase 4 OS=Mus musculus GN=Acsl4 PE=1 SV=2	95119	5	2	711	5	2	uniprot_id	Q9QUJ7	mouse	50790	FALSE	NA	NA	34095	27650	32970	54392	39870	38178	48725	26208	42948	24005	36025	34095	35496	33620	44685	38556	36204	39546	32961	37271	30646	34350	0	-0.272	0.021	0.677	0.227	0.144	0.585	-0.332	0.352	-0.497	0.092
Acsl5	0.354	ACSL5_MOUSE	Long-chain-fatty-acid--CoA ligase 5 OS=Mus musculus GN=Acsl5 PE=1 SV=1	89388	134	18	683	104	17	uniprot_id	Q8JZR0	mouse	433256	FALSE	NA	NA	179800	89878	147085	190700	163125	174050	204950	148225	204300	173615	148675	179800	115454	150022	156620	157738	164955	166389	186440	177437	221776	141759	0	-0.76	-0.133	0.194	0.168	0.108	0.358	-0.27	0.314	-0.114	-0.049
Acsm3	0.197	ACSM3_MOUSE	Acyl-coenzyme A synthetase ACSM3, mitochondrial OS=Mus musculus GN=Acsm3 PE=1 SV=2	76005	32	10	580	32	10	uniprot_id	Q3UNX5	mouse	20216	FALSE	NA	NA	107534	69668	95602	107004	98415	91618	120525	106602	136910	89462	119454	107534	89508	97529	87884	95161	86838	97847	134071	118896	114302	113895	0	-0.666	-0.105	0.026	-0.065	-0.148	0.174	-0.118	0.51	-0.198	0.259
Acss1	0.416	ACS2L_MOUSE	Acetyl-coenzyme A synthetase 2-like, mitochondrial OS=Mus musculus GN=Acss1 PE=1 SV=1	81963	76	19	682	76	19	uniprot_id	Q99NB1	mouse	68738	FALSE	NA	NA	109930	69495	93448	109678	91398	87118	153048	78928	144380	80568	118508	109930	89339	95360	90082	88376	82568	124273	99296	125468	102950	112984	0	-0.531	-0.253	0.105	-0.156	-0.09	0.346	-0.277	0.453	-0.184	0.29
Acss2	0.061	ACSA_MOUSE	Acetyl-coenzyme A synthetase, cytoplasmic OS=Mus musculus GN=Acss2 PE=1 SV=2	88717	12	4	701	12	4	uniprot_id	Q9QXG4	mouse	60525	FALSE	NA	NA	100118	74764	98191	132878	118845	116832	122632	67186	107118	64196	100062	100118	96077	100182	109125	114912	110723	99563	84516	93038	82036	95402	0	-0.17	0.036	0.214	-0.265	-0.061	0.486	-0.288	0.107	-0.331	0.238
Acss3	0.279	ACSS3_MOUSE	Acyl-CoA synthetase short-chain family member 3, mitochondrial OS=Mus musculus GN=Acss3 PE=1 SV=2	85639	68	17	682	68	17	uniprot_id	Q14DH7	mouse	380660	FALSE	NA	NA	113250	94298	107132	128000	115438	114325	139850	102985	149050	103268	133972	113250	121151	109277	105134	111627	108365	113524	129547	129414	131948	127741	0	-0.188	-0.068	0.423	-0.111	-0.096	0.267	-0.502	0.358	-0.451	0.248
Acta2	0.34	ACTA_MOUSE	Actin, aortic smooth muscle OS=Mus musculus GN=Acta2 PE=1 SV=1	46964	72	3	377	7	3	uniprot_id	P62737	mouse	11475	FALSE	NA	NA	213450	128200	180800	333250	185900	249550	250900	152400	181700	144400	199600	213450	164421	184279	273741	179816	236588	203583	191694	157522	184442	190317	0	-0.837	-0.07	0.666	0.254	0.33	0.426	-0.42	0.12	-0.49	-0.078
Actb	0.483	ACTB_MOUSE	Actin, cytoplasmic 1 OS=Mus musculus GN=Actb PE=1 SV=1	46635	112	15	375	9	1	uniprot_id	P60710	mouse	11461	FALSE	NA	NA	121630	77250	126752	177750	142760	130985	148525	71962	126685	76120	117062	121630	99230	129288	145999	138046	124166	120573	90518	110007	97240	111616	0	-0.606	-0.015	0.548	0.23	0.112	0.359	-0.78	0.034	-0.638	-0.096
Actg1	0.483	ACTG_MOUSE	Actin, cytoplasmic 2 OS=Mus musculus GN=Actg1 PE=1 SV=1	46691	105	1	375	2	1	uniprot_id	P63260	mouse	11465	FALSE	NA	NA	99130	63275	96825	159900	119100	111400	137750	58375	110750	57195	98845	99130	81293	98777	131329	115163	105601	111827	73426	96169	73069	94245	0	-0.648	-0.035	0.69	0.264	0.164	0.473	-0.772	0.157	-0.796	-0.005
Actn4	0.058	ACTN4_MOUSE	Alpha-actinin-4 OS=Mus musculus GN=Actn4 PE=1 SV=1	118430	9	5	912	9	5	uniprot_id	P57780	mouse	60595	FALSE	NA	NA	42900	28990	41950	39768	33340	40628	52610	25980	50920	28160	38730	42900	37181	42758	32662	32227	38512	42688	32669	44145	35916	36934	0	-0.123	-0.009	0.326	0.059	0.264	0.406	-0.257	0.274	-0.322	0.019
Actr10	0.019	ARP10_MOUSE	Actin-related protein 10 OS=Mus musculus GN=Actr10 PE=1 SV=2	52936	2	1	417	2	1	uniprot_id	Q9QZB7	mouse	56444	FALSE	NA	NA	49670	42040	53330	60115	47720	55545	71055	50940	57580	42715	54605	49670	54012	54406	49369	46141	52645	57683	64076	50011	54573	52063	0	-0.239	0.103	0.268	-0.062	0.16	0.518	0.038	0.211	-0.216	0.136
Actr1a	0.021	ACTZ_MOUSE	Alpha-centractin OS=Mus musculus GN=Actr1a PE=1 SV=1	48201	3	1	376	3	1	uniprot_id	P61164	mouse	54130	FALSE	NA	NA	20630	17842	21535	19378	14698	17588	26992	20948	21412	18472	21650	20630	22919	21967	15916	14213	16670	21912	26349	18595	23595	20642	0	-0.175	0.084	-0.063	-0.462	-0.198	0.425	0.051	0.093	-0.14	0.108
Actr1b	0.021	ACTY_MOUSE	Beta-centractin OS=Mus musculus GN=Actr1b PE=1 SV=1	47869	2	1	376	2	1	uniprot_id	Q8R5C5	mouse	226977	FALSE	NA	NA	43545	41390	54810	45420	37975	48445	68025	49655	45815	46095	48365	43545	53179	55910	37304	36719	45919	55224	62460	39790	58893	46113	0	-0.074	0.33	0.061	-0.2	0.154	0.644	0.19	0.074	0.082	0.15
Actr2	0.058	ARP2_MOUSE	Actin-related protein 2 OS=Mus musculus GN=Actr2 PE=1 SV=1	50976	8	2	394	8	2	uniprot_id	P61161	mouse	66713	TRUE	TKL	2	177900	131250	166888	221150	173425	190200	212400	126825	198175	130688	177825	177900	168623	170245	181630	167688	180281	172432	159530	172116	166968	169549	0	-0.473	-0.132	0.309	-0.076	0.068	0.222	-0.487	0.127	-0.464	-0.029
Actr3	0.12	ARP3_MOUSE	Actin-related protein 3 OS=Mus musculus GN=Actr3 PE=1 SV=3	53283	14	3	418	14	3	uniprot_id	Q99JY9	mouse	74117	FALSE	NA	NA	58340	38475	55065	84405	71870	63800	70952	31200	60798	33212	52818	58340	49438	56177	69319	69492	60470	57603	39247	52803	42438	50359	0	-0.562	-0.025	0.53	0.267	0.147	0.348	-0.487	0.219	-0.527	0.042
Acyp2	0.066	ACYP2_MOUSE	Acylphosphatase-2 OS=Mus musculus GN=Acyp2 PE=1 SV=2	14448	1	1	106	1	1	uniprot_id	P56375	mouse	75572	FALSE	NA	NA	463800	317100	424200	535400	410900	476200	587200	378000	648500	389400	582000	463800	408104	433113	439425	397178	450825	476954	475646	564161	498382	554819	0	-0.549	-0.129	0.207	-0.175	0.038	0.34	-0.295	0.484	-0.252	0.328
Adad1	0.016	ADAD1_MOUSE	Adenosine deaminase domain-containing protein 1 OS=Mus musculus GN=Adad1 PE=1 SV=1	77534	1	1	619	1	1	uniprot_id	Q5SUE7	mouse	21744	FALSE	NA	NA	60390	133200	76340	49570	44100	50780	116700	186000	65700	84160	73120	60390	171427	77944	40684	42628	48074	94790	234048	57155	107714	69705	0	1.141	0.338	-0.285	-0.454	-0.25	0.95	1.623	0.122	0.479	0.276
Adamtsl1	0.004	ATL1_MOUSE	ADAMTS-like protein 1 OS=Mus musculus GN=Adamtsl1 PE=2 SV=2	214831	1	1	1745	1	1	uniprot_id	Q8BLI0	mouse	77739	FALSE	NA	NA	13110	12000	13250	9997	5794	11360	25460	14890	17980	12020	19880	13110	15390	13505	8216	5604	10780	20658	18724	15587	15331	18959	0	-0.128	0.015	-0.391	-1.178	-0.207	0.958	0.184	0.456	-0.125	0.601
Adck1	0.225	ADCK1_MOUSE	Uncharacterized aarF domain-containing protein kinase 1 OS=Mus musculus GN=Adck1 PE=1 SV=1	65997	27	7	525	27	7	uniprot_id	Q9D0L4	mouse	72113	TRUE	Atypical	8	39375	28198	37210	47982	46315	43368	45672	27480	45268	24485	38735	39375	36232	37963	39406	44782	41101	37081	34579	39316	31338	36932	0	-0.36	-0.074	0.298	0.19	0.077	0.226	-0.54	0.181	-0.557	-0.012
Add1	0.014	ADDA_MOUSE	Alpha-adducin OS=Mus musculus GN=Add1 PE=1 SV=2	92683	7	1	735	7	1	uniprot_id	Q9QYC0	mouse	11518	FALSE	NA	NA	58860	57978	59812	75302	50258	62905	74622	48115	64075	47565	57140	58860	74500	61021	61843	48596	59622	60583	60522	55650	60783	54481	0	-0.021	0.072	0.357	-0.223	0.026	0.334	-0.368	0.088	-0.306	-0.062
Add3	0.048	ADDG_MOUSE	Gamma-adducin OS=Mus musculus GN=Add3 PE=1 SV=2	90299	3	2	706	3	2	uniprot_id	Q9QYB5	mouse	27360	FALSE	NA	NA	118988	71595	100165	164475	131862	133835	143110	77190	141278	80360	112920	118988	92094	102243	135022	127473	126748	116225	97122	122856	102808	107652	0	-0.652	-0.151	0.562	0.216	0.231	0.3	-0.691	0.201	-0.576	-0.071
Adh1	0.112	ADH1_MOUSE	Alcohol dehydrogenase 1 OS=Mus musculus GN=Adh1 PE=1 SV=2	47476	12	5	375	12	5	uniprot_id	P00329	mouse	11522	FALSE	NA	NA	46110	41445	37945	57308	48652	46282	53335	49620	46605	45640	40160	46110	53243	38710	47063	47043	43857	43303	62415	40483	58307	38291	0	-0.586	-0.183	0.241	0.042	0.11	0.21	-0.441	0.127	-0.438	-0.069
Adhfe1	0.497	HOT_MOUSE	Hydroxyacid-oxoacid transhydrogenase, mitochondrial OS=Mus musculus GN=Adhfe1 PE=1 SV=2	56320	51	15	465	51	15	uniprot_id	Q8R0N6	mouse	76187	FALSE	NA	NA	89070	65240	84435	105600	73460	83520	138800	84172	131400	79630	127400	89070	83829	86131	86670	71007	79070	112681	105882	114311	101564	121492	0	-0.512	-0.208	0.229	-0.136	-0.095	0.303	-0.37	0.489	-0.405	0.233
Adipor2	0.021	ADR2_MOUSE	Adiponectin receptor protein 2 OS=Mus musculus GN=Adipor2 PE=1 SV=2	47042	1	1	386	1	1	uniprot_id	Q8BQS5	mouse	68465	FALSE	NA	NA	7221	6073	7948	9142	3359	6496	11570	11360	9379	7770	9138	7221	7816	8115	7503	3247	6149	9398	14294	8159	9945	8711	0	-0.25	0.138	0.34	-1.104	-0.153	0.68	0.654	0.377	0.106	0.34
Adk	0.019	ADK_MOUSE	Adenosine kinase OS=Mus musculus GN=Adk PE=1 SV=2	47799	3	1	361	3	1	uniprot_id	P55264	mouse	11534	FALSE	NA	NA	21118	28330	26825	18812	8877	20002	31688	21152	22188	18315	29508	21118	36397	27364	15453	8584	18963	25724	26607	19267	23399	28134	0	0.438	0.356	-0.188	-1.236	-0.082	0.594	0.011	0.085	-0.192	0.496
Adrb3	0.038	ADRB3_MOUSE	Beta-3 adrenergic receptor OS=Mus musculus GN=Adrb3 PE=2 SV=2	44236	3	1	400	3	1	uniprot_id	P25962	mouse	11556	FALSE	NA	NA	16288	18268	18648	18948	11411	15695	20120	16118	18730	13578	18038	16288	23476	19023	15559	11034	14877	16336	20274	16268	17347	17199	0	0.157	0.204	0.182	-0.511	-0.046	0.302	-0.006	0.208	-0.252	0.157
Adrm1	0.022	ADRM1_MOUSE	Proteasomal ubiquitin receptor ADRM1 OS=Mus musculus GN=Adrm1 PE=1 SV=2	46959	3	1	407	3	1	uniprot_id	Q9JKV1	mouse	56436	FALSE	NA	NA	11848	14198	13498	11918	7488	10592	21832	17770	14145	10880	19802	11848	18239	13769	9788	7241	10040	17724	22351	12282	13900	18880	0	0.268	0.186	0.02	-0.67	-0.166	0.874	0.584	0.251	-0.115	0.745
Adssl1	0.07	PURA1_MOUSE	Adenylosuccinate synthetase isozyme 1 OS=Mus musculus GN=Adssl1 PE=1 SV=2	57612	6	2	457	6	2	uniprot_id	P28650	mouse	11565	FALSE	NA	NA	74214	45315	74596	89815	110276	81522	93022	55245	87129	52024	70452	74214	58226	76099	73764	106629	77267	75521	69493	75672	66471	67174	0	-0.7	-0.092	0.31	0.44	0.15	0.302	-0.454	0.291	-0.546	-0.082
Afdn	0.008	AFAD_MOUSE	Afadin OS=Mus musculus GN=Afdn PE=1 SV=3	233694	1	1	1820	1	1	uniprot_id	Q9QZQ1	mouse	17356	FALSE	NA	NA	4556	4215	3965	3775	4833	4483	7897	4340	6766	4484	5733	4556	5425	4048	3099	4672	4244	6415	5461	5886	5739	5465	0	-0.112	-0.2	-0.271	0.085	-0.023	0.794	-0.07	0.571	-0.023	0.332
Afg3l1	0.072	AFG31_MOUSE	AFG3-like protein 1 OS=Mus musculus GN=Afg3l1 PE=1 SV=2	98791	14	3	789	2	2	uniprot_id	Q920A7	mouse	114896	FALSE	NA	NA	25487	22880	23130	32106	29436	32009	43610	28290	32025	19755	32635	25487	29447	23616	26351	28454	30303	35422	35597	27860	25285	31111	0	0.131	0.14	-0.558	-0.44	-0.028	1.121	0.55	0.534	-0.068	0.698
Afg3l2	0.372	AFG32_MOUSE	AFG3-like protein 2 OS=Mus musculus GN=Afg3l2 PE=1 SV=1	104413	99	25	802	86	22	uniprot_id	Q8JZQ2	mouse	69597	FALSE	NA	NA	154962	131212	146775	187000	149975	165850	212388	151500	207525	128355	173912	154962	168557	149722	153587	145020	157208	172417	190571	180208	163978	165820	0	-0.272	-0.066	0.248	-0.148	0.016	0.272	-0.26	0.229	-0.386	0.069
Agk	0.204	AGK_MOUSE	Acylglycerol kinase, mitochondrial OS=Mus musculus GN=Agk PE=1 SV=1	54277	18	9	421	18	9	uniprot_id	Q9ESW4	mouse	69923	FALSE	NA	NA	146300	131318	155100	149625	144575	147950	234200	147950	209600	133650	178500	146300	168753	158084	122879	139793	140221	190032	186108	181710	170791	170223	0	-0.176	-0.013	0.168	-0.047	0.035	0.273	-0.289	0.175	-0.186	0.078
Agpat1	0.186	PLCA_MOUSE	1-acyl-sn-glycerol-3-phosphate acyltransferase alpha OS=Mus musculus GN=Agpat1 PE=1 SV=1	34781	7	3	285	7	3	uniprot_id	O35083	mouse	55979	FALSE	NA	NA	118850	91862	87942	123000	103988	98285	98040	61278	96200	74282	87840	118850	118007	89713	100951	100551	93158	79633	77081	83689	94910	83737	0	-0.517	-0.173	0.24	0.297	0.092	0.226	-0.62	0.206	-0.663	-0.059
Agpat2	0.396	PLCB_MOUSE	1-acyl-sn-glycerol-3-phosphate acyltransferase beta OS=Mus musculus GN=Agpat2 PE=1 SV=1	34999	52	9	278	52	9	uniprot_id	Q8K3K7	mouse	67512	FALSE	NA	NA	116535	71955	109925	150012	135212	127928	134470	88640	133548	92885	123582	116535	92444	112169	123179	130729	121212	109187	111510	116040	118739	117824	0	-0.796	-0.084	0.366	0.254	0.174	0.25	-0.442	0.224	-0.329	0.089
Agpat3	0.285	PLCC_MOUSE	1-acyl-sn-glycerol-3-phosphate acyltransferase gamma OS=Mus musculus GN=Agpat3 PE=1 SV=2	49452	43	10	376	43	10	uniprot_id	Q9D517	mouse	28169	FALSE	NA	NA	145488	87821	139775	161675	170075	165475	171650	121709	155738	134186	138112	145488	112848	142594	132780	164449	156836	139357	153106	135268	171483	131683	0	-0.601	0.007	0.13	0.128	0.221	0.292	-0.258	0.204	-0.217	0.032
Agps	0.016	ADAS_MOUSE	Alkyldihydroxyacetonephosphate synthase, peroxisomal OS=Mus musculus GN=Agps PE=1 SV=1	80859	4	1	645	4	1	uniprot_id	Q8C0I1	mouse	228061	FALSE	NA	NA	50732	44408	60092	68838	50115	60055	76452	48865	51668	42038	46792	50732	57030	61293	56544	48458	56934	62057	61464	44855	53698	44617	0	-0.192	0.264	0.456	0.025	0.27	0.577	-0.026	0.031	-0.245	-0.11
Ahcyl1	0.189	SAHH2_MOUSE	Putative adenosylhomocysteinase 2 OS=Mus musculus GN=Ahcyl1 PE=1 SV=1	68934	27	9	530	27	9	uniprot_id	Q80SW1	mouse	229709	FALSE	NA	NA	230450	153300	226900	303050	259325	258650	277550	176300	262950	174525	236500	230450	196990	231487	248911	250756	245138	225334	221771	228403	223022	225489	0	-0.444	0.033	0.252	0.229	0.168	0.265	-0.258	0.131	-0.277	0.014
Ahsg	0.119	FETUA_MOUSE	Alpha-2-HS-glycoprotein OS=Mus musculus GN=Ahsg PE=1 SV=1	41537	7	2	345	7	2	uniprot_id	P29699	mouse	11625	FALSE	NA	NA	79395	58286	71900	113405	93782	93498	89028	56248	92952	52425	74058	79395	74879	73345	93147	90683	88637	72274	70755	80713	66988	70612	0	-0.465	-0.143	0.605	0.338	0.324	0.178	-0.61	0.206	-0.751	-0.135
Aifm1	0.557	AIFM1_MOUSE	Apoptosis-inducing factor 1, mitochondrial OS=Mus musculus GN=Aifm1 PE=1 SV=1	75889	164	25	612	164	25	uniprot_id	Q9Z0X1	mouse	26926	FALSE	NA	NA	113732	124300	125900	159650	131750	123250	140575	103800	136600	83195	116775	113732	159720	128322	131125	127399	116828	114125	130570	118424	106250	111340	0	-0.164	0.046	0.333	0.085	0.057	0.297	-0.46	0.241	-0.519	0.043
Aifm2	0.319	AIFM2_MOUSE	Apoptosis-inducing factor 2 OS=Mus musculus GN=Aifm2 PE=1 SV=1	46566	32	9	373	32	9	uniprot_id	Q8BUE4	mouse	71361	FALSE	NA	NA	122000	115960	126162	176575	157525	141175	168575	118802	142450	114440	141000	122000	149000	128710	145027	152317	133822	136858	149441	123730	146243	134437	0	-0.43	-0.049	0.467	0.265	0.181	0.203	-0.623	0.11	-0.581	-0.071
Aig1	0.034	AIG1_MOUSE	Androgen-induced gene 1 protein OS=Mus musculus GN=Aig1 PE=2 SV=1	32081	2	1	262	2	1	uniprot_id	Q9D8B1	mouse	66253	FALSE	NA	NA	20570	19570	23470	10176	7384	18110	48060	35675	34820	34045	33425	20570	25141	23945	8357	7140	17164	39018	44878	30244	43505	31868	0	-0.073	0.177	-1.03	-1.491	-0.188	1.218	0.78	0.754	0.721	0.671
Ak2	0.448	KAD2_MOUSE	Adenylate kinase 2, mitochondrial OS=Mus musculus GN=Ak2 PE=1 SV=5	31549	40	9	239	40	9	uniprot_id	Q9WTP6	mouse	11637	FALSE	NA	NA	152125	145608	209970	198425	188000	163750	202550	117998	150750	99205	154300	152125	187034	214140	162956	181780	155201	164428	148422	130898	126739	147122	0	-0.081	0.102	0.323	0.176	0.159	0.402	-0.479	0.102	-0.554	0.041
Ak3	0.608	KAD3_MOUSE	GTP:AMP phosphotransferase AK3, mitochondrial OS=Mus musculus GN=Ak3 PE=1 SV=3	29592	64	12	227	64	12	uniprot_id	Q9WTP7	mouse	56248	FALSE	NA	NA	205700	152912	206850	241175	180900	208250	242375	160300	243050	170412	235412	205700	196450	211016	198078	174918	197391	196770	201646	211095	217762	224456	0	-0.478	-0.085	0.181	-0.053	-0.052	0.263	-0.317	0.354	-0.268	0.26
Akap1	0.158	AKAP1_MOUSE	A-kinase anchor protein 1, mitochondrial OS=Mus musculus GN=Akap1 PE=1 SV=4	103190	21	9	857	21	9	uniprot_id	O08715	mouse	11640	FALSE	NA	NA	120375	83580	110802	140000	118550	121300	155100	106040	141800	104800	116850	120375	107350	113022	114904	114632	114836	125980	133383	123359	134131	111415	0	-0.453	-0.083	0.205	0.085	0.022	0.372	-0.304	0.244	-0.276	0.026
Akr1a1	0.123	AK1A1_MOUSE	Alcohol dehydrogenase [NADP(+)] OS=Mus musculus GN=Akr1a1 PE=1 SV=3	41604	4	3	325	4	3	uniprot_id	Q9JII6	mouse	58810	FALSE	NA	NA	39350	37500	42700	35660	28540	35490	58235	39730	45190	39120	47245	39350	48095	43554	29289	27598	33647	47273	49959	39240	49896	45047	0	-0.615	0.003	0.174	-0.146	0.072	0.324	-0.627	0.207	-0.659	-0.037
Akr1b7	0.06	ALD1_MOUSE	Aldose reductase-related protein 1 OS=Mus musculus GN=Akr1b7 PE=1 SV=4	43241	5	2	316	5	2	uniprot_id	P21300	mouse	11997	FALSE	NA	NA	234275	181338	212062	281075	200212	216125	278750	188800	321150	196650	277975	234275	232959	216313	230867	193600	204876	226289	237482	278846	251212	265043	0	-0.418	-0.162	0.277	-0.22	-0.132	0.268	-0.36	0.462	-0.283	0.25
Akr1b8	0.133	ALD2_MOUSE	Aldose reductase-related protein 2 OS=Mus musculus GN=Akr1b8 PE=1 SV=2	43315	9	3	316	9	3	uniprot_id	P45377	mouse	14187	FALSE	NA	NA	178250	117625	146375	218350	151225	156000	210350	120700	248550	134200	209250	178250	151070	149300	179356	146236	147903	170757	151818	215775	171398	199520	0	-0.318	-0.122	0.304	-0.227	-0.2	0.272	-0.411	0.47	-0.318	0.236
Akr7a2	0.12	ARK72_MOUSE	Aflatoxin B1 aldehyde reductase member 2 OS=Mus musculus GN=Akr7a2 PE=1 SV=3	44251	12	4	367	12	4	uniprot_id	Q8CG76	mouse	110198	FALSE	NA	NA	67436	57406	60680	68602	50055	61578	83856	69133	84436	64933	77762	67436	73749	61905	56342	48398	58367	68078	86962	73330	82966	74142	0	-0.224	-0.13	0.013	-0.459	-0.14	0.36	0.043	0.323	-0.104	0.207
Alad	0.036	HEM2_MOUSE	Delta-aminolevulinic acid dehydratase OS=Mus musculus GN=Alad PE=1 SV=1	39206	1	1	330	1	1	uniprot_id	P10518	mouse	17025	FALSE	NA	NA	40700	40100	42430	46590	30960	41530	56570	44130	49590	33510	50470	40700	51608	43322	38238	29926	39317	45949	55530	43140	42889	48113	0	-0.021	0.06	0.195	-0.395	0.029	0.475	0.117	0.285	-0.28	0.31
Alas1	0.016	HEM1_MOUSE	5-aminolevulinate synthase, nonspecific, mitochondrial OS=Mus musculus GN=Alas1 PE=1 SV=2	80765	1	1	642	1	1	uniprot_id	Q8VC19	mouse	11655	FALSE	NA	NA	6271	7868	8819	6042	3361	5154	13270	10260	11430	7595	11110	6271	10126	9004	4959	3249	4880	10779	12910	9944	9721	10591	0	0.327	0.492	-0.054	-0.9	-0.283	1.081	0.71	0.866	0.276	0.825
Alb	0.592	ALBU_MOUSE	Serum albumin OS=Mus musculus GN=Alb PE=1 SV=3	82617	301	30	608	197	25	uniprot_id	P07724	mouse	11657	FALSE	NA	NA	217208	154675	203790	282450	248200	245150	243100	143335	241125	139950	219550	217208	198743	207997	231977	240014	232358	197354	180340	209393	178789	209332	0	-0.437	0.054	0.351	0.258	0.231	0.158	-0.542	0.114	-0.536	0.058
Aldh1a1	0.058	AL1A1_MOUSE	Retinal dehydrogenase 1 OS=Mus musculus GN=Aldh1a1 PE=1 SV=5	64456	3	1	501	1	1	uniprot_id	P24549	mouse	11668	FALSE	NA	NA	51300	51060	47490	73580	72310	54720	61050	50550	52060	33740	41310	51300	65714	48488	60390	69895	51805	49588	63608	45289	43183	39382	0	-0.007	-0.111	0.52	0.495	0.093	0.251	-0.021	0.021	-0.604	-0.312
Aldh2	0.559	ALDH2_MOUSE	Aldehyde dehydrogenase, mitochondrial OS=Mus musculus GN=Aldh2 PE=1 SV=1	64119	153	22	519	150	21	uniprot_id	P47738	mouse	11669	FALSE	NA	NA	169650	120100	156800	236500	180102	158250	177300	132650	187250	124950	184000	169650	154278	159946	194240	174173	149999	143927	166861	162605	159611	175439	0	-0.408	-0.107	0.457	-0.075	-0.101	0.169	-0.493	0.283	-0.501	0.271
Aldh3a2	0.145	AL3A2_MOUSE	Fatty aldehyde dehydrogenase OS=Mus musculus GN=Aldh3a2 PE=1 SV=2	61955	20	5	484	20	5	uniprot_id	P47740	mouse	11671	FALSE	NA	NA	32700	25640	30975	36310	38690	36785	37505	24955	34490	24755	32160	32700	32955	31605	29818	37408	34860	30452	31392	29963	31638	30662	0	-0.535	-0.124	0.329	0.24	0.18	0.26	-0.48	0.162	-0.554	-0.054
Aldh3b1	0.026	AL3B1_MOUSE	Aldehyde dehydrogenase family 3 member B1 OS=Mus musculus GN=Aldh3b1 PE=1 SV=1	58214	3	1	468	3	1	uniprot_id	Q80VQ0	mouse	67689	FALSE	NA	NA	46010	33565	40222	42672	39675	40628	64752	56718	57412	44382	64558	46010	43131	41037	35045	38362	38503	52568	71342	49870	56705	61553	0	-0.462	-0.203	-0.118	-0.224	-0.196	0.494	0.3	0.31	-0.054	0.487
Aldh4a1	0.301	AL4A1_MOUSE	Delta-1-pyrroline-5-carboxylate dehydrogenase, mitochondrial OS=Mus musculus GN=Aldh4a1 PE=1 SV=3	69820	49	15	562	49	15	uniprot_id	Q8CHT0	mouse	212647	FALSE	NA	NA	117352	100435	116238	149300	108650	103895	171575	102792	155875	105510	170800	117352	129076	118559	122620	105060	98409	139284	129299	135332	134825	162855	0	-0.197	-0.063	-0.006	-0.422	-0.172	0.291	-0.141	0.294	-0.297	0.296
Aldh5a1	0.264	SSDH_MOUSE	Succinate-semialdehyde dehydrogenase, mitochondrial OS=Mus musculus GN=Aldh5a1 PE=1 SV=1	64065	34	10	523	34	10	uniprot_id	Q8BWF0	mouse	214579	FALSE	NA	NA	91945	87792	91054	84717	70705	77390	140088	93761	136862	91706	128309	91945	112710	92857	69573	68364	73382	113762	117964	118754	117078	122347	0	-0.357	-0.06	0.26	0.081	-0.075	0.286	-0.43	0.403	-0.396	0.216
Aldh6a1	0.662	MMSA_MOUSE	Methylmalonate-semialdehyde dehydrogenase [acylating], mitochondrial OS=Mus musculus GN=Aldh6a1 PE=1 SV=1	65668	217	28	535	214	28	uniprot_id	Q9EQ20	mouse	104776	FALSE	NA	NA	209012	175888	200888	250318	174694	194588	268125	184150	278850	178038	266712	209012	226014	205038	205547	168899	184320	217674	231654	242173	227481	254299	0	-0.378	-0.105	0.219	-0.194	-0.113	0.274	-0.267	0.386	-0.312	0.267
Aldh9a1	0.247	AL9A1_MOUSE	4-trimethylaminobutyraldehyde dehydrogenase OS=Mus musculus GN=Aldh9a1 PE=1 SV=1	61783	21	8	494	21	8	uniprot_id	Q9JLJ2	mouse	56752	FALSE	NA	NA	116801	87592	138900	160256	118575	115750	130928	78488	129700	80130	127202	116801	112503	141695	131638	114655	109708	106286	98725	112640	102385	121287	0	-0.328	-0.012	0.424	0.094	-0.023	0.191	-0.493	0.23	-0.367	0.112
Aldoa	0.643	ALDOA_MOUSE	Fructose-bisphosphate aldolase A OS=Mus musculus GN=Aldoa PE=1 SV=2	45975	103	20	364	100	20	uniprot_id	P05064	mouse	11674	FALSE	NA	NA	106675	95242	106928	136922	89922	110535	160318	91678	114015	83668	115262	106675	122337	109069	112471	86954	104789	130143	115319	99008	106877	109900	0	-0.293	-0.007	0.336	-0.242	0.029	0.494	-0.308	0.12	-0.372	0.017
Alg5	0.037	ALG5_MOUSE	Dolichyl-phosphate beta-glucosyltransferase OS=Mus musculus GN=Alg5 PE=1 SV=1	42895	2	1	324	2	1	uniprot_id	Q9DB25	mouse	66248	FALSE	NA	NA	125650	97420	122300	170100	139550	145700	134750	92870	125550	89180	117800	125650	125152	124757	139707	134939	138101	109393	116820	109037	113936	112319	0	-0.368	-0.04	0.436	0.15	0.214	0.1	-0.436	-0.001	-0.495	-0.094
Alg9	0.029	ALG9_MOUSE	Alpha-1,2-mannosyltransferase ALG9 OS=Mus musculus GN=Alg9 PE=2 SV=1	76043	2	1	611	2	1	uniprot_id	Q8VDI9	mouse	102580	FALSE	NA	NA	33240	31015	40245	36620	31750	40435	41390	33415	36980	34565	35720	33240	39861	41061	30073	30698	38318	33604	42036	32127	44182	34056	0	-0.096	0.287	0.149	-0.05	0.288	0.33	-0.014	0.154	0.042	0.103
Alox5ap	0.081	AL5AP_MOUSE	Arachidonate 5-lipoxygenase-activating protein OS=Mus musculus GN=Alox5ap PE=1 SV=2	19384	2	1	161	2	1	uniprot_id	P30355	mouse	11690	FALSE	NA	NA	18475	17380	38540	23835	25125	20565	23035	13880	28130	13310	15615	18475	22332	39317	19575	24296	19494	18702	17461	24433	17011	14888	0	-0.084	1.067	0.372	0.442	0.161	0.31	-0.418	0.608	-0.488	-0.25
Alpl	0.027	PPBT_MOUSE	Alkaline phosphatase, tissue-nonspecific isozyme OS=Mus musculus GN=Alpl PE=1 SV=2	64695	2	1	524	2	1	uniprot_id	P09242	mouse	11647	FALSE	NA	NA	64690	49245	67675	80370	65865	59670	98260	53920	74975	58550	70495	64690	63276	69036	66008	63687	56562	79771	67824	65111	74815	67215	0	-0.397	0.066	0.313	0.026	-0.118	0.603	-0.265	0.213	-0.146	0.124
Amacr	0.181	AMACR_MOUSE	Alpha-methylacyl-CoA racemase OS=Mus musculus GN=Amacr PE=1 SV=4	46603	20	6	381	20	6	uniprot_id	O09174	mouse	17117	FALSE	NA	NA	296375	185025	242675	321762	252888	274900	360725	245112	408088	239288	373838	296375	237754	247580	264243	244491	260528	292866	308336	354477	305778	356432	0	-0.563	-0.182	0.114	-0.12	-0.076	0.316	-0.219	0.458	-0.23	0.347
Amfr	0.016	AMFR_MOUSE	E3 ubiquitin-protein ligase AMFR OS=Mus musculus GN=Amfr PE=1 SV=2	76892	1	1	643	1	1	uniprot_id	Q9R049	mouse	23802	FALSE	NA	NA	7779	5222	8965	3740	2377	5676	9781	7334	8502	6114	7581	7779	6721	9153	3070	2297	5373	7945	9229	7397	7826	7227	0	-0.575	0.205	-1.057	-1.71	-0.455	0.33	-0.085	0.128	-0.347	-0.037
Amigo2	0.013	AMGO2_MOUSE	Amphoterin-induced protein 2 OS=Mus musculus GN=Amigo2 PE=1 SV=1	64453	2	1	519	2	1	uniprot_id	Q80ZD9	mouse	105827	FALSE	NA	NA	13385	9026	11795	15955	15745	13565	13905	9269	14590	9998	11270	13385	11598	12031	13104	15225	12857	11289	11659	12671	12772	10745	0	-0.574	-0.192	0.256	0.238	0.022	0.056	-0.528	0.128	-0.427	-0.245
Ampd3	0.023	AMPD3_MOUSE	AMP deaminase 3 OS=Mus musculus GN=Ampd3 PE=1 SV=2	101254	9	2	766	9	2	uniprot_id	O08739	mouse	11717	FALSE	NA	NA	25171	24934	27388	23210	16843	22156	38305	26142	28245	22954	27764	25171	32039	27942	19062	16285	20999	31098	32884	24532	29329	26472	0	0.108	0.18	-0.035	-0.534	-0.102	0.692	0.13	0.262	-0.031	0.26
Anapc4	0.009	APC4_MOUSE	Anaphase-promoting complex subunit 4 OS=Mus musculus GN=Anapc4 PE=1 SV=1	104135	5	1	807	5	1	uniprot_id	Q91W96	mouse	52206	FALSE	NA	NA	15372	53898	23150	13250	10078	14448	87862	160042	30382	37152	59735	15372	69286	23622	10882	9745	13692	71342	201323	26401	47499	56952	0	1.852	0.589	-0.27	-0.506	-0.047	2.543	3.252	1.038	1.265	1.979
Ank1	0.067	ANK1_MOUSE	Ankyrin-1 OS=Mus musculus GN=Ank1 PE=1 SV=2	226668	19	9	1862	19	9	uniprot_id	Q02357	mouse	11733	FALSE	NA	NA	114800	77658	100528	153400	120350	117275	121825	70248	127775	82652	100805	114800	99776	102556	125988	116371	111152	98902	88365	110978	105613	96114	0	-0.458	-0.041	0.44	0.183	0.216	0.08	-0.558	0.227	-0.308	-0.104
Ankfy1	0.011	ANFY1_MOUSE	Rabankyrin-5 OS=Mus musculus GN=Ankfy1 PE=1 SV=2	142600	1	1	1169	1	1	uniprot_id	Q810B6	mouse	11736	FALSE	NA	NA	6923	8077	5695	12130	6954	9007	9606	4187	8601	6547	7225	6923	10395	5815	9956	6722	8527	7803	5269	7482	8379	6888	0	0.222	-0.282	0.809	0.006	0.38	0.473	-0.725	0.313	-0.081	0.062
Ano10	0.03	ANO10_MOUSE	Anoctamin-10 OS=Mus musculus GN=Ano10 PE=1 SV=1	85932	2	2	659	2	2	uniprot_id	Q8BH79	mouse	102566	FALSE	NA	NA	67970	41885	69690	71720	62885	84630	96675	71760	91145	80075	87165	67970	53719	71031	58945	60827	80315	78443	90235	79017	102132	83123	0	-0.697	0.038	0.059	-0.132	0.333	0.451	-0.182	0.398	0.112	0.306
Anp32a	0.113	AN32A_MOUSE	Acidic leucine-rich nuclear phosphoprotein 32 family member A OS=Mus musculus GN=Anp32a PE=1 SV=1	33275	9	3	247	9	3	uniprot_id	O35381	mouse	11737	FALSE	NA	NA	42670	53235	54890	29280	19010	40730	59060	47402	53530	46725	42020	42670	68396	55946	24065	18388	38653	47922	59628	46407	59704	40072	0	0.351	-0.022	-0.027	-0.521	0.038	0.162	-0.148	0.176	-0.238	-0.11
Anp32e	0.046	AN32E_MOUSE	Acidic leucine-rich nuclear phosphoprotein 32 family member E OS=Mus musculus GN=Anp32e PE=1 SV=2	33499	1	1	260	1	1	uniprot_id	P97822	mouse	66471	FALSE	NA	NA	72870	55270	66480	99920	88060	89860	90040	59240	86270	55880	73930	72870	70886	67760	82122	85178	85278	73059	74492	74791	71271	70502	0	-0.399	-0.132	0.455	0.273	0.302	0.305	-0.299	0.244	-0.383	0.021
Anpep	0.013	AMPN_MOUSE	Aminopeptidase N OS=Mus musculus GN=Anpep PE=1 SV=4	121496	2	1	966	2	1	uniprot_id	P97449	mouse	16790	FALSE	NA	NA	35910	33400	31930	46395	31005	39965	51980	34310	34190	27935	35930	35910	42912	32574	38101	29979	37878	42201	43160	29696	35697	34257	0	-0.1	-0.169	0.361	-0.218	0.155	0.534	-0.068	-0.072	-0.363	-0.005
Anxa1	0.069	ANXA1_MOUSE	Annexin A1 OS=Mus musculus GN=Anxa1 PE=1 SV=2	45870	5	2	346	5	2	uniprot_id	P10107	mouse	16952	FALSE	NA	NA	22450	21368	18885	28222	19102	22106	28069	19630	24464	15741	22969	22450	27425	19256	23185	18473	20967	22780	24687	21226	20090	21902	0	-0.114	-0.252	0.323	-0.244	-0.022	0.299	-0.297	0.119	-0.547	-0.001
Anxa11	0.016	ANX11_MOUSE	Annexin A11 OS=Mus musculus GN=Anxa11 PE=1 SV=2	59887	1	1	503	1	1	uniprot_id	P97384	mouse	11744	FALSE	NA	NA	149500	112400	142600	214000	177300	163400	182400	109500	172900	101000	143400	149500	144157	145344	175882	171499	155068	148001	137691	149893	128820	136751	0	-0.412	-0.068	0.517	0.246	0.128	0.287	-0.449	0.21	-0.566	-0.06
Anxa2	0.463	ANXA2_MOUSE	Annexin A2 OS=Mus musculus GN=Anxa2 PE=1 SV=2	46728	56	15	339	56	15	uniprot_id	P07356	mouse	12306	FALSE	NA	NA	186200	154700	208100	292000	270800	261650	211325	110378	162050	106030	177350	186200	198793	212472	239657	261756	247984	171565	138838	140736	135443	169095	0	-0.236	0.064	0.592	0.193	0.306	0.186	-0.659	-0.102	-0.7	-0.037
Anxa4	0.132	ANXA4_MOUSE	Annexin A4 OS=Mus musculus GN=Anxa4 PE=1 SV=4	41220	13	4	319	10	3	uniprot_id	P97429	mouse	11746	FALSE	NA	NA	49298	44840	50492	67548	56680	57460	63805	37868	49910	35100	48510	49298	57615	51510	55475	54807	54463	51801	47634	43346	44847	46252	0	-0.414	0.01	0.451	0.202	0.138	0.264	-0.516	0.105	-0.558	-0.06
Anxa5	0.429	ANXA5_MOUSE	Annexin A5 OS=Mus musculus GN=Anxa5 PE=1 SV=1	40829	49	13	319	49	13	uniprot_id	P48036	mouse	11747	FALSE	NA	NA	105940	81125	95305	132100	95865	109242	124600	91505	122600	77905	90175	105940	104246	97232	108499	92698	103552	101158	115108	106482	99556	85977	0	-0.244	0.001	0.354	0.223	0.05	0.276	-0.536	0.181	-0.572	-0.132
Anxa6	0.429	ANXA6_MOUSE	Annexin A6 OS=Mus musculus GN=Anxa6 PE=1 SV=3	88898	88	28	673	85	27	uniprot_id	P14824	mouse	11749	FALSE	NA	NA	207500	188508	239150	215450	175700	196275	263600	125500	197350	124500	189700	207500	242211	243953	176957	169900	186055	214017	157866	171436	158792	180866	0	-0.066	0.221	0.466	0.141	0.067	0.224	-0.572	0.014	-0.697	-0.158
Anxa7	0.017	ANXA7_MOUSE	Annexin A7 OS=Mus musculus GN=Anxa7 PE=1 SV=2	53845	2	1	463	2	1	uniprot_id	Q07076	mouse	11750	FALSE	NA	NA	4122	3432	4245	9394	5302	5286	7131	3692	6001	2279	5074	4122	4412	4331	7715	5126	5010	5790	4644	5211	2914	4837	0	-0.335	0.041	1.176	0.256	0.296	0.76	-0.16	0.542	-0.96	0.294
Aoc3	0.261	AOC3_MOUSE	Membrane primary amine oxidase OS=Mus musculus GN=Aoc3 PE=1 SV=3	89691	94	19	765	92	19	uniprot_id	O70423	mouse	11754	FALSE	NA	NA	117050	95112	123082	135225	93930	151830	147175	89022	140505	86025	128412	117050	122193	125555	111029	90825	143913	119485	111991	122088	109945	122430	0	-0.266	0.106	0.302	-0.005	0.188	0.26	-0.433	0.2	-0.412	0.046
Ap1b1	0.097	AP1B1_MOUSE	AP-1 complex subunit beta-1 OS=Mus musculus GN=Ap1b1 PE=1 SV=2	119161	19	8	943	19	8	uniprot_id	O35643	mouse	11764	FALSE	NA	NA	26008	27360	31500	30980	24465	26502	53445	32232	31242	29190	37925	26008	35146	32121	25462	23665	25136	43388	40545	27135	37292	36160	0	-0.459	0.16	0.311	0.108	0.117	0.447	-0.43	0.205	-0.359	0.112
Ap1g1	0.039	AP1G1_MOUSE	AP-1 complex subunit gamma-1 OS=Mus musculus GN=Ap1g1 PE=1 SV=3	101772	6	3	822	6	3	uniprot_id	P22892	mouse	11765	FALSE	NA	NA	21090	17940	19830	15622	11393	21110	26970	23020	24425	20040	26675	21090	23009	20228	12830	11016	20008	21894	28956	21208	25598	25434	0	-0.107	0.148	-0.413	-0.894	0.001	0.703	0.105	0.347	0.125	0.334
Ap2a2	0.022	AP2A2_MOUSE	AP-2 complex subunit alpha-2 OS=Mus musculus GN=Ap2a2 PE=1 SV=2	117238	3	2	938	3	2	uniprot_id	P17427	mouse	11772	FALSE	NA	NA	107572	77175	102758	124352	111338	102850	121582	78295	103228	77460	97318	107572	99037	104759	102190	107688	97577	98668	98462	89531	98846	92800	0	-0.406	-0.045	0.061	-0.19	-0.1	0.255	-0.344	-0.092	-0.399	-0.107
Ap2m1	0.053	AP2M1_MOUSE	AP-2 complex subunit mu OS=Mus musculus GN=Ap2m1 PE=1 SV=1	58903	5	2	435	5	2	uniprot_id	P84091	mouse	11773	FALSE	NA	NA	86764	88551	77959	117600	89002	93900	107339	63188	86400	64382	86545	86764	113608	79481	96631	86081	89077	87109	79463	74950	82158	82528	0	-0.147	-0.132	0.46	0.086	0.15	0.279	-0.464	0.039	-0.446	-0.053
Ap3b1	0.016	AP3B1_MOUSE	AP-3 complex subunit beta-1 OS=Mus musculus GN=Ap3b1 PE=1 SV=2	142999	2	1	1105	2	1	uniprot_id	Q9Z1T1	mouse	11774	FALSE	NA	NA	11264	8129	12395	12460	11320	10915	16075	7670	10044	8212	10986	11264	10443	12646	10234	10946	10347	13050	9649	8721	10490	10475	0	-0.453	0.148	0.156	0.021	-0.031	0.53	-0.538	-0.163	-0.442	-0.039
Ap3d1	0.029	AP3D1_MOUSE	AP-3 complex subunit delta-1 OS=Mus musculus GN=Ap3d1 PE=1 SV=1	162776	5	2	1199	5	2	uniprot_id	O54774	mouse	11776	FALSE	NA	NA	27275	22316	33252	42659	34980	36614	37944	19241	32589	18948	31167	27275	28713	33946	35016	33813	34667	30819	24210	28343	24243	29712	0	-0.22	0.438	0.54	0.252	0.302	0.561	-0.245	0.296	-0.276	0.296
Ap3m2	0.017	AP3M2_MOUSE	AP-3 complex subunit mu-2 OS=Mus musculus GN=Ap3m2 PE=1 SV=1	53531	10	1	418	10	1	uniprot_id	Q8R2R9	mouse	64933	FALSE	NA	NA	563650	508650	598200	504250	623700	552200	507750	519300	498600	595050	391900	563650	653956	610463	414027	602991	523167	412298	653305	433320	760819	373638	0	-0.158	0.064	-0.156	-0.02	0.02	-0.051	-0.038	-0.102	0.082	-0.5
Apmap	0.525	APMAP_MOUSE	Adipocyte plasma membrane-associated protein OS=Mus musculus GN=Apmap PE=1 SV=1	51159	83	20	415	83	20	uniprot_id	Q9D7N9	mouse	71881	FALSE	NA	NA	149550	76741	132811	151262	175312	164138	159464	122050	162334	117450	128578	149550	98663	135567	124244	169523	155498	129505	153577	141144	150321	122578	0	-0.74	-0.05	0.138	0.143	0.134	0.234	-0.145	0.215	-0.138	0.081
Apoa1	0.345	APOA1_MOUSE	Apolipoprotein A-I OS=Mus musculus GN=Apoa1 PE=1 SV=2	35180	28	9	264	28	9	uniprot_id	Q00623	mouse	11806	FALSE	NA	NA	176200	142192	188488	248500	207700	202100	205600	142880	192400	151000	177900	176200	182688	192280	203954	200765	191331	166999	179726	167378	192592	169592	0	-0.218	0.15	0.346	0.08	0.187	0.112	-0.378	0.004	-0.539	-0.202
Apoa2	0.098	APOA2_MOUSE	Apolipoprotein A-II OS=Mus musculus GN=Apoa2 PE=1 SV=2	13650	1	1	102	1	1	uniprot_id	P09813	mouse	11807	FALSE	NA	NA	35810	33040	34030	29420	26820	35320	55050	41100	39390	36260	40900	35810	42522	34745	24146	25925	33438	44715	51717	34267	46408	38990	0	-0.116	-0.074	-0.284	-0.417	-0.02	0.62	0.199	0.137	0.018	0.192
Apoc1	0.205	APOC1_MOUSE	Apolipoprotein C-I OS=Mus musculus GN=Apoc1 PE=1 SV=1	12211	7	2	88	7	2	uniprot_id	P34928	mouse	11812	FALSE	NA	NA	140052	90601	143421	190875	174561	172589	164400	107398	179000	107330	119376	140052	116363	146284	156793	168809	163644	133452	135084	155386	137080	113824	0	-0.534	0.049	0.37	-0.031	0.21	0.28	-0.284	0.36	-0.329	-0.176
Apoc3	0.192	APOC3_MOUSE	Apolipoprotein C-III OS=Mus musculus GN=Apoc3 PE=1 SV=2	12121	1	1	99	1	1	uniprot_id	P33622	mouse	11814	FALSE	NA	NA	93080	89610	103300	141700	136800	121300	114200	76860	113900	84910	92120	93080	115327	105470	116298	132232	114836	92759	96715	99087	108674	87818	0	-0.055	0.15	0.606	0.556	0.382	0.295	-0.276	0.291	-0.133	-0.015
Apoe	0.074	APOE_MOUSE	Apolipoprotein E OS=Mus musculus GN=Apoe PE=1 SV=2	38880	7	3	311	7	3	uniprot_id	P08226	mouse	11816	FALSE	NA	NA	24425	22290	25520	20580	14600	21195	39220	29285	32330	24210	30080	24425	28633	26033	16903	14117	20090	31841	36837	28076	30941	28680	0	-0.138	0.064	-0.246	-0.758	-0.204	0.683	0.26	0.398	-0.03	0.15
Apoh	0.429	APOH_MOUSE	Beta-2-glycoprotein 1 OS=Mus musculus GN=Apoh PE=1 SV=1	46321	45	13	345	45	13	uniprot_id	Q01339	mouse	11818	FALSE	NA	NA	133375	105612	132950	138150	113800	132950	176550	140430	174850	134850	134850	133375	135678	135624	113452	110033	125992	143328	176632	151834	172276	128575	0	-0.438	-0.087	0.303	0.082	0.116	0.201	-0.131	0.292	-0.225	-0.08
Apom	0.042	APOM_MOUSE	Apolipoprotein M OS=Mus musculus GN=Apom PE=1 SV=1	23664	2	1	190	2	1	uniprot_id	Q9Z1R3	mouse	55938	FALSE	NA	NA	22490	16269	24390	20035	12557	21230	28575	23030	28675	21695	19180	22490	20917	24888	16450	12139	20113	23202	28972	24921	27734	18286	0	-0.475	0.176	-0.186	-0.892	-0.098	0.412	0.085	0.351	0.005	-0.193
Apoo	0.182	MIC26_MOUSE	MICOS complex subunit Mic26 OS=Mus musculus GN=Apoo PE=1 SV=2	26599	17	3	198	17	3	uniprot_id	Q9DCZ4	mouse	68316	FALSE	NA	NA	235025	190900	231325	287650	219400	240225	307775	202150	281300	186775	270550	235025	245183	235953	236329	212177	227750	249841	254265	244208	238573	257969	0	-0.404	-0.029	0.227	-0.148	0.023	0.337	-0.516	0.246	-0.609	0.007
Apool	0.619	MIC27_MOUSE	MICOS complex subunit Mic27 OS=Mus musculus GN=Apool PE=1 SV=1	35314	80	13	265	80	13	uniprot_id	Q78IK4	mouse	68117	FALSE	NA	NA	128925	130425	139775	143850	117050	130000	155300	122678	146075	109468	130900	128925	167576	142595	118145	113180	123213	126080	154316	126861	139888	124808	0	-0.161	-0.01	0.166	-0.066	-0.001	0.272	-0.236	0.172	-0.339	0.042
Aqp1	0.134	AQP1_MOUSE	Aquaporin-1 OS=Mus musculus GN=Aqp1 PE=1 SV=3	30837	10	3	269	10	3	uniprot_id	Q02013	mouse	11826	FALSE	NA	NA	114050	161275	145958	168350	137300	142050	212805	139655	140490	112968	153530	114050	207122	148864	138256	132758	134622	172743	175656	121957	144276	146390	0	-0.156	0.023	0.194	-0.276	-0.06	0.356	-0.278	0.123	-0.284	0.086
Aqp7	0.04	AQP7_MOUSE	Aquaporin-7 OS=Mus musculus GN=Aqp7 PE=1 SV=1	35051	4	1	303	4	1	uniprot_id	O54794	mouse	11832	FALSE	NA	NA	177440	112328	160040	246825	198350	188125	203015	97568	187865	106468	157998	177440	144313	163262	202720	191795	178311	164813	122727	163151	136023	150645	0	-0.63	-0.148	0.476	0.148	0.081	0.158	-0.906	0.05	-0.712	-0.219
Arcn1	0.067	COPD_MOUSE	Coatomer subunit delta OS=Mus musculus GN=Arcn1 PE=1 SV=2	66587	11	3	511	11	3	uniprot_id	Q5XJY5	mouse	213827	FALSE	NA	NA	140325	83708	130100	175800	156800	165200	155750	92830	149025	100530	122300	140325	107532	132709	144387	151564	156593	126438	116767	129411	128433	116611	0	-0.77	-0.121	0.232	0.162	0.054	0.238	-0.39	0.151	-0.509	0.06
Arf1	0.215	ARF1_MOUSE	ADP-ribosylation factor 1 OS=Mus musculus GN=Arf1 PE=1 SV=2	23491	5	3	181	5	3	uniprot_id	P84078	mouse	11840	FALSE	NA	NA	71330	51310	75220	101300	87120	82030	89760	51040	88840	47770	71020	71330	65807	76668	83256	84269	77848	72832	64180	77019	60928	67726	0	-0.23	0.077	0.506	0.288	0.202	0.383	-0.198	0.317	-0.331	0.221
Arfgef2	0.009	BIG2_MOUSE	Brefeldin A-inhibited guanine nucleotide-exchange protein 2 OS=Mus musculus GN=Arfgef2 PE=1 SV=1	229541	4	2	1792	4	2	uniprot_id	A2A5R2	mouse	99371	FALSE	NA	NA	39512	31181	40888	43105	50236	50488	38170	33216	38810	33684	30836	39512	40093	41726	35394	48570	47840	30995	41788	33724	43065	29398	0	-0.262	0.09	0.216	0.468	0.4	-0.022	-0.13	0.038	-0.122	-0.295
Arfrp1	0.09	ARFRP_MOUSE	ADP-ribosylation factor-related protein 1 OS=Mus musculus GN=Arfrp1 PE=1 SV=2	26996	2	1	201	2	1	uniprot_id	Q8BXL7	mouse	76688	FALSE	NA	NA	35290	22840	32890	55770	43095	42475	38325	19960	35635	16085	31345	35290	29341	33550	45811	41673	40268	31113	25107	30944	20552	29887	0	-0.612	-0.09	0.643	0.288	0.268	0.136	-0.806	0.029	-1.117	-0.166
Arhgap21	0.004	RHG21_MOUSE	Rho GTPase-activating protein 21 OS=Mus musculus GN=Arhgap21 PE=1 SV=1	246199	2	1	1944	2	1	uniprot_id	Q6DFV3	mouse	71435	FALSE	NA	NA	93660	86540	82335	85065	48690	72170	124550	79115	112500	66365	124400	93660	111179	83993	69864	47081	68407	101116	99517	97702	84799	118611	0	-0.114	-0.186	-0.139	-0.944	-0.376	0.41	-0.243	0.264	-0.498	0.409
Arhgap28	0.01	RHG28_MOUSE	Rho GTPase-activating protein 28 OS=Mus musculus GN=Arhgap28 PE=1 SV=1	95205	2	1	729	2	1	uniprot_id	Q8BN58	mouse	268970	FALSE	NA	NA	30915	36485	33800	17730	11240	19470	55195	42785	41975	30255	42385	30915	46876	34481	14562	10869	18451	44811	53822	36465	38658	40412	0	0.242	0.13	-0.806	-1.458	-0.678	0.829	0.454	0.416	-0.03	0.438
Arhgdib	0.035	GDIR2_MOUSE	Rho GDP-dissociation inhibitor 2 OS=Mus musculus GN=Arhgdib PE=1 SV=3	28164	1	1	200	1	1	uniprot_id	Q61599	mouse	11857	FALSE	NA	NA	16240	20200	20330	16470	8577	15890	33150	28240	28320	20180	27660	16240	25997	20758	13518	8291	15043	26927	35535	24637	25828	26368	0	0.315	0.324	0.02	-0.921	-0.031	1.029	0.798	0.802	0.313	0.768
Arl13b	0.023	AR13B_MOUSE	ADP-ribosylation factor-like protein 13B OS=Mus musculus GN=Arl13b PE=1 SV=2	58195	3	1	427	3	1	uniprot_id	Q640N2	mouse	68146	FALSE	NA	NA	78182	56280	80182	103050	99512	88520	101035	61042	81472	54718	80890	78182	72290	81795	84646	96228	83919	82017	76782	70742	69889	77126	0	-0.48	0.038	0.362	0.31	0.154	0.334	-0.363	0.055	-0.544	0.045
Arl6ip1	0.039	AR6P1_MOUSE	ADP-ribosylation factor-like protein 6-interacting protein 1 OS=Mus musculus GN=Arl6ip1 PE=1 SV=1	27030	4	1	203	4	1	uniprot_id	Q9JKW0	mouse	54208	FALSE	NA	NA	216952	100195	200448	195528	230288	240322	260112	231455	260778	242078	251668	216952	128633	204395	160639	222714	227935	211116	291095	226279	309025	239978	0	-1.058	-0.163	-0.187	-0.005	0.08	0.241	0.051	0.225	0.106	0.128
Arl6ip5	0.059	PRAF3_MOUSE	PRA1 family protein 3 OS=Mus musculus GN=Arl6ip5 PE=1 SV=2	24293	3	1	188	3	1	uniprot_id	Q8R5J9	mouse	65106	FALSE	NA	NA	123775	78305	134425	159350	173500	153450	137675	89820	137525	101565	126375	123775	100600	137134	130870	167762	145440	111772	112987	119440	129782	120493	0	-0.658	0.12	0.365	0.489	0.311	0.154	-0.469	0.154	-0.286	0.032
Arl8b	0.247	ARL8B_MOUSE	ADP-ribosylation factor-like protein 8B OS=Mus musculus GN=Arl8b PE=1 SV=1	24962	8	4	186	8	4	uniprot_id	Q9CQW2	mouse	67166	FALSE	NA	NA	130255	110215	131455	147795	110285	132765	155090	97915	158615	92915	132315	130255	141547	134076	121469	106676	125996	125890	123158	137682	118678	126163	0	-0.403	-0.094	0.388	0.252	0.142	0.189	-0.615	0.282	-0.696	-0.05
Armc1	0.128	ARMC1_MOUSE	Armadillo repeat-containing protein 1 OS=Mus musculus GN=Armc1 PE=1 SV=1	35121	9	3	282	9	3	uniprot_id	Q9D7A8	mouse	74252	FALSE	NA	NA	143625	120622	139550	147100	116460	134575	194700	138000	182000	130075	161325	143625	154940	142363	120814	112610	127557	158070	173581	158034	166160	153820	0	-0.107	-0.038	0.19	-0.029	0.043	0.438	-0.002	0.292	-0.096	0.211
Arpc2	0.03	ARPC2_MOUSE	Actin-related protein 2/3 complex subunit 2 OS=Mus musculus GN=Arpc2 PE=1 SV=3	40408	2	1	300	2	1	uniprot_id	Q9CVB6	mouse	76709	FALSE	NA	NA	132450	91330	123700	188400	166000	148700	158200	78815	136800	86600	121200	132450	117337	126183	154735	160514	140954	128429	99138	118803	110627	115560	0	-0.536	-0.1	0.509	0.325	0.166	0.256	-0.751	0.048	-0.618	-0.128
Arpc3	0.073	ARPC3_MOUSE	Actin-related protein 2/3 complex subunit 3 OS=Mus musculus GN=Arpc3 PE=1 SV=3	25094	2	1	178	2	1	uniprot_id	Q9JM76	mouse	56378	FALSE	NA	NA	50570	29840	48345	75430	57390	53310	67060	31890	59730	35970	49265	50570	38344	49324	61949	55493	50529	54444	40115	51876	45957	46973	0	-0.75	-0.063	0.592	0.2	0.093	0.417	-0.648	0.256	-0.474	-0.021
Arpc4	0.113	ARPC4_MOUSE	Actin-related protein 2/3 complex subunit 4 OS=Mus musculus GN=Arpc4 PE=1 SV=3	22977	4	2	168	4	2	uniprot_id	P59999	mouse	68089	FALSE	NA	NA	331025	245248	311150	412075	324500	339900	432875	241450	355350	236370	333200	331025	315090	317414	338431	313767	322152	351433	303721	308617	302018	317692	0	-0.538	-0.155	0.272	-0.074	0.01	0.304	-0.518	0.068	-0.547	-0.076
Arsa	0.018	ARSA_MOUSE	Arylsulfatase A OS=Mus musculus GN=Arsa PE=1 SV=2	57262	1	1	506	1	1	uniprot_id	P50428	mouse	11883	FALSE	NA	NA	171800	159400	193000	155000	121600	164200	217900	187300	201100	204000	205100	171800	205146	197055	127215	117539	155451	176989	235683	174947	261094	195522	0	-0.108	0.168	-0.148	-0.499	-0.065	0.343	0.125	0.227	0.248	0.256
Art3	0.038	NAR3_MOUSE	Ecto-ADP-ribosyltransferase 3 OS=Mus musculus GN=Art3 PE=1 SV=2	47601	1	1	371	1	1	uniprot_id	Q8R2G4	mouse	109979	FALSE	NA	NA	90300	67800	84340	117200	97700	98850	106900	69540	95410	70380	91080	90300	86956	85963	96324	94503	93810	86739	87443	82715	89766	86857	0	-0.413	-0.099	0.376	0.114	0.131	0.243	-0.377	0.079	-0.36	0.012
Asah1	0.175	ASAH1_MOUSE	Acid ceramidase OS=Mus musculus GN=Asah1 PE=1 SV=1	51227	21	7	394	21	7	uniprot_id	Q9WV54	mouse	11886	FALSE	NA	NA	70320	43980	63260	82280	105274	60800	82840	56290	73130	49420	67400	70320	56602	64589	67531	101793	57560	67287	70831	63619	63251	64252	0	-0.518	-0.04	0.327	0.085	0.15	0.236	-0.418	0.141	-0.456	0.045
Asgr2	0.023	ASGR2_MOUSE	Asialoglycoprotein receptor 2 OS=Mus musculus GN=Asgr2 PE=1 SV=1	37804	2	1	301	2	1	uniprot_id	P24721	mouse	11890	FALSE	NA	NA	2766000	2430000	3054000	3121500	4770500	3922000	2145000	2525000	2329000	2967500	1784000	2766000	3121998	3115562	2563688	4612713	3717501	1741357	3176188	2022698	3791918	1700989	0	-0.186	0.144	0.176	0.786	0.505	-0.366	-0.13	-0.247	0.099	-0.632
Asns	0.02	ASNS_MOUSE	Asparagine synthetase [glutamine-hydrolyzing] OS=Mus musculus GN=Asns PE=1 SV=3	73806	1	1	561	1	1	uniprot_id	Q61024	mouse	27053	FALSE	NA	NA	244100	131800	201800	346700	244700	268200	247700	129200	224000	120400	196000	244100	169038	205683	284946	236693	254525	200987	162463	194194	153563	186912	0	-0.889	-0.275	0.506	0.004	0.136	0.021	-0.918	-0.124	-1.02	-0.317
Asph	0.093	ASPH_MOUSE	Aspartyl/asparaginyl beta-hydroxylase OS=Mus musculus GN=Asph PE=1 SV=1	94619	16	4	741	12	4	uniprot_id	Q8BSY0	mouse	65973	FALSE	NA	NA	57885	39910	55470	64190	53025	56118	63355	49858	63405	47542	60260	57885	51365	56636	52684	51255	53127	51460	62737	55159	60848	57446	0	-0.576	0.076	0.299	0.188	0.007	0.116	-0.285	0.008	-0.27	0.038
Aspn	0.083	ASPN_MOUSE	Asporin OS=Mus musculus GN=Aspn PE=1 SV=1	50965	3	2	373	3	2	uniprot_id	Q99MQ4	mouse	66695	FALSE	NA	NA	48872	34545	46112	66600	59822	54122	55265	29030	51972	33958	42770	48872	44443	47071	54669	57829	51253	44882	36526	45191	43449	40775	0	-0.473	-0.047	0.397	0.25	0.062	0.174	-0.758	0.141	-0.656	-0.234
Aspscr1	0.038	ASPC1_MOUSE	Tether containing UBX domain for GLUT4 OS=Mus musculus GN=Aspscr1 PE=1 SV=1	66231	2	1	550	2	1	uniprot_id	Q8VBT9	mouse	68938	FALSE	NA	NA	63730	56435	69595	96135	94080	76040	66430	36065	62065	40995	55550	63730	72507	70996	78958	90969	72077	53930	45367	53900	52380	52965	0	-0.173	0.13	0.596	0.565	0.258	0.063	-0.824	-0.035	-0.634	-0.196
Atad1	0.18	ATAD1_MOUSE	ATPase family AAA domain-containing protein 1 OS=Mus musculus GN=Atad1 PE=1 SV=1	47706	8	4	361	8	4	uniprot_id	Q9D5T0	mouse	67979	FALSE	NA	NA	73482	53425	71078	92328	84972	87475	100112	57138	89792	55772	86832	73482	68743	72565	75783	82137	82823	81313	71894	78101	71365	82779	0	-0.338	-0.044	0.23	-0.081	0.013	0.462	-0.11	0.368	-0.254	0.278
Atad3	0.357	ATAD3_MOUSE	ATPase family AAA domain-containing protein 3 OS=Mus musculus GN=Atad3 PE=1 SV=1	76038	68	20	591	68	20	uniprot_id	Q925I1	mouse	108888	FALSE	NA	NA	143925	145912	154950	180925	153912	149972	202588	142475	176450	135525	175100	143925	187420	158057	148600	148825	142162	164462	179212	153224	173186	166950	0	-0.224	0.024	0.272	-0.003	0.041	0.277	-0.346	0.236	-0.347	0.065
Atl2	0.137	ATLA2_MOUSE	Atlastin-2 OS=Mus musculus GN=Atl2 PE=1 SV=1	74601	14	6	583	14	6	uniprot_id	Q6PA06	mouse	56298	FALSE	NA	NA	57920	46184	58559	64630	55275	65935	67570	61124	61820	54678	56750	57920	59372	59709	53093	53454	62511	54857	76897	53682	69906	54110	0	-0.686	-0.075	0.249	0.187	0.212	0.268	-0.185	0.147	-0.231	0
Atl3	0.2	ATLA3_MOUSE	Atlastin-3 OS=Mus musculus GN=Atl3 PE=1 SV=1	69472	27	8	541	27	8	uniprot_id	Q91YH5	mouse	109168	FALSE	NA	NA	113452	85732	103345	139875	126875	126312	141488	108135	134225	99282	125600	113452	110135	105422	114879	122680	119726	114863	136018	116557	126839	119756	0	-0.506	-0.06	0.194	0.068	0.132	0.248	-0.256	0.175	-0.2	0.138
Atp13a1	0.013	AT131_MOUSE	Manganese-transporting ATPase 13A1 OS=Mus musculus GN=Atp13a1 PE=1 SV=2	147936	5	2	1200	5	2	uniprot_id	Q9EPE9	mouse	170759	FALSE	NA	NA	426752	399520	427155	437720	310928	428485	654865	408575	504202	367988	481472	426752	513356	435799	359470	300628	406073	531667	513965	437967	470246	459056	0	-0.28	0.064	0.058	-0.08	0.116	0.459	0.003	0.254	-0.102	0.108
Atp1a1	0.233	AT1A1_MOUSE	Sodium/potassium-transporting ATPase subunit alpha-1 OS=Mus musculus GN=Atp1a1 PE=1 SV=1	127284	52	7	1023	15	6	uniprot_id	Q8VDN2	mouse	11928	FALSE	NA	NA	99292	73346	89825	144650	113438	111575	121762	76188	131675	77500	108570	99292	94237	91634	118798	109689	105757	98853	95837	114358	99021	103517	0	-0.42	-0.038	0.46	0.014	0.096	0.265	-0.316	0.274	-0.34	0.044
Atp1a2	0.375	AT1A2_MOUSE	Sodium/potassium-transporting ATPase subunit alpha-2 OS=Mus musculus GN=Atp1a2 PE=1 SV=1	126290	113	30	1020	76	19	uniprot_id	Q6PIE5	mouse	98660	FALSE	NA	NA	162725	165600	171450	187950	204900	228475	190800	150850	169325	145600	162125	162725	212726	174897	154384	198147	216535	154894	189746	147035	186026	154581	0	-0.456	-0.046	0.301	0.03	0.151	0.297	-0.372	0.098	-0.327	-0.052
Atp1b1	0.141	AT1B1_MOUSE	Sodium/potassium-transporting ATPase subunit beta-1 OS=Mus musculus GN=Atp1b1 PE=1 SV=1	42904	10	4	304	10	4	uniprot_id	P14094	mouse	11931	FALSE	NA	NA	250175	161900	238100	300025	277850	281050	315200	200650	259700	211750	241200	250175	207990	242891	246425	268668	266414	255880	252391	225516	270514	229978	0	-0.678	-0.066	0.294	0.162	0.163	0.309	-0.356	0.05	-0.288	-0.056
Atp1b3	0.381	AT1B3_MOUSE	Sodium/potassium-transporting ATPase subunit beta-3 OS=Mus musculus GN=Atp1b3 PE=1 SV=1	37826	43	8	278	43	8	uniprot_id	P97370	mouse	11933	FALSE	NA	NA	166288	139550	165232	283350	183372	213540	232388	103708	182512	117208	167025	166288	179255	168561	232760	177308	202471	188672	130448	158526	149708	159250	0	-0.475	-0.008	0.592	0.253	0.231	0.236	-0.736	0.055	-0.705	-0.06
Atp2a1	0.125	AT2A1_MOUSE	Sarcoplasmic/endoplasmic reticulum calcium ATPase 1 OS=Mus musculus GN=Atp2a1 PE=1 SV=1	123098	37	2	994	5	2	uniprot_id	Q8R429	mouse	11937	FALSE	NA	NA	44145	23798	26221	72229	43982	58816	32736	29508	33350	35228	55422	44145	30620	26770	59288	42516	55693	26588	37129	29007	45077	52836	0	-1.052	-0.949	0.728	-0.121	0.502	-0.562	-0.628	-0.578	-0.337	0.372
Atp2a2	0.311	AT2A2_MOUSE	Sarcoplasmic/endoplasmic reticulum calcium ATPase 2 OS=Mus musculus GN=Atp2a2 PE=1 SV=2	130416	110	25	1044	78	18	uniprot_id	O55143	mouse	11938	FALSE	NA	NA	160856	108826	160512	180375	203525	197838	198475	142032	189575	153412	178085	160856	139908	163717	148166	196812	187577	161113	178647	164578	195945	169804	0	-0.596	-0.034	0.126	0.218	0.15	0.256	-0.142	0.174	-0.069	0.074
Atp5a1	0.515	ATPA_MOUSE	ATP synthase subunit alpha, mitochondrial OS=Mus musculus GN=Atp5a1 PE=1 SV=1	67163	154	25	553	153	25	uniprot_id	Q03265	mouse	11946	FALSE	NA	NA	244450	208675	233025	296175	215275	248725	308250	201600	293100	187975	311000	244450	268082	237688	243270	208165	235795	250246	253579	254467	240116	296526	0	-0.254	-0.035	0.278	-0.203	-0.039	0.304	-0.289	0.225	-0.422	0.202
Atp5b	0.696	ATPB_MOUSE	ATP synthase subunit beta, mitochondrial OS=Mus musculus GN=Atp5b PE=1 SV=2	61765	213	22	529	211	22	uniprot_id	P56480	mouse	11947	FALSE	NA	NA	135670	123500	126062	166948	121938	120348	209114	116415	192845	100844	158432	135670	158648	128561	137142	117919	114110	169735	146438	167392	128788	151064	0	-0.357	-0.072	0.447	0.11	0.064	0.303	-0.52	0.184	-0.526	0.066
Atp5c1	0.322	ATPG_MOUSE	ATP synthase subunit gamma, mitochondrial OS=Mus musculus GN=Atp5c1 PE=1 SV=1	39396	47	9	298	47	9	uniprot_id	Q91VR2	mouse	11949	FALSE	NA	NA	234025	195800	239450	290325	188200	251400	290725	199275	240450	197775	240850	234025	251434	244213	238494	181960	238374	235987	250638	208750	252542	229651	0	-0.285	-0.004	0.272	-0.144	0.049	0.268	-0.243	0.234	-0.306	0.102
Atp5d	0.375	ATPD_MOUSE	ATP synthase subunit delta, mitochondrial OS=Mus musculus GN=Atp5d PE=1 SV=1	18735	20	4	168	20	4	uniprot_id	Q9D3D9	mouse	66043	FALSE	NA	NA	69759	56895	70538	71709	53140	58518	106034	76988	86231	58994	92982	69759	73113	71966	58875	51373	55433	86086	96846	74904	75396	88653	0	-0.265	-0.037	-0.086	-0.379	0.05	0.465	-0.087	0.232	-0.212	0.175
Atp5e	0.154	ATP5E_MOUSE	ATP synthase subunit epsilon, mitochondrial OS=Mus musculus GN=Atp5e PE=1 SV=2	7954	2	1	52	2	1	uniprot_id	P56382	mouse	67126	FALSE	NA	NA	161300	116600	149250	170400	117500	150350	206050	139600	178300	126650	182550	161300	149822	152266	139942	113613	142497	167281	175604	154866	161847	174053	0	-0.466	-0.111	0.08	-0.454	-0.1	0.359	-0.205	0.146	-0.352	0.184
Atp5f1	0.332	AT5F1_MOUSE	ATP synthase F(0) complex subunit B1, mitochondrial OS=Mus musculus GN=Atp5f1 PE=1 SV=1	34544	31	8	256	31	8	uniprot_id	Q9CQQ7	mouse	11950	FALSE	NA	NA	62698	72214	56570	65812	48140	61995	106672	83950	76508	62736	80922	62698	92756	57699	54060	46553	58777	86590	105593	66418	80138	77157	0	-0.136	-0.076	0.358	0.027	0.063	0.292	-0.274	0.167	-0.33	0.076
Atp5h	0.689	ATP5H_MOUSE	ATP synthase subunit d, mitochondrial OS=Mus musculus GN=Atp5h PE=1 SV=3	23149	37	9	161	37	9	uniprot_id	Q9DCX2	mouse	71679	FALSE	NA	NA	120250	112060	123150	149075	119665	113740	161050	95650	145725	97845	146500	120250	144020	125615	122436	115707	107805	130759	120310	126529	125050	139678	0	-0.32	-0.01	0.44	0.18	0.098	0.287	-0.628	0.178	-0.546	0.088
Atp5i	0.324	ATP5I_MOUSE	ATP synthase subunit e, mitochondrial OS=Mus musculus GN=Atp5i PE=1 SV=2	10064	16	2	71	16	2	uniprot_id	Q06185	mouse	11958	FALSE	NA	NA	254225	211162	246100	297100	229038	236588	316425	211050	300362	197525	297075	254225	271242	251051	244014	221468	224235	256880	265474	260831	252351	283253	0	-0.258	-0.014	0.252	-0.117	0.041	0.315	-0.255	0.238	-0.41	0.162
Atp5j	0.083	ATP5J_MOUSE	ATP synthase-coupling factor 6, mitochondrial OS=Mus musculus GN=Atp5j PE=1 SV=1	15468	2	1	108	2	1	uniprot_id	P97450	mouse	11957	FALSE	NA	NA	294450	204100	266600	337250	217650	256050	403900	226400	333100	169700	364050	294450	262284	271997	276966	210445	242649	327925	284797	289355	216881	347100	0	-0.536	-0.148	0.194	-0.441	-0.216	0.446	-0.382	0.168	-0.808	0.297
Atp5j2	0.341	ATPK_MOUSE	ATP synthase subunit f, mitochondrial OS=Mus musculus GN=Atp5j2 PE=1 SV=3	12686	16	3	88	16	3	uniprot_id	P56135	mouse	57423	FALSE	NA	NA	79935	67345	81060	108515	81682	78825	106155	68335	87442	59535	89015	79935	86513	82684	89132	78984	74731	86174	85957	75917	76049	84875	0	-0.252	0.017	0.475	-0.006	-0.076	0.28	-0.454	0.126	-0.565	0.102
Atp5l	0.466	ATP5L_MOUSE	ATP synthase subunit g, mitochondrial OS=Mus musculus GN=Atp5l PE=1 SV=1	13938	32	4	103	32	4	uniprot_id	Q9CPQ8	mouse	27425	FALSE	NA	NA	165730	122030	151610	205200	172359	171980	204150	120630	182500	112382	157410	165730	156776	154654	168538	166664	163026	165731	151739	158479	143579	150086	0	-0.36	-0.078	0.328	-0.024	0.034	0.27	-0.599	0.121	-0.65	0.054
Atp5o	0.488	ATPO_MOUSE	ATP synthase subunit O, mitochondrial OS=Mus musculus GN=Atp5o PE=1 SV=1	28447	65	8	213	62	8	uniprot_id	Q9DB20	mouse	28080	FALSE	NA	NA	329050	293850	315338	361088	267050	324200	370575	258350	359025	247100	336488	329050	377599	321685	296555	258210	307261	300841	324973	311794	315718	320829	0	-0.336	-0.043	0.428	-0.018	0.006	0.279	-0.418	0.169	-0.496	0.13
Atp5s	0.055	ATP5S_MOUSE	ATP synthase subunit s, mitochondrial OS=Mus musculus GN=Atp5s PE=1 SV=1	27669	2	1	200	2	1	uniprot_id	Q9CRA7	mouse	68055	FALSE	NA	NA	95005	85525	97150	69250	60695	89810	106125	129290	111270	121335	94680	95005	109956	99139	56864	58681	85072	86171	162661	96706	155165	90267	0	-0.073	0.113	-0.316	-0.518	-0.126	0.262	0.424	0.275	0.33	0.041
Atp6v0a1	0.03	VPP1_MOUSE	V-type proton ATPase 116 kDa subunit a isoform 1 OS=Mus musculus GN=Atp6v0a1 PE=1 SV=3	105911	5	3	839	5	3	uniprot_id	Q9Z1G4	mouse	11975	FALSE	NA	NA	123870	77815	118320	177750	133550	130810	150300	82930	125555	78325	120190	123870	99933	120679	146010	129146	124028	122006	104309	108994	100031	114602	0	-0.573	-0.035	0.499	0.112	0.072	0.233	-0.574	0.084	-0.357	-0.005
Atp6v0d1	0.177	VA0D1_MOUSE	V-type proton ATPase subunit d 1 OS=Mus musculus GN=Atp6v0d1 PE=1 SV=2	45085	9	5	351	9	5	uniprot_id	P51863	mouse	11972	FALSE	NA	NA	148050	91300	137450	248425	187100	173850	179125	85945	187250	86882	163025	148050	117320	140226	204023	180910	164769	145427	108114	162642	111013	155436	0	-0.479	0.022	0.418	0.22	0.187	0.282	-0.436	0.193	-0.362	0.046
Atp6v1a	0.053	VATA_MOUSE	V-type proton ATPase catalytic subunit A OS=Mus musculus GN=Atp6v1a PE=1 SV=2	76875	8	2	617	8	2	uniprot_id	P50516	mouse	11964	FALSE	NA	NA	34710	23364	29922	53240	43518	41005	51995	21396	36568	21822	30928	34710	30015	30524	43726	42079	38868	42211	26914	31760	27883	29488	0	-0.613	-0.2	0.608	0.365	0.252	0.486	-0.648	0.07	-0.71	-0.138
Atp6v1b2	0.145	VATB2_MOUSE	V-type proton ATPase subunit B, brain isoform OS=Mus musculus GN=Atp6v1b2 PE=1 SV=1	62128	8	5	511	8	5	uniprot_id	P62814	mouse	11966	FALSE	NA	NA	100435	79705	99370	110200	86950	104500	139050	65295	104670	73695	102135	100435	102225	101283	90571	84104	99171	112826	82105	90743	93994	97399	0	-0.332	-0.025	0.413	0.412	0.043	0.314	-0.618	0.072	-0.444	0.028
Atp6v1c1	0.079	VATC1_MOUSE	V-type proton ATPase subunit C 1 OS=Mus musculus GN=Atp6v1c1 PE=1 SV=4	52968	4	2	382	4	2	uniprot_id	Q9Z1G3	mouse	66335	FALSE	NA	NA	35472	32498	34688	55932	47138	38014	41506	17790	37079	28207	32840	35472	41686	35360	45965	45591	36068	33681	22372	32154	35984	31316	0	-0.727	-0.204	0.536	0.494	-0.123	-0.1	-1.242	-0.118	-0.752	-0.205
Atp6v1e1	0.062	VATE1_MOUSE	V-type proton ATPase subunit E 1 OS=Mus musculus GN=Atp6v1e1 PE=1 SV=2	31927	2	1	226	2	1	uniprot_id	P50518	mouse	11973	FALSE	NA	NA	98275	80260	99505	169900	136850	136700	120400	55355	100970	62220	89175	98275	103294	101595	139444	132280	129416	97796	69655	87839	79634	85010	0	-0.302	-0.004	0.78	0.48	0.48	0.292	-0.828	0.05	-0.648	-0.14
Atp6v1g1	0.093	VATG1_MOUSE	V-type proton ATPase subunit G 1 OS=Mus musculus GN=Atp6v1g1 PE=1 SV=3	16580	3	1	118	3	1	uniprot_id	Q9CR51	mouse	66290	FALSE	NA	NA	120082	97632	122962	177425	124572	134740	177800	89932	117392	80435	116220	120082	125461	125454	145706	120447	127691	144356	113132	101978	102794	110809	0	-0.275	0.049	0.577	0.056	0.177	0.576	-0.401	-0.022	-0.554	-0.034
Atp6v1h	0.033	VATH_MOUSE	V-type proton ATPase subunit H OS=Mus musculus GN=Atp6v1h PE=1 SV=1	63838	2	1	483	2	1	uniprot_id	Q8BVE3	mouse	108664	FALSE	NA	NA	26065	18750	20640	35320	32455	30795	38315	14190	24865	15380	21140	26065	24094	21060	29008	31381	29188	31108	17850	21598	19653	20155	0	-0.483	-0.366	0.436	0.316	0.239	0.538	-0.9	-0.08	-0.766	-0.304
Atp9a	0.013	ATP9A_MOUSE	Probable phospholipid-transporting ATPase IIA OS=Mus musculus GN=Atp9a PE=1 SV=3	130556	1	1	1047	1	1	uniprot_id	O70228	mouse	11981	FALSE	NA	NA	92060	53030	77990	126400	93330	89150	106000	61920	99630	57860	80340	92060	68249	79629	103742	90214	84400	86099	77915	86672	74053	76588	0	-0.796	-0.239	0.457	0.02	-0.046	0.203	-0.572	0.114	-0.67	-0.196
Atpaf1	0.12	ATPF1_MOUSE	ATP synthase mitochondrial F1 complex assembly factor 1 OS=Mus musculus GN=Atpaf1 PE=1 SV=1	41944	6	3	324	6	3	uniprot_id	Q811I0	mouse	NA	FALSE	NA	NA	80415	59475	76665	107550	104065	91260	96740	59825	90910	65690	81790	80415	76395	78204	88331	100629	86505	78534	75250	78941	83927	77983	0	-0.444	0.037	0.318	0.126	0.122	0.267	-0.433	0.217	-0.29	0.17
Atpaf2	0.107	ATPF2_MOUSE	ATP synthase mitochondrial F1 complex assembly factor 2 OS=Mus musculus GN=Atpaf2 PE=1 SV=1	36647	15	3	289	15	3	uniprot_id	Q91YY4	mouse	246782	FALSE	NA	NA	260800	198400	227200	307800	239875	249400	278775	202375	310850	212175	292850	260800	254856	231833	252813	231928	236333	226307	254552	269896	271033	279228	0	-0.466	-0.12	0.214	-0.148	-0.096	0.294	-0.331	0.419	-0.294	0.176
Auh	0.277	AUHM_MOUSE	Methylglutaconyl-CoA hydratase, mitochondrial OS=Mus musculus GN=Auh PE=1 SV=1	38701	30	9	314	30	9	uniprot_id	Q9JLZ3	mouse	11992	FALSE	NA	NA	309300	246275	295300	375100	298250	309100	373100	181625	355325	251900	345775	309300	316276	301200	308078	288397	293074	302864	228462	308480	321700	329693	0	-0.389	-0.053	0.147	-0.111	-0.011	0.29	-0.448	0.242	-0.466	0.136
Bag5	0.025	BAG5_MOUSE	BAG family molecular chaperone regulator 5 OS=Mus musculus GN=Bag5 PE=1 SV=1	59960	2	1	447	2	1	uniprot_id	Q8CI32	mouse	70369	FALSE	NA	NA	9349	10420	8031	5526	5735	7260	13835	10284	10828	7740	10200	9349	13410	8200	4535	5544	6872	11238	12941	9419	9906	9724	0	0.172	-0.204	-0.753	-0.694	-0.35	0.582	0.148	0.202	-0.256	0.138
Bcap29	0.092	BAP29_MOUSE	B-cell receptor-associated protein 29 OS=Mus musculus GN=Bcap29 PE=1 SV=1	34649	3	2	240	3	2	uniprot_id	Q61334	mouse	12033	FALSE	NA	NA	46205	38178	46872	51519	38980	50480	58758	54862	57472	53120	57855	46205	48974	47779	42340	37704	47901	47680	68990	49837	67766	55171	0	-0.447	-0.111	-0.215	-0.538	-0.265	0.215	0.348	0.294	0.11	0.245
Bcap31	0.367	BAP31_MOUSE	B-cell receptor-associated protein 31 OS=Mus musculus GN=Bcap31 PE=1 SV=4	34413	45	8	245	45	8	uniprot_id	Q61335	mouse	27061	FALSE	NA	NA	223241	124728	214314	172525	171462	203192	293712	348700	280138	245750	287125	223241	160257	218686	141688	165793	192536	238462	438635	243348	314042	273756	0	-0.511	-0.011	-0.149	-0.339	0.005	0.514	0.286	0.374	0.281	0.503
Bcat2	0.42	BCAT2_MOUSE	Branched-chain-amino-acid aminotransferase, mitochondrial OS=Mus musculus GN=Bcat2 PE=1 SV=2	49481	60	14	393	59	14	uniprot_id	O35855	mouse	12036	FALSE	NA	NA	319362	222162	266662	328262	213138	235438	407512	314500	472588	300075	483038	319362	285435	272086	269588	206085	223132	330852	395623	410490	383460	460550	0	-0.561	-0.291	0.165	-0.385	-0.34	0.35	-0.077	0.488	-0.209	0.542
Bckdha	0.627	ODBA_MOUSE	2-oxoisovalerate dehydrogenase subunit alpha, mitochondrial OS=Mus musculus GN=Bckdha PE=1 SV=1	54749	101	21	442	100	21	uniprot_id	P50136	mouse	NA	FALSE	NA	NA	103925	73160	85475	123735	95660	92765	133200	91065	124000	89732	120000	103925	93922	87190	101644	92465	87916	108147	114544	107709	114666	114420	0	-0.561	-0.279	0.212	-0.148	-0.171	0.402	-0.214	0.395	-0.143	0.242
Bckdhb	0.479	ODBB_MOUSE	2-oxoisovalerate dehydrogenase subunit beta, mitochondrial OS=Mus musculus GN=Bckdhb PE=1 SV=2	47776	60	12	390	59	12	uniprot_id	Q6P3A8	mouse	12040	FALSE	NA	NA	151990	93282	121515	188448	135552	145306	178355	115994	186701	113120	157568	151990	119896	123990	154743	131055	137681	144797	145920	162144	144596	150233	0	-0.637	-0.406	0.143	-0.22	-0.288	0.41	-0.278	0.532	-0.288	0.3
Bckdk	0.068	BCKD_MOUSE	[3-methyl-2-oxobutanoate dehydrogenase [lipoamide]] kinase, mitochondrial OS=Mus musculus GN=Bckdk PE=1 SV=1	50911	6	2	412	6	2	uniprot_id	O55028	mouse	12041	TRUE	Atypical	8	168400	138370	166600	224688	184425	193088	183850	112932	184975	123272	166688	168400	177741	169942	184546	178332	183040	149248	142053	160608	157475	158933	0	-0.284	-0.023	0.422	0.133	0.195	0.132	-0.566	0.133	-0.442	-0.004
Bcl2l1	0.047	B2CL1_MOUSE	Bcl-2-like protein 1 OS=Mus musculus GN=Bcl2l1 PE=1 SV=1	27777	3	1	233	3	1	uniprot_id	Q64373	mouse	12048	FALSE	NA	NA	15352	15755	19848	16992	14232	14842	25542	19558	16910	16310	22265	15352	20241	20244	13958	13763	14067	20735	24600	14680	20834	21230	0	0.053	0.364	0.124	-0.113	-0.044	0.736	0.364	0.122	0.081	0.548
Bcl2l13	0.382	B2L13_MOUSE	Bcl-2-like protein 13 OS=Mus musculus GN=Bcl2l13 PE=1 SV=2	51216	47	10	434	47	10	uniprot_id	P59017	mouse	94044	FALSE	NA	NA	31699	24562	31612	39023	30572	32904	54418	33964	50618	29137	46314	31699	31556	32250	32048	29560	31185	44177	42722	43957	37226	44159	0	-0.454	-0.065	0.166	-0.136	-0.017	0.471	-0.228	0.304	-0.394	0.158
Bcs1l	0.091	BCS1_MOUSE	Mitochondrial chaperone BCS1 OS=Mus musculus GN=Bcs1l PE=1 SV=1	50756	12	2	418	12	2	uniprot_id	Q9CZP5	mouse	66821	FALSE	NA	NA	40075	32536	37776	62094	49302	47310	51004	24230	52314	24400	41681	40075	41805	38536	50999	47672	44839	41409	30479	45440	31177	39741	0	-0.375	-0.18	0.449	0.215	0.159	0.288	-0.723	0.306	-0.886	-0.012
Bfar	0.02	BFAR_MOUSE	Bifunctional apoptosis regulator OS=Mus musculus GN=Bfar PE=1 SV=1	57972	2	1	450	2	1	uniprot_id	Q8R079	mouse	67118	FALSE	NA	NA	19220	14075	15875	13935	11260	15380	23915	22745	19535	16555	21740	19220	18089	16194	11443	10888	14574	19417	28612	16972	21156	20727	0	-0.471	-0.266	-0.518	-0.762	-0.368	0.282	0.228	-0.007	-0.22	0.166
Birc3	0.018	BIRC3_MOUSE	Baculoviral IAP repeat-containing protein 3 OS=Mus musculus GN=Birc3 PE=1 SV=2	75199	1	1	600	1	1	uniprot_id	O08863	mouse	11796	FALSE	NA	NA	258200	176000	227200	347600	290600	280000	282300	166000	284500	162800	223200	258200	226510	231973	285290	280896	265079	229299	208882	247500	208363	212776	0	-0.553	-0.185	0.429	0.171	0.117	0.129	-0.637	0.14	-0.665	-0.21
Blmh	0.053	BLMH_MOUSE	Bleomycin hydrolase OS=Mus musculus GN=Blmh PE=1 SV=1	61354	2	2	455	2	2	uniprot_id	Q8R016	mouse	104184	FALSE	NA	NA	37065	38770	43270	53880	35920	41410	54355	37355	50135	32990	43550	37065	49805	44133	44263	34738	39271	44124	46987	43522	42136	41525	0	0.146	0.276	0.528	-0.16	0.096	0.624	0.092	0.483	-0.111	0.306
Bnip3	0.059	BNIP3_MOUSE	BCL2/adenovirus E1B 19 kDa protein-interacting protein 3 OS=Mus musculus GN=Bnip3 PE=1 SV=1	23772	1	1	187	1	1	uniprot_id	O55003	mouse	12176	FALSE	NA	NA	169300	167900	203000	200600	126400	161000	235500	172400	196300	157700	193400	169300	215338	206907	164869	122264	152791	191087	216784	170180	201138	184432	0	-0.012	0.262	0.245	-0.422	-0.073	0.476	0.026	0.213	-0.102	0.192
Bphl	0.536	BPHL_MOUSE	Valacyclovir hydrolase OS=Mus musculus GN=Bphl PE=1 SV=1	37412	37	12	291	36	12	uniprot_id	Q8R164	mouse	68021	FALSE	NA	NA	106174	92192	98189	97716	84290	90306	134112	83732	116738	84981	125975	106174	118588	100204	80285	81521	85543	108898	105350	101450	108643	120104	0	-0.454	-0.159	0.339	-0.128	-0.098	0.295	-0.57	0.327	-0.493	0.222
Bpnt1	0.114	BPNT1_MOUSE	3~(2~),5~-bisphosphate nucleotidase 1 OS=Mus musculus GN=Bpnt1 PE=1 SV=2	38100	11	3	308	11	3	uniprot_id	Q9Z0S1	mouse	23827	FALSE	NA	NA	245550	180900	236200	285250	273800	234600	248075	182500	277450	176550	228950	245550	232412	240942	234289	264749	222356	201393	229565	240981	225584	218297	0	-0.44	-0.048	0.213	0.158	-0.019	0.194	-0.428	0.18	-0.337	-0.031
Brca2	0.004	BRCA2_MOUSE	Breast cancer type 2 susceptibility protein homolog OS=Mus musculus GN=Brca2 PE=1 SV=2	438015	3	1	3329	3	1	uniprot_id	P97929	mouse	12190	FALSE	NA	NA	44395	85205	52088	78158	132875	42842	101000	70450	55480	29520	46995	44395	109483	53140	64186	128477	40609	82000	88621	48187	37723	44807	0	0.939	0.225	0.806	1.575	-0.05	1.18	0.658	0.32	-0.596	0.079
Bsg	0.226	BASI_MOUSE	Basigin OS=Mus musculus GN=Bsg PE=1 SV=2	47229	41	8	389	41	8	uniprot_id	P18572	mouse	12215	FALSE	NA	NA	152084	128692	165055	232588	144025	155312	183920	113549	153644	116501	160791	152084	165209	168320	191011	139271	147239	149273	142808	133304	148808	153309	0	-0.282	0.076	0.382	-0.078	0.078	0.236	-0.458	0.037	-0.475	-0.105
Btf3l4	0.342	BT3L4_MOUSE	Transcription factor BTF3 homolog 4 OS=Mus musculus GN=Btf3l4 PE=1 SV=1	21385	10	3	158	10	3	uniprot_id	Q9CQH7	mouse	70533	FALSE	NA	NA	104968	61980	96232	132900	123105	110325	111528	61538	109842	64550	92162	104968	79647	98187	109140	119027	104543	90550	77412	95423	82497	87871	0	-0.556	0.127	0.321	0.211	0.251	0.296	-0.56	0.112	-0.414	-0.08
Bzw1	0.05	BZW1_MOUSE	Basic leucine zipper and W2 domain-containing protein 1 OS=Mus musculus GN=Bzw1 PE=1 SV=1	58267	3	2	419	3	2	uniprot_id	Q9CQC6	mouse	66882	FALSE	NA	NA	38560	41484	45094	43252	29754	40891	62010	41695	39509	41340	48298	38560	53214	45966	35546	28779	38801	50317	52432	34256	52736	46056	0	0.077	0.194	-0.039	-0.272	0.162	0.594	0.175	0.053	0.166	0.336
C1qbp	0.248	C1QBP_MOUSE	Complement component 1 Q subcomponent-binding protein, mitochondrial OS=Mus musculus GN=C1qbp PE=1 SV=1	35461	25	5	278	25	5	uniprot_id	O35658	mouse	NA	FALSE	NA	NA	81865	49050	64375	125350	119648	93752	99530	50595	92085	63542	90240	81865	63033	65671	102951	115682	88861	80803	63636	79979	81220	86040	0	-0.492	-0.224	0.377	0.03	0.061	0.217	-0.48	0.219	-0.435	0.152
C3	0.087	CO3_MOUSE	Complement C3 OS=Mus musculus GN=C3 PE=1 SV=3	215405	34	11	1663	34	11	uniprot_id	P01027	mouse	12266	FALSE	NA	NA	37605	37085	44405	57630	51685	49355	47952	43045	43975	34165	37560	37605	47641	45302	47331	49975	46779	38929	54147	38191	43646	35812	0	-0.388	0.053	0.237	0.215	0.218	0.248	-0.283	0.216	-0.243	-0.066
CA050_MOUSE	0.101	CA050_MOUSE	Uncharacterized protein C1orf50 homolog OS=Mus musculus PE=1 SV=1	24541	1	1	199	1	1	uniprot_id	Q5EBG8	mouse	230696	FALSE	NA	NA	44150	37720	52530	63690	58300	51600	62460	29120	62390	25990	51200	44150	48545	53634	52273	56354	48850	50733	36642	54276	33264	48808	0	-0.227	0.251	0.529	0.401	0.225	0.501	-0.6	0.499	-0.764	0.214
Ca14	0.036	CAH14_MOUSE	Carbonic anhydrase 14 OS=Mus musculus GN=Ca14 PE=1 SV=1	40231	1	1	337	1	1	uniprot_id	Q9WVT6	mouse	23831	FALSE	NA	NA	130000	99310	135700	213000	170300	161400	169000	69330	156800	69770	131700	130000	127811	138551	174818	164612	152799	137271	87239	136408	89297	125549	0	-0.389	0.062	0.712	0.39	0.312	0.379	-0.907	0.27	-0.898	0.019
Ca2	0.112	CAH2_MOUSE	Carbonic anhydrase 2 OS=Mus musculus GN=Ca2 PE=1 SV=4	33712	5	2	260	5	2	uniprot_id	P00920	mouse	12349	FALSE	NA	NA	35841	24194	30861	49834	37908	41798	39542	26845	43278	27902	28211	35841	31089	31483	40927	36654	39618	32103	33767	37588	35651	26899	0	-0.64	-0.266	0.483	0.064	0.2	0.095	-0.499	0.276	-0.394	-0.376
Ca3	0.573	CAH3_MOUSE	Carbonic anhydrase 3 OS=Mus musculus GN=Ca3 PE=1 SV=3	34216	56	11	260	53	10	uniprot_id	P16015	mouse	12350	FALSE	NA	NA	115685	92990	113252	152158	134865	149562	142100	88369	133405	74428	127362	115685	119461	115528	124961	130402	141753	115359	111164	115884	95129	121432	0	-0.238	-0.033	0.321	0.134	0.264	0.222	-0.28	0.152	-0.38	0.14
Ca4	0.075	CAH4_MOUSE	Carbonic anhydrase 4 OS=Mus musculus GN=Ca4 PE=1 SV=1	40172	6	2	305	6	2	uniprot_id	Q64444	mouse	12351	FALSE	NA	NA	223612	201000	220600	296250	210512	229150	273800	134788	226000	132150	214325	223612	258289	225064	243295	203544	217178	222290	169554	196304	168879	204348	0	-0.16	-0.015	0.409	-0.092	0.044	0.298	-0.726	0.016	-0.756	-0.057
Ca5b	0.082	CAH5B_MOUSE	Carbonic anhydrase 5B, mitochondrial OS=Mus musculus GN=Ca5b PE=1 SV=2	41124	5	2	317	5	2	uniprot_id	Q9QZA0	mouse	56078	FALSE	NA	NA	105765	67565	95908	133432	107500	105180	132772	82550	129972	74605	125405	105765	86808	97840	109584	103945	99694	107790	103841	112880	95327	119568	0	-0.596	-0.086	0.397	0.123	0.082	0.354	-0.413	0.309	-0.72	0.162
Calr	0.44	CALR_MOUSE	Calreticulin OS=Mus musculus GN=Calr PE=1 SV=1	58219	72	18	416	70	18	uniprot_id	P14211	mouse	12317	FALSE	NA	NA	123250	85168	119818	131450	125476	132910	172400	152000	147925	127305	129800	123250	109433	122281	107957	121324	125873	139918	191198	128356	162635	123762	0	-0.673	0.025	0.214	0.221	0.213	0.404	0.267	0.296	0.173	0.138
Calu	0.422	CALU_MOUSE	Calumenin OS=Mus musculus GN=Calu PE=1 SV=1	44029	25	10	315	25	10	uniprot_id	O35887	mouse	12321	FALSE	NA	NA	145675	95422	134712	148650	135775	163650	152712	98938	160575	107072	133788	145675	122502	137376	122137	131313	155222	123947	124470	139356	136715	127569	0	-0.448	-0.05	0.168	0.146	0.163	0.233	-0.534	0.156	-0.43	-0.056
Cand1	0.019	CAND1_MOUSE	Cullin-associated NEDD8-dissociated protein 1 OS=Mus musculus GN=Cand1 PE=1 SV=2	155830	5	2	1230	5	2	uniprot_id	Q6ZQ38	mouse	71902	FALSE	NA	NA	32744	26750	31400	46963	33726	36592	39718	23932	36853	23012	33980	32744	34372	32035	38569	32610	34678	32244	30105	32006	29404	32399	0	0.003	0.138	0.328	-0.042	0.099	0.449	-0.029	0.334	-0.338	0.282
Canx	0.315	CALX_MOUSE	Calnexin OS=Mus musculus GN=Canx PE=1 SV=1	81156	66	18	591	66	18	uniprot_id	P35564	mouse	12330	FALSE	NA	NA	135325	82710	144138	135062	130175	147325	187225	141725	156825	134316	151391	135325	106267	147027	110921	125872	139626	151989	178273	136200	171579	144349	0	-0.444	0.108	0.054	0.082	0.144	0.393	0.037	0.26	0.028	0.12
Cap1	0.046	CAP1_MOUSE	Adenylyl cyclase-associated protein 1 OS=Mus musculus GN=Cap1 PE=1 SV=4	61270	1	1	474	1	1	uniprot_id	P40124	mouse	12331	FALSE	NA	NA	41510	25020	34980	73650	48330	47160	47000	20120	49590	19130	39690	41510	32200	35715	60448	46716	44646	38176	25317	43140	24484	37837	0	-0.73	-0.247	0.827	0.219	0.184	0.179	-1.045	0.257	-1.118	-0.065
Capn2	0.037	CAN2_MOUSE	Calpain-2 catalytic subunit OS=Mus musculus GN=Capn2 PE=1 SV=4	90302	3	2	700	3	2	uniprot_id	O08529	mouse	12334	FALSE	NA	NA	41648	43328	46250	64410	34266	41335	56482	34570	45542	32452	42505	41648	55657	47180	52902	33133	39183	45853	43484	39544	41459	40526	0	0.02	0.041	0.522	-0.394	0.086	0.466	-0.206	0.22	-0.31	-0.168
Capns1	0.033	CPNS1_MOUSE	Calpain small subunit 1 OS=Mus musculus GN=Capns1 PE=1 SV=1	31309	2	1	269	2	1	uniprot_id	O88456	mouse	12336	FALSE	NA	NA	27750	18925	26315	46660	29700	32030	35310	20670	30625	16815	26390	27750	24316	26843	38320	28718	30356	28666	26000	26597	21486	25162	0	-0.548	-0.073	0.749	0.104	0.202	0.35	-0.42	0.148	-0.72	-0.068
Capns2	0.036	CPNS2_MOUSE	Calpain small subunit 2 OS=Mus musculus GN=Capns2 PE=2 SV=1	30094	2	1	247	2	1	uniprot_id	Q9D7J7	mouse	69543	FALSE	NA	NA	118500	102545	112300	161200	118050	123400	130500	85580	129650	83290	123100	118500	131974	114659	132304	114107	116825	105999	107688	112789	106600	117351	0	-0.204	-0.074	0.442	-0.003	0.063	0.142	-0.465	0.129	-0.504	0.05
Caprin1	0.054	CAPR1_MOUSE	Caprin-1 OS=Mus musculus GN=Caprin1 PE=1 SV=2	84938	9	4	707	9	4	uniprot_id	Q60865	mouse	53872	FALSE	NA	NA	141600	101408	144222	159700	155780	165660	180650	128132	146022	125600	136102	141600	130058	146998	131254	150683	157214	146581	161120	126592	160477	129792	0	-0.51	0.018	0.176	0.122	0.21	0.392	-0.24	0.04	-0.21	-0.124
Capza1	0.028	CAZA1_MOUSE	F-actin-capping protein subunit alpha-1 OS=Mus musculus GN=Capza1 PE=1 SV=4	37674	1	1	286	1	1	uniprot_id	P47753	mouse	NA	FALSE	NA	NA	52940	48940	53380	42420	29720	50160	78200	57230	49320	60600	47990	52940	62985	54502	34816	28728	47487	63518	72014	42906	77560	45750	0	-0.113	0.012	-0.32	-0.833	-0.078	0.563	0.112	-0.102	0.195	-0.142
Capza2	0.063	CAZA2_MOUSE	F-actin-capping protein subunit alpha-2 OS=Mus musculus GN=Capza2 PE=1 SV=3	38159	4	1	286	4	1	uniprot_id	P47754	mouse	12343	FALSE	NA	NA	133675	74672	121735	155750	159325	123665	115918	69102	109128	80080	98410	133675	95961	124197	127905	154047	117198	94112	86929	94797	102335	93828	0	-0.841	-0.126	0.219	0.233	-0.114	-0.204	-0.956	-0.291	-0.728	-0.426
Card19	0.087	CAR19_MOUSE	Caspase recruitment domain-containing protein 19 OS=Mus musculus GN=Card19 PE=1 SV=1	22411	6	2	183	6	2	uniprot_id	Q9D1I2	mouse	68480	FALSE	NA	NA	25155	19048	24398	21538	16214	21462	34282	23708	26518	19798	27581	25155	24478	24892	17687	15676	20341	27833	29821	23032	25298	26297	0	-0.414	-0.052	-0.257	-0.638	-0.231	0.447	-0.088	0.086	-0.34	0.118
Cars2	0.071	SYCM_MOUSE	Probable cysteine--tRNA ligase, mitochondrial OS=Mus musculus GN=Cars2 PE=1 SV=2	67991	4	3	551	4	3	uniprot_id	Q8BYM8	mouse	71941	FALSE	NA	NA	82010	68970	79010	88810	81070	90110	93260	72790	88260	71970	77400	82010	88764	80670	72890	78363	85309	75751	91593	76781	92113	73786	0	-0.469	-0.054	0.145	-0.017	0.015	0.185	-0.378	0.106	-0.256	-0.083
Cat	0.581	CATA_MOUSE	Catalase OS=Mus musculus GN=Cat PE=1 SV=4	67605	96	23	527	96	23	uniprot_id	P24270	mouse	12359	FALSE	NA	NA	122600	90810	139300	176950	131700	160250	130300	83350	108995	72752	89670	122600	116467	141980	145314	127389	151888	105727	104808	94674	92965	85512	0	-0.298	0.092	0.649	0.134	0.406	0.029	-0.562	-0.126	-0.686	-0.383
Cav1	0.404	CAV1_MOUSE	Caveolin-1 OS=Mus musculus GN=Cav1 PE=1 SV=1	23676	28	7	178	27	7	uniprot_id	P49817	mouse	12389	FALSE	NA	NA	175878	121455	172020	224800	200430	203148	215550	124002	186058	126525	164282	175878	155928	175404	184760	193841	192675	174943	155956	161457	161520	156648	0	-0.357	0.008	-0.147	-0.427	-0.09	0.536	-0.098	0.278	-0.205	0.157
Cav2	0.42	CAV2_MOUSE	Caveolin-2 OS=Mus musculus GN=Cav2 PE=1 SV=1	20506	16	5	162	16	5	uniprot_id	Q9WVC3	mouse	12390	FALSE	NA	NA	55550	40240	54540	78635	70340	68335	77305	43905	66610	49380	58350	55550	51696	55631	64591	68018	64788	62756	55226	57833	63079	55637	0	-0.662	-0.042	0.5	0.281	0.225	0.368	-0.675	0.133	-0.516	0.001
Cbr1	0.199	CBR1_MOUSE	Carbonyl reductase [NADPH] 1 OS=Mus musculus GN=Cbr1 PE=1 SV=3	35719	13	4	277	13	4	uniprot_id	P48758	mouse	12408	FALSE	NA	NA	123175	106925	123175	157250	146238	133050	152112	108340	147438	109176	132062	123175	137380	125658	129143	141399	126107	123492	136281	128053	139507	125916	0	-0.334	-0.115	0.358	0.222	0.082	0.336	-0.239	0.33	-0.328	0.108
Cbr2	0.135	CBR2_MOUSE	Carbonyl reductase [NADPH] 2 OS=Mus musculus GN=Cbr2 PE=1 SV=1	29722	10	3	244	10	3	uniprot_id	P08074	mouse	12409	FALSE	NA	NA	105350	78240	99225	137250	97905	99010	144700	85615	129050	78510	108450	105350	100514	101219	112723	94669	93841	117471	107694	112073	100308	103402	0	-0.43	-0.086	0.456	0.152	0.09	0.396	-0.298	0.293	-0.424	0.041
Cbr4	0.394	CBR4_MOUSE	Carbonyl reductase family member 4 OS=Mus musculus GN=Cbr4 PE=1 SV=2	29465	26	7	236	26	7	uniprot_id	Q91VT4	mouse	234309	FALSE	NA	NA	176250	147800	143975	198450	175900	174975	257200	168350	244600	143750	223650	176250	189889	146848	163006	170090	165874	208806	211772	212417	183679	213241	0	-0.229	-0.152	0.178	-0.214	-0.008	0.274	-0.201	0.286	-0.252	0.196
Ccdc124	0.046	CC124_MOUSE	Coiled-coil domain-containing protein 124 OS=Mus musculus GN=Ccdc124 PE=1 SV=1	31289	3	1	217	3	1	uniprot_id	Q9D8X2	mouse	234388	FALSE	NA	NA	37675	31000	42450	42792	40198	43600	49122	40228	41320	34632	39152	37675	39835	43309	35142	38868	41320	39882	50603	35893	44252	37331	0	-0.273	0.179	0.183	0.101	0.215	0.39	0.103	0.13	-0.107	0.06
Ccdc127	0.2	CC127_MOUSE	Coiled-coil domain-containing protein 127 OS=Mus musculus GN=Ccdc127 PE=1 SV=2	36390	10	4	260	10	4	uniprot_id	Q3TC33	mouse	67433	FALSE	NA	NA	90430	71388	97130	125568	104374	102762	119360	75262	111505	74040	98645	90430	91656	99063	103125	100922	97399	96881	94659	96784	94540	94060	0	-0.302	0.084	0.366	0.071	0.185	0.319	-0.422	0.262	-0.358	0.041
Ccdc148	0.015	CC148_MOUSE	Coiled-coil domain-containing protein 148 OS=Mus musculus GN=Ccdc148 PE=2 SV=1	74754	3	1	527	3	1	uniprot_id	Q6P5U8	mouse	227933	FALSE	NA	NA	54158	42398	52578	65138	70080	50305	45525	30928	54885	31565	45988	54158	54505	53654	53487	67753	47665	36964	38908	47701	40349	43845	0	-0.281	0.015	0.35	0.393	-0.009	-0.119	-0.746	0.04	-0.659	-0.186
Ccdc51	0.202	CCD51_MOUSE	Coiled-coil domain-containing protein 51 OS=Mus musculus GN=Ccdc51 PE=1 SV=1	49285	13	7	406	13	7	uniprot_id	Q3URS9	mouse	66658	FALSE	NA	NA	132350	130400	131350	175250	163350	147800	172000	118350	155450	112700	139500	132350	167518	134110	143835	157895	139925	139707	148922	135234	144241	132985	0	-0.011	0.079	0.264	-0.104	0.116	0.282	-0.162	0.229	-0.234	0.057
Ccdc58	0.139	CCD58_MOUSE	Coiled-coil domain-containing protein 58 OS=Mus musculus GN=Ccdc58 PE=1 SV=1	20091	3	1	144	3	1	uniprot_id	Q8R3Q6	mouse	381045	FALSE	NA	NA	39540	34772	43305	58272	55455	49600	46205	20708	36868	20330	32282	39540	44673	44181	47859	53622	47016	37511	26048	32024	25975	30779	0	-0.183	0.125	0.561	0.488	0.328	0.226	-0.939	-0.11	-0.961	-0.295
Ccdc69	0.183	CCD69_MOUSE	Coiled-coil domain-containing protein 69 OS=Mus musculus GN=Ccdc69 PE=1 SV=1	27004	10	3	202	10	3	uniprot_id	Q3TCJ8	mouse	52570	FALSE	NA	NA	64860	50430	63030	96150	70920	69340	69330	41940	67660	40070	62820	64860	64903	64354	78914	68552	65645	56314	52775	58861	51284	59887	0	-0.262	0.093	0.568	0.024	0.096	0.222	-0.629	0.061	-0.695	-0.072
Ccdc90b	0.332	CC90B_MOUSE	Coiled-coil domain-containing protein 90B, mitochondrial OS=Mus musculus GN=Ccdc90b PE=1 SV=1	34219	18	6	256	18	6	uniprot_id	Q8C3X2	mouse	66365	FALSE	NA	NA	58554	52472	59071	81195	70168	72694	77821	57188	71984	56202	71266	58554	67405	60259	66686	67847	68904	63178	71935	62514	71804	67950	0	-0.318	-0.024	0.184	0.12	0.141	0.214	-0.313	0.209	-0.278	0.002
Ccsmst1	0.184	CSMT1_MOUSE	Protein CCSMST1 OS=Mus musculus GN=Ccsmst1 PE=1 SV=1	16369	3	1	136	3	1	uniprot_id	Q6RUT7	mouse	214489	FALSE	NA	NA	129925	93572	117675	152775	140625	135950	149500	102650	149925	97232	122700	129925	120211	120039	125482	135979	128871	121367	129120	130198	124231	116991	0	-0.473	-0.144	0.232	0.113	0.065	0.204	-0.34	0.208	-0.416	-0.083
Cct2	0.166	TCPB_MOUSE	T-complex protein 1 subunit beta OS=Mus musculus GN=Cct2 PE=1 SV=4	66491	9	5	535	9	5	uniprot_id	P80314	mouse	12461	FALSE	NA	NA	40475	30035	41595	58830	54962	52638	50922	23045	42750	27050	36885	40475	38584	42431	48317	53147	49901	41338	28990	37132	34621	35168	0	-0.526	-0.003	0.467	0.276	0.21	0.214	-0.839	0.078	-0.619	-0.14
Cct3	0.097	TCPG_MOUSE	T-complex protein 1 subunit gamma OS=Mus musculus GN=Cct3 PE=1 SV=1	69411	14	5	545	14	5	uniprot_id	P80318	mouse	12462	FALSE	NA	NA	93470	74100	100802	120250	112960	114585	130868	104152	97780	85255	100655	93470	95242	102855	98760	109217	108571	106260	131028	84952	108985	95966	0	-0.347	0.081	0.251	0.183	0.191	0.423	0.06	0.093	-0.184	0.056
Cct4	0.08	TCPD_MOUSE	T-complex protein 1 subunit delta OS=Mus musculus GN=Cct4 PE=1 SV=3	67709	8	3	539	8	3	uniprot_id	P80315	mouse	12464	FALSE	NA	NA	43535	30265	43950	62270	58990	57660	52280	33600	52805	29035	43715	43535	38873	44828	51148	57043	54662	42440	42250	45853	37092	41681	0	-0.535	-0.011	0.39	0.323	0.209	0.26	-0.65	0.135	-0.582	-0.002
Cct5	0.115	TCPE_MOUSE	T-complex protein 1 subunit epsilon OS=Mus musculus GN=Cct5 PE=1 SV=1	70354	7	4	541	7	4	uniprot_id	P80316	mouse	12465	FALSE	NA	NA	101482	73055	103722	136925	127568	117555	126085	73168	110225	79810	103235	101482	93855	105809	112410	123323	111346	102394	92037	95718	101967	98432	0	-0.472	0.037	0.463	0.316	0.254	0.291	-0.494	0.128	-0.372	0.038
Cct6a	0.068	TCPZ_MOUSE	T-complex protein 1 subunit zeta OS=Mus musculus GN=Cct6a PE=1 SV=3	69424	7	3	531	7	3	uniprot_id	P80317	mouse	12466	FALSE	NA	NA	216600	170100	225200	272400	296200	293100	224500	178500	213800	188800	183700	216600	218159	229533	223880	286508	278156	182162	224455	185351	240804	175182	0	-0.349	0.056	0.464	0.452	0.418	0.273	-0.492	0.019	-0.463	-0.157
Cct7	0.099	TCPH_MOUSE	T-complex protein 1 subunit eta OS=Mus musculus GN=Cct7 PE=1 SV=1	69981	6	3	544	6	3	uniprot_id	P80313	mouse	12468	FALSE	NA	NA	33965	22835	30600	51830	48325	49485	42175	18110	33975	18650	29555	33965	29343	31220	42568	46727	46901	34238	22780	29510	23823	28180	0	-0.484	-0.057	0.613	0.501	0.485	0.315	-0.904	0.156	-0.682	-0.18
Cct8	0.066	TCPQ_MOUSE	T-complex protein 1 subunit theta OS=Mus musculus GN=Cct8 PE=1 SV=3	70171	3	3	548	3	3	uniprot_id	P42932	mouse	12469	FALSE	NA	NA	122800	96060	134100	178100	163800	160100	162000	95980	135500	97420	126100	122800	123200	136680	146377	158440	151938	131448	120690	117470	124254	120253	0	-0.354	-0.085	0.536	0.348	0.383	0.4	-0.463	0.06	-0.541	0.038
CD032_MOUSE	0.153	CD032_MOUSE	Uncharacterized protein C4orf32 homolog OS=Mus musculus PE=1 SV=1	15818	5	1	131	5	1	uniprot_id	Q9CZL2	mouse	70617	FALSE	NA	NA	10198	8078	11424	11224	10825	13482	11554	12631	13575	13327	12013	10198	10376	11654	9219	10468	12777	9380	15889	11792	17022	11453	0	-0.664	0.241	0.16	-0.044	0.242	0.154	0.366	0.235	0.068	0.274
Cd151	0.04	CD151_MOUSE	CD151 antigen OS=Mus musculus GN=Cd151 PE=1 SV=2	32520	1	1	253	1	1	uniprot_id	O35566	mouse	12476	FALSE	NA	NA	57150	43090	53870	81350	67110	54150	64970	46790	67060	37690	55510	57150	55265	54907	66861	64914	51389	52717	58836	58137	48072	52936	0	-0.407	-0.085	0.509	0.232	-0.078	0.185	-0.289	0.231	-0.601	-0.042
Cd1d1	0.042	CD1D1_MOUSE	Antigen-presenting glycoprotein CD1d1 OS=Mus musculus GN=Cd1d1 PE=1 SV=3	42023	1	1	336	1	1	uniprot_id	P11609	mouse	12479	FALSE	NA	NA	125100	111800	136400	176100	157800	148900	161400	108000	156700	122500	152500	125100	143388	139025	144733	152636	141308	130961	135804	135849	156242	145428	0	-0.162	0.125	0.493	0.335	0.251	0.368	-0.212	0.325	-0.03	0.286
Cd200	0.04	OX2G_MOUSE	OX-2 membrane glycoprotein OS=Mus musculus GN=Cd200 PE=1 SV=1	35531	1	1	278	1	1	uniprot_id	O54901	mouse	NA	FALSE	NA	NA	119300	117200	115900	139000	109900	115600	181700	125000	143700	112200	139500	119300	150835	118335	114083	106230	109440	147587	157290	125011	143602	132985	0	-0.026	-0.042	0.22	-0.118	-0.045	0.607	0.067	0.268	-0.089	0.226
Cd300lg	0.039	CLM9_MOUSE	CMRF35-like molecule 9 OS=Mus musculus GN=Cd300lg PE=1 SV=1	41085	2	1	331	2	1	uniprot_id	Q1ERP8	mouse	52685	FALSE	NA	NA	90100	67040	94905	105830	102155	96835	99570	61725	95365	71830	83250	90100	86140	96819	86915	98776	91784	80832	77645	82828	91801	79375	0	-0.429	0.074	0.229	0.181	0.104	0.143	-0.547	0.08	-0.347	-0.116
Cd36	0.286	CD36_MOUSE	Platelet glycoprotein 4 OS=Mus musculus GN=Cd36 PE=1 SV=2	61943	98	13	472	98	13	uniprot_id	Q08857	mouse	12491	FALSE	NA	NA	253650	222250	271650	373225	287450	275650	290100	162400	270850	193600	261000	253650	285424	277061	306500	277928	261315	235485	204265	235123	247254	248865	0	-0.309	0.092	0.593	0.231	0.27	0.183	-0.828	-0.07	-0.7	-0.067
Cd38	0.053	CD38_MOUSE	ADP-ribosyl cyclase/cyclic ADP-ribose hydrolase 1 OS=Mus musculus GN=Cd38 PE=1 SV=2	39252	1	1	304	1	1	uniprot_id	P56528	mouse	12494	FALSE	NA	NA	17170	22510	20600	29140	23520	20990	29550	19880	20750	17740	23650	17170	28970	21033	23916	22735	19871	24001	25015	18052	22705	22546	0	0.391	0.263	0.763	0.454	0.29	0.783	0.211	0.273	0.047	0.462
Cd47	0.066	CD47_MOUSE	Leukocyte surface antigen CD47 OS=Mus musculus GN=Cd47 PE=1 SV=2	37714	4	2	303	4	2	uniprot_id	Q61735	mouse	16423	FALSE	NA	NA	161875	122925	162438	179675	155348	166285	165000	126425	156600	130900	130538	161875	158051	165757	147542	150201	157558	133978	159049	136079	167363	124454	0	-0.318	0.045	0.099	-0.21	0.005	0.103	-0.284	-0.01	-0.238	-0.223
Cd81	0.093	CD81_MOUSE	CD81 antigen OS=Mus musculus GN=Cd81 PE=1 SV=2	29002	2	1	236	1	1	uniprot_id	P35762	mouse	12520	FALSE	NA	NA	70880	46050	70200	85870	89040	79740	60090	52220	67430	52370	49430	70880	59266	71675	70477	86066	75491	48809	65710	58661	67027	47122	0	-0.622	-0.014	0.277	0.329	0.17	-0.238	-0.441	-0.072	-0.437	-0.52
Cdc37	0.079	CDC37_MOUSE	Hsp90 co-chaperone Cdc37 OS=Mus musculus GN=Cdc37 PE=1 SV=1	54703	4	2	379	4	2	uniprot_id	Q61081	mouse	12539	FALSE	NA	NA	30392	25695	31035	47872	32271	33760	43145	22272	35970	18075	30212	30392	33017	31663	39314	31204	31998	35029	28016	31244	23093	28807	0	-0.042	0.03	0.025	-0.736	-0.081	0.75	-0.134	0.272	-0.474	0.192
Cdc42	0.262	CDC42_MOUSE	Cell division control protein 42 homolog OS=Mus musculus GN=Cdc42 PE=1 SV=2	25712	14	3	191	11	3	uniprot_id	P60766	mouse	12540	FALSE	NA	NA	123150	151350	143500	93775	71355	90785	212750	156450	163600	129400	192950	123150	194112	146262	77072	69020	86156	172627	196728	141831	165042	184003	0	-0.222	0.09	0.115	-0.292	-0.076	0.29	-0.224	0.156	-0.276	0.068
Cdipt	0.047	CDIPT_MOUSE	CDP-diacylglycerol--inositol 3-phosphatidyltransferase OS=Mus musculus GN=Cdipt PE=1 SV=1	25300	1	1	213	1	1	uniprot_id	Q8VDP6	mouse	52858	FALSE	NA	NA	133100	120800	135400	122800	120600	140600	149000	137400	148900	129400	125500	133100	155468	138245	100787	116572	133108	121026	172893	129535	165615	119639	0	-0.14	0.025	-0.116	-0.142	0.079	0.163	0.046	0.162	-0.041	-0.085
Cdk17	0.021	CDK17_MOUSE	Cyclin-dependent kinase 17 OS=Mus musculus GN=Cdk17 PE=1 SV=2	68462	1	1	523	1	1	uniprot_id	Q8K0D0	mouse	237459	TRUE	CMGC	7	153500	72520	99430	196300	154200	162900	183400	112400	250500	108600	141400	153500	93010	101343	161335	149154	154595	148812	141337	217168	138514	134844	0	-1.082	-0.626	0.355	0.007	0.086	0.257	-0.45	0.707	-0.499	-0.118
Cdo1	0.04	CDO1_MOUSE	Cysteine dioxygenase type 1 OS=Mus musculus GN=Cdo1 PE=1 SV=1	26219	1	1	200	1	1	uniprot_id	P60334	mouse	12583	FALSE	NA	NA	59110	20640	40150	50620	50430	29310	27500	18010	33310	15380	57220	59110	26472	40922	41604	48779	27816	22314	22647	28878	19617	54566	0	-1.518	-0.558	-0.224	-0.229	-1.012	-1.104	-1.715	-0.827	-1.942	-0.047
Cds2	0.065	CDS2_MOUSE	Phosphatidate cytidylyltransferase 2 OS=Mus musculus GN=Cds2 PE=1 SV=1	55975	2	2	444	2	2	uniprot_id	Q99L43	mouse	110911	FALSE	NA	NA	36910	34905	38870	47220	34080	40230	54075	30505	39925	30010	42390	36910	44767	39618	38810	32964	38180	43876	38359	34612	38276	40425	0	-0.033	0.175	0.482	0.074	0.201	0.552	-0.378	0.172	-0.43	0.156
Cebpzos	0.138	CEBOS_MOUSE	Protein CEBPZOS OS=Mus musculus GN=Cebpzos PE=3 SV=2	11858	3	1	80	3	1	uniprot_id	Q8BTE5	mouse	68554	FALSE	NA	NA	33400	28280	33560	37710	26020	31290	37430	27790	38780	24970	40450	33400	36270	34206	30993	25169	29695	30370	34944	33620	31848	38574	0	-0.24	-0.026	0.335	-0.36	-0.126	0.425	-0.245	0.215	-0.412	0.416
Cend1	0.107	CEND_MOUSE	Cell cycle exit and neuronal differentiation protein 1 OS=Mus musculus GN=Cend1 PE=1 SV=1	18931	6	1	149	6	1	uniprot_id	Q9JKC6	mouse	57754	FALSE	NA	NA	12150	9668	12987	12534	7007	10568	17412	19778	15222	15270	15295	12150	12424	13248	10293	6775	10016	14136	24878	13219	19508	14584	0	-0.226	-0.087	-0.258	-0.752	-0.37	0.371	0.793	0.036	0.152	0.149
Cenpv	0.21	CENPV_MOUSE	Centromere protein V OS=Mus musculus GN=Cenpv PE=1 SV=2	31876	10	4	252	10	4	uniprot_id	Q9CXS4	mouse	73139	FALSE	NA	NA	30230	34320	33729	30442	20565	27412	46052	32625	36025	24330	43009	30230	44095	34409	24999	19884	25977	37387	41039	31286	31089	41008	0	0.11	0.136	0.05	-0.464	-0.07	0.463	-0.048	0.082	-0.287	0.306
Cep152	0.007	CE152_MOUSE	Centrosomal protein of 152 kDa OS=Mus musculus GN=Cep152 PE=1 SV=1	230203	1	1	1736	1	1	uniprot_id	A2AUM9	mouse	99100	FALSE	NA	NA	254600	163200	204000	325500	248000	241800	318700	179300	333900	182800	282200	254600	210037	208286	267151	239718	228915	258865	225617	290475	233961	269020	0	-0.642	-0.32	0.354	-0.038	-0.074	0.324	-0.506	0.391	-0.478	0.148
Cers2	0.042	CERS2_MOUSE	Ceramide synthase 2 OS=Mus musculus GN=Cers2 PE=1 SV=1	49750	3	1	380	3	1	uniprot_id	Q924Z4	mouse	76893	FALSE	NA	NA	142350	90622	138650	184275	184150	172600	170300	127825	169200	135300	146425	142350	116444	141446	151345	178062	163588	138255	160793	146947	172867	139610	0	-0.654	-0.038	0.375	0.373	0.277	0.261	-0.156	0.251	-0.071	0.042
Ces1	0.062	EST1_MOUSE	Liver carboxylesterase 1 OS=Mus musculus GN=Ces1 PE=1 SV=1	69456	11	2	565	3	1	uniprot_id	Q8VCC2	mouse	12623	FALSE	NA	NA	49108	27678	46465	59892	71238	63555	48858	38105	53302	36325	47538	49108	35553	47396	49194	68885	60250	39662	47929	46281	46400	45327	0	-0.807	-0.063	0.304	0.55	0.388	0.02	-0.362	0.133	-0.432	-0.04
Ces1d	0.517	CES1D_MOUSE	Carboxylesterase 1D OS=Mus musculus GN=Ces1d PE=1 SV=1	70055	179	23	565	172	22	uniprot_id	Q8VCT4	mouse	104158	FALSE	NA	NA	125855	86765	131298	134024	148475	144484	166640	122688	131320	124162	132912	125855	111469	133949	110031	143538	136917	135261	154327	113964	158656	126724	0	-0.812	-0.053	0.246	0.334	0.341	0.05	-0.395	0.138	-0.41	-0.032
Ces1f	0.337	CES1F_MOUSE	Carboxylesterase 1F OS=Mus musculus GN=Ces1f PE=1 SV=1	69993	36	14	561	34	13	uniprot_id	Q91WU0	mouse	234564	FALSE	NA	NA	60310	39018	55120	81685	73370	74690	68530	50222	71810	44700	72200	60310	50121	56181	67085	70942	70882	55606	63171	62255	57012	68852	0	-0.466	-0.076	0.4	0.174	0.241	0.164	-0.539	0.1	-0.45	0.058
CF203_MOUSE	0.067	CF203_MOUSE	Uncharacterized protein C6orf203 homolog OS=Mus musculus PE=1 SV=1	35048	2	1	240	2	1	uniprot_id	Q9CQF4	mouse	67851	FALSE	NA	NA	67350	52740	63300	80305	66575	64240	94065	60695	102805	61385	91610	67350	67750	64575	65953	64375	60889	76365	76347	89288	78432	87347	0	-0.354	-0.087	0.254	-0.015	-0.066	0.484	-0.148	0.611	-0.132	0.444
Cfd	0.046	CFAD_MOUSE	Complement factor D OS=Mus musculus GN=Cfd PE=1 SV=1	29927	1	1	259	1	1	uniprot_id	P03953	mouse	11537	FALSE	NA	NA	60440	60590	67770	59440	40630	56210	93010	68400	75430	52220	71050	60440	77979	69194	48785	39274	53215	75548	86069	65620	66835	67733	0	0.004	0.165	-0.024	-0.573	-0.105	0.622	0.178	0.32	-0.211	0.233
Cfh	0.076	CFAH_MOUSE	Complement factor H OS=Mus musculus GN=Cfh PE=1 SV=2	163430	15	6	1234	15	6	uniprot_id	P06909	mouse	12628	FALSE	NA	NA	125555	88540	117815	159612	139468	140992	132865	105172	132610	93120	103350	125555	113798	120208	131089	134855	133618	107875	132303	115200	119015	98537	0	-0.508	-0.064	0.414	0.209	0.22	0.094	-0.47	0.188	-0.506	-0.209
Cfl1	0.265	COF1_MOUSE	Cofilin-1 OS=Mus musculus GN=Cfl1 PE=1 SV=3	24734	8	3	166	8	3	uniprot_id	P18760	mouse	12631	FALSE	NA	NA	113060	95192	118605	183500	142050	137000	145150	96752	120295	89788	110705	113060	122304	121097	150606	137307	129700	117898	121704	104650	114726	105535	0	-0.177	0.072	0.278	0.22	0.194	0.371	-0.078	0.09	-0.306	-0.018
Cgrrf1	0.03	CGRF1_MOUSE	Cell growth regulator with RING finger domain protein 1 OS=Mus musculus GN=Cgrrf1 PE=2 SV=1	42454	3	1	332	3	1	uniprot_id	Q8BMJ7	mouse	68755	FALSE	NA	NA	32378	23568	32608	28218	28920	33305	45058	36412	34688	37740	35828	32378	30282	33266	23176	27963	31566	36581	45805	30125	48223	34160	0	-0.455	0.014	-0.206	-0.158	0.042	0.475	0.158	0.104	0.226	0.147
CH082_MOUSE	0.427	CH082_MOUSE	UPF0598 protein C8orf82 homolog OS=Mus musculus PE=1 SV=1	25573	38	7	218	38	7	uniprot_id	Q8VE95	mouse	223665	FALSE	NA	NA	121038	99852	123315	150000	125750	116600	161100	89758	162060	104530	153900	121038	128285	125830	123197	121592	110522	130788	112907	140825	133576	146738	0	-0.51	-0.053	0.287	0.07	-0.054	0.31	-0.621	0.309	-0.488	0.242
Chchd2	0.307	CHCH2_MOUSE	Coiled-coil-helix-coiled-coil-helix domain-containing protein 2 OS=Mus musculus GN=Chchd2 PE=2 SV=1	16796	6	3	153	6	3	uniprot_id	Q9D1L0	mouse	14004	FALSE	NA	NA	217650	159250	214900	256550	237100	230950	282950	178450	254950	177900	224200	217650	204593	219227	210706	229262	218908	229710	224472	221407	227317	213766	0	-0.45	-0.018	0.238	0.124	0.086	0.378	-0.286	0.229	-0.292	0.001
Chchd3	0.419	MIC19_MOUSE	MICOS complex subunit Mic19 OS=Mus musculus GN=Chchd3 PE=1 SV=1	31130	56	11	227	56	11	uniprot_id	Q9CRB9	mouse	66075	FALSE	NA	NA	221100	224400	213200	190100	142000	211050	318625	211650	264300	202300	253600	221100	288800	217680	156107	137258	199972	258673	266236	229927	258919	241756	0	-0.173	-0.008	-0.125	-0.378	-0.047	0.406	-0.252	0.246	-0.333	0.128
Chchd4	0.065	MIA40_MOUSE	Mitochondrial intermembrane space import and assembly protein 40 OS=Mus musculus GN=Chchd4 PE=1 SV=1	17977	2	1	139	2	1	uniprot_id	Q8VEA4	mouse	72170	FALSE	NA	NA	92930	73430	89235	87920	76560	90475	118850	84060	100895	73220	105950	92930	94353	91037	72210	74029	85746	96488	105741	87626	93557	101018	0	-0.341	-0.06	-0.077	-0.276	-0.044	0.356	-0.145	0.121	-0.342	0.19
Chchd6	0.505	MIC25_MOUSE	MICOS complex subunit Mic25 OS=Mus musculus GN=Chchd6 PE=1 SV=2	35217	26	9	273	26	9	uniprot_id	Q91VN4	mouse	66098	FALSE	NA	NA	106300	99035	107500	109538	77748	104502	130550	84245	116500	86920	124650	106300	127247	109666	89980	75184	99085	105987	105972	101179	111055	118870	0	-0.172	-0.003	0.104	-0.304	-0.009	0.308	-0.163	0.187	-0.204	0.224
Chchd7	0.318	CHCH7_MOUSE	Coiled-coil-helix-coiled-coil-helix domain-containing protein 7 OS=Mus musculus GN=Chchd7 PE=1 SV=1	11239	8	2	85	8	2	uniprot_id	Q8K2Q5	mouse	66433	FALSE	NA	NA	48761	43608	51932	50596	53230	53872	56886	41746	48015	44788	47285	48761	56009	52971	41559	51474	51072	46178	52510	41688	57202	45087	0	-0.198	0.057	0.091	0.142	0.174	0.232	-0.208	-0.008	-0.323	-0.112
Chdh	0.23	CHDH_MOUSE	Choline dehydrogenase, mitochondrial OS=Mus musculus GN=Chdh PE=1 SV=1	73015	46	13	596	46	13	uniprot_id	Q8BJ64	mouse	218865	FALSE	NA	NA	98005	88382	103861	127025	95752	99694	111200	86232	110050	71842	99085	98005	113372	105868	104390	92588	94599	90233	108473	95427	91647	94488	0	-0.12	0.057	0.161	-0.174	0	0.206	-0.189	0.18	-0.34	0.072
Chmp1a	0.041	CHM1A_MOUSE	Charged multivesicular body protein 1a OS=Mus musculus GN=Chmp1a PE=1 SV=1	26234	1	1	196	1	1	uniprot_id	Q921W0	mouse	234852	FALSE	NA	NA	14660	13870	18800	10900	9350	13410	20650	18920	15730	19330	16170	14660	17789	19162	8958	9044	12727	16756	23791	13637	24654	15420	0	-0.08	0.359	-0.428	-0.649	-0.129	0.494	0.368	0.102	0.399	0.141
Chmp4b	0.107	CHM4B_MOUSE	Charged multivesicular body protein 4b OS=Mus musculus GN=Chmp4b PE=1 SV=2	31108	1	1	224	1	1	uniprot_id	Q9D8B3	mouse	75608	FALSE	NA	NA	23090	16550	24590	38100	27740	33150	37590	16440	31760	14100	19920	23090	21226	25064	31314	26832	31460	30501	20673	27534	17984	18997	0	-0.48	0.091	0.723	0.265	0.522	0.703	-0.49	0.46	-0.712	-0.213
Chp1	0.359	CHP1_MOUSE	Calcineurin B homologous protein 1 OS=Mus musculus GN=Chp1 PE=1 SV=2	25168	20	5	195	20	5	uniprot_id	P61022	mouse	56398	FALSE	NA	NA	86385	67565	85768	78598	59375	78840	100182	75330	87915	70445	68285	86385	86822	87504	64547	57410	74725	81333	94764	76354	90035	65101	0	-0.437	-0.019	0.326	0.143	0.176	0.217	-0.346	0.11	-0.3	0.039
Chpt1	0.03	CHPT1_MOUSE	Cholinephosphotransferase 1 OS=Mus musculus GN=Chpt1 PE=1 SV=1	48414	3	1	398	3	1	uniprot_id	Q8C025	mouse	212862	FALSE	NA	NA	322425	204300	318500	359675	388525	387925	358600	277325	345150	292950	309000	322425	262514	324932	295386	375668	367658	291137	348856	299797	374356	294616	0	-0.655	-0.014	0.16	0.27	0.268	0.154	-0.218	0.098	-0.138	-0.062
Cisd1	0.519	CISD1_MOUSE	CDGSH iron-sulfur domain-containing protein 1 OS=Mus musculus GN=Cisd1 PE=1 SV=1	15468	61	5	108	61	5	uniprot_id	Q91WS0	mouse	52637	FALSE	NA	NA	138600	114552	139050	146050	112225	130082	167300	120675	159675	113050	141975	138600	147204	141860	119943	108513	123347	135826	151802	138588	144454	135366	0	-0.262	-0.008	0.212	-0.02	-0.016	0.332	-0.177	0.27	-0.254	0.12
Cisd2	0.274	CISD2_MOUSE	CDGSH iron-sulfur domain-containing protein 2 OS=Mus musculus GN=Cisd2 PE=1 SV=1	19127	8	3	135	8	3	uniprot_id	Q9CQB5	mouse	67006	FALSE	NA	NA	124370	80122	122652	167575	152975	153975	151825	91055	144475	94185	127942	124370	102956	125136	137622	147910	145930	123264	114541	125495	120369	121987	0	-0.633	-0.04	0.154	0.075	0.08	0.232	-0.424	0.14	-0.33	0.016
Cisd3	0.204	CISD3_MOUSE	CDGSH iron-sulfur domain-containing protein 3, mitochondrial OS=Mus musculus GN=Cisd3 PE=1 SV=1	18815	9	3	137	9	3	uniprot_id	B1AR13	mouse	217149	FALSE	NA	NA	204325	170325	201625	222375	201125	222100	230400	181050	247200	183925	216250	204325	218816	205679	182649	194478	210529	187036	227738	214661	234983	206189	0	0.126	0.114	0.016	-0.312	-0.22	0.78	0.394	0.518	-0.117	0.635
CK054_MOUSE	0.089	CK054_MOUSE	Ester hydrolase C11orf54 homolog OS=Mus musculus PE=1 SV=1	40242	11	2	315	11	2	uniprot_id	Q91V76	mouse	70984	FALSE	NA	NA	67106	39522	53294	96550	65595	64815	67279	34494	64204	36970	63255	67106	50779	54366	79293	63426	61433	54618	43390	55764	47234	60311	0	-0.741	-0.308	0.554	-0.026	-0.062	0.03	-0.963	-0.044	-0.869	-0.094
Ckap4	0.012	CKAP4_MOUSE	Cytoskeleton-associated protein 4 OS=Mus musculus GN=Ckap4 PE=1 SV=2	72648	1	1	575	1	1	uniprot_id	Q8BMK4	mouse	216197	FALSE	NA	NA	18810	19070	17060	20930	11690	13290	32190	20630	16250	17790	24130	18810	24458	17388	17202	11308	12612	26120	25941	14088	22690	23011	0	0.02	-0.141	0.154	-0.686	-0.501	0.775	0.133	-0.211	-0.08	0.359
Ckb	0.155	KCRB_MOUSE	Creatine kinase B-type OS=Mus musculus GN=Ckb PE=1 SV=1	47784	8	5	381	8	5	uniprot_id	Q04447	mouse	12709	FALSE	NA	NA	33970	19630	30530	55510	39850	32420	50330	31070	45370	28300	33510	33970	25176	31118	45623	38546	30768	40838	39068	39333	36096	31957	0	-0.791	-0.193	0.432	-0.071	-0.067	0.567	-0.129	0.393	-0.356	-0.02
Clic4	0.142	CLIC4_MOUSE	Chloride intracellular channel protein 4 OS=Mus musculus GN=Clic4 PE=1 SV=3	34668	4	3	253	4	3	uniprot_id	Q9QYB1	mouse	29876	FALSE	NA	NA	34245	29320	33600	29970	21625	28825	44050	34785	37720	33990	36815	34245	37659	34273	24614	20910	27324	35760	43756	32759	43415	35101	0	-0.401	-0.035	0.175	-0.048	-0.242	0.184	-0.501	0.063	-0.362	-0.206
Clic5	0.155	CLIC5_MOUSE	Chloride intracellular channel protein 5 OS=Mus musculus GN=Clic5 PE=1 SV=1	33482	9	3	251	8	3	uniprot_id	Q8BXK9	mouse	224796	FALSE	NA	NA	47330	46915	44975	73715	75085	59860	67415	37895	59250	38720	53305	47330	60170	45840	60585	72603	56808	54701	47651	51366	49385	50833	0	-0.022	-0.057	0.595	0.281	0.138	0.508	-0.326	0.32	-0.3	0.172
Clpb	0.065	CLPB_MOUSE	Caseinolytic peptidase B protein homolog OS=Mus musculus GN=Clpb PE=1 SV=1	86668	9	3	677	9	3	uniprot_id	Q60649	mouse	20480	FALSE	NA	NA	151650	126100	154600	178000	152850	167250	191850	136100	157750	129250	141500	151650	161728	157575	146295	147847	158722	155669	171138	136760	164851	134939	0	-0.305	-0.064	0.231	0.158	0.14	0.244	-0.369	0.056	-0.529	-0.1
Clpp	0.25	CLPP_MOUSE	ATP-dependent Clp protease proteolytic subunit, mitochondrial OS=Mus musculus GN=Clpp PE=1 SV=1	32358	26	5	272	26	5	uniprot_id	O88696	mouse	53895	FALSE	NA	NA	154650	135100	149125	193625	219175	147025	186175	128052	238375	130182	243350	154650	173615	152141	159016	211902	139342	151147	161079	207115	166357	232016	0	-0.499	-0.129	0.337	0.057	0.11	0.309	-0.304	0.384	-0.316	0.232
Clptm1	0.054	CLPT1_MOUSE	Cleft lip and palate transmembrane protein 1 homolog OS=Mus musculus GN=Clptm1 PE=1 SV=1	82689	7	4	664	7	4	uniprot_id	Q8VBZ3	mouse	56457	FALSE	NA	NA	35372	22008	33372	33400	32485	36128	40525	33958	42598	35755	37678	35372	28275	34040	27434	31412	34249	32898	42713	36989	45670	35925	0	-0.49	0.01	-0.265	-0.4	0.032	0.508	0.326	0.442	0.431	0.332
Clpx	0.238	CLPX_MOUSE	ATP-dependent Clp protease ATP-binding subunit clpX-like, mitochondrial OS=Mus musculus GN=Clpx PE=1 SV=2	80984	41	13	634	41	13	uniprot_id	Q9JHS4	mouse	270166	FALSE	NA	NA	171200	123550	163848	193050	183900	183400	212475	133938	207375	139550	180862	171200	158742	167119	158566	177820	173823	172471	168466	180036	178317	172452	0	-0.491	-0.094	0.209	0.065	0.065	0.265	-0.351	0.286	-0.276	0.084
Cltc	0.067	CLH1_MOUSE	Clathrin heavy chain 1 OS=Mus musculus GN=Cltc PE=1 SV=3	215660	24	9	1675	24	9	uniprot_id	Q68FD5	mouse	67300	FALSE	NA	NA	48360	40710	46940	56695	42930	48305	58090	41790	47205	38700	46240	48360	52337	47843	46556	41506	45773	47184	52575	41013	49480	44086	0	-0.268	-0.058	0.271	-0.024	0.095	0.318	-0.224	-0.028	-0.367	-0.072
Cluh	0.057	CLU_MOUSE	Clustered mitochondria protein homolog OS=Mus musculus GN=Cluh PE=1 SV=2	164811	10	7	1315	10	7	uniprot_id	Q5SW19	mouse	74148	FALSE	NA	NA	48995	45030	49190	48585	41320	48720	71925	60295	64820	55130	56600	48995	57953	50224	39897	39968	46124	58395	75850	56195	70464	53965	0	-0.331	0.094	-0.006	-0.154	0.13	0.448	0.244	0.173	-0.114	0.092
Clybl	0.515	CLYBL_MOUSE	Citrate lyase subunit beta-like protein, mitochondrial OS=Mus musculus GN=Clybl PE=1 SV=2	44283	71	14	338	71	14	uniprot_id	Q8R4N0	mouse	69634	FALSE	NA	NA	158508	154670	145997	209882	149672	163113	200375	146869	213062	139261	186762	158508	198653	148922	172338	144731	154634	162659	184742	184990	177923	178076	0	-0.42	-0.132	0.26	-0.164	-0.09	0.33	-0.33	0.378	-0.336	0.236
Cmc1	0.094	COXM1_MOUSE	COX assembly mitochondrial protein homolog OS=Mus musculus GN=Cmc1 PE=1 SV=1	16095	3	1	106	3	1	uniprot_id	Q9CPZ8	mouse	67899	FALSE	NA	NA	40718	38372	44828	51250	38950	41375	55995	36438	49880	33262	45540	40718	49317	45736	42086	37659	39212	45462	45838	43329	42505	43420	0	-0.073	0.162	0.339	-0.081	0.05	0.48	-0.157	0.317	-0.256	0.186
Cmc2	0.253	COXM2_MOUSE	COX assembly mitochondrial protein 2 homolog OS=Mus musculus GN=Cmc2 PE=3 SV=1	11016	3	2	79	3	2	uniprot_id	Q8K199	mouse	66531	FALSE	NA	NA	58918	60665	67240	58682	38770	56652	87930	66005	72652	54738	69968	58918	77979	68615	48181	37481	53672	71399	83034	63136	69982	66707	0	-0.156	0.14	0.013	-0.578	-0.048	0.527	0.029	0.243	-0.172	0.182
Cmpk2	0.02	CMPK2_MOUSE	UMP-CMP kinase 2, mitochondrial OS=Mus musculus GN=Cmpk2 PE=1 SV=2	54011	2	1	447	2	1	uniprot_id	Q3U5Q7	mouse	22169	FALSE	NA	NA	15960	15960	16615	12945	10512	15840	27045	21995	18610	17645	20400	15960	20517	16953	10631	10164	15011	21960	27670	16167	22549	19449	0	-0.038	0.054	-0.268	-0.574	0.009	0.744	0.452	0.245	0.186	0.355
Cmtm4	0.043	CKLF4_MOUSE	CKLF-like MARVEL transmembrane domain-containing protein 4 OS=Mus musculus GN=Cmtm4 PE=1 SV=1	24108	6	1	208	6	1	uniprot_id	Q8CJ61	mouse	97487	FALSE	NA	NA	41235	37265	47215	43825	31345	47345	53810	47715	46620	45695	47700	41235	47878	48167	35993	30308	44874	43684	60022	40487	58383	45479	0	-0.19	0.053	0.057	-0.396	0.182	0.434	0.09	0.207	0.091	0.104
CN166_MOUSE	0.066	CN166_MOUSE	UPF0568 protein C14orf166 homolog OS=Mus musculus PE=1 SV=1	33061	4	1	244	4	1	uniprot_id	Q9CQE8	mouse	68045	FALSE	NA	NA	24945	14805	23935	34165	31388	30080	30640	15440	28810	16905	22260	24945	19030	24422	28056	30347	28505	24878	19423	25030	21608	21223	0	-0.779	-0.059	0.462	0.32	0.278	0.294	-0.716	0.207	-0.56	-0.148
Cnbp	0.101	CNBP_MOUSE	Cellular nucleic acid-binding protein OS=Mus musculus GN=Cnbp PE=1 SV=2	23583	5	2	178	5	2	uniprot_id	P53996	mouse	12785	FALSE	NA	NA	65974	54915	67442	54008	33400	67710	118328	84892	86390	89272	81705	65974	70533	68794	44358	32297	64179	96053	106778	75010	114032	77905	0	-0.091	0.098	-0.492	-1.2	-0.129	1.011	0.568	0.485	0.607	0.484
Cnnm2	0.011	CNNM2_MOUSE	Metal transporter CNNM2 OS=Mus musculus GN=Cnnm2 PE=1 SV=3	109070	1	1	875	1	1	uniprot_id	Q3TWN3	mouse	94219	FALSE	NA	NA	69210	46230	66280	117300	91450	79390	81590	42370	71250	34120	64970	69210	59498	67672	96273	88397	75159	66272	53315	61984	43669	61937	0	-0.582	-0.062	0.761	0.402	0.198	0.237	-0.708	0.042	-1.02	-0.091
Cnot1	0.003	CNOT1_MOUSE	CCR4-NOT transcription complex subunit 1 OS=Mus musculus GN=Cnot1 PE=1 SV=2	296245	1	1	2375	1	1	uniprot_id	Q6ZQ08	mouse	234594	FALSE	NA	NA	30860	29160	31460	30870	25720	31030	40750	40330	55260	37580	37660	30860	37529	32121	25336	24861	29377	33099	50748	48073	48097	35902	0	-0.082	0.028	0	-0.263	0.008	0.401	0.386	0.84	0.284	0.287
Cnpy2	0.264	CNPY2_MOUSE	Protein canopy homolog 2 OS=Mus musculus GN=Cnpy2 PE=1 SV=1	23388	9	4	182	9	4	uniprot_id	Q9QXT0	mouse	56530	FALSE	NA	NA	125411	94165	124668	159285	151436	151459	134094	90270	131188	89634	130615	125411	121012	127200	130805	146419	143531	108871	113556	113962	114554	124533	0	-0.267	0.02	0.232	0.023	0.186	0.171	-0.299	0.18	-0.278	0.118
Cntfr	0.035	CNTFR_MOUSE	Ciliary neurotrophic factor receptor subunit alpha OS=Mus musculus GN=Cntfr PE=1 SV=2	44268	4	1	372	4	1	uniprot_id	O88507	mouse	12804	FALSE	NA	NA	36272	34012	33642	36165	29522	35055	46202	40090	38932	33278	40635	36272	43693	34317	29705	28547	33230	37508	50429	33809	42513	38744	0	-0.092	-0.11	-0.016	-0.306	-0.05	0.351	0.141	0.103	-0.125	0.162
Coa3	0.176	COA3_MOUSE	Cytochrome c oxidase assembly factor 3 homolog, mitochondrial OS=Mus musculus GN=Coa3 PE=1 SV=1	13125	13	2	108	13	2	uniprot_id	Q9D2R6	mouse	52469	FALSE	NA	NA	200176	176275	204814	225292	163346	184324	261550	180312	276500	164515	228325	200176	226434	208913	185046	157952	174728	212326	226808	240157	210168	217703	0	-0.147	0.025	-0.008	-0.474	-0.177	0.423	-0.026	0.233	-0.189	0.216
Coa5	0.338	COA5_MOUSE	Cytochrome c oxidase assembly factor 5 OS=Mus musculus GN=Coa5 PE=1 SV=1	10299	2	2	74	2	2	uniprot_id	Q99M07	mouse	76178	FALSE	NA	NA	171945	122305	179260	287495	217335	203260	195305	95010	174405	109830	171165	171945	157317	182977	236004	210097	192496	158615	119540	151652	140508	163178	0	-0.452	0.07	0.684	0.278	0.198	0.115	-0.859	-0.04	-0.768	-0.109
Coa6	0.139	COA6_MOUSE	Cytochrome c oxidase assembly factor 6 homolog OS=Mus musculus GN=Coa6 PE=1 SV=1	11354	2	1	79	2	1	uniprot_id	Q8BGD8	mouse	67892	FALSE	NA	NA	32370	32805	42005	37055	37450	38905	47615	30255	38625	33270	36735	32370	42146	42851	30432	36212	36877	38658	38057	33545	42507	35025	0	0.025	0.382	0.195	0.217	0.272	0.556	-0.092	0.26	0.045	0.188
Coa7	0.113	COA7_MOUSE	Cytochrome c oxidase assembly factor 7 OS=Mus musculus GN=Coa7 PE=1 SV=1	31612	8	3	231	8	3	uniprot_id	Q921H9	mouse	69893	FALSE	NA	NA	89360	91455	98005	78530	61665	80660	142250	86680	107400	70195	107350	89360	117510	99981	64500	59627	76454	115484	109033	93274	89691	102354	0	-0.038	0.133	0.024	-0.04	0.18	0.671	-0.044	0.266	-0.349	0.265
Coasy	0.153	COASY_MOUSE	Bifunctional coenzyme A synthase OS=Mus musculus GN=Coasy PE=1 SV=2	67713	32	7	563	32	7	uniprot_id	Q9DBL7	mouse	71743	FALSE	NA	NA	62557	48120	58553	86224	65208	59925	74462	50210	76996	46600	66568	62557	61831	59728	70819	63054	56804	60450	63161	66864	59544	63470	0	-0.26	-0.136	0.386	-0.086	0.006	0.324	-0.269	0.44	-0.363	0.25
Col1a1	0.032	CO1A1_MOUSE	Collagen alpha-1(I) chain OS=Mus musculus GN=Col1a1 PE=1 SV=4	151807	9	4	1453	9	4	uniprot_id	P11087	mouse	12842	FALSE	NA	NA	35045	27705	27975	16038	9502	21546	92872	46965	42180	30298	48542	35045	35627	28551	13166	9186	20407	75421	59089	36673	38749	46279	0	-0.477	-0.167	-1.013	-1.756	-0.654	1.42	0.414	0.283	-0.259	0.508
Col1a2	0.023	CO1A2_MOUSE	Collagen alpha-2(I) chain OS=Mus musculus GN=Col1a2 PE=1 SV=2	141220	5	3	1372	5	3	uniprot_id	Q01149	mouse	12843	FALSE	NA	NA	70660	65310	58940	81730	46400	61130	111200	70840	73370	64100	116200	70660	83762	60074	67172	44882	58013	90228	89078	63607	81756	110812	0	-0.114	0.001	0.21	-0.607	-0.209	0.628	0.004	0.054	-0.222	0.101
Col3a1	0.008	CO3A1_MOUSE	Collagen alpha-1(III) chain OS=Mus musculus GN=Col3a1 PE=1 SV=4	154320	2	1	1464	2	1	uniprot_id	P08121	mouse	12825	FALSE	NA	NA	8355	7558	7035	10105	4746	6558	20000	7554	9588	6590	12050	8355	9714	7176	8298	4588	6214	16238	9503	8325	8419	11489	0	-0.162	-0.253	0.238	-0.837	-0.399	1.24	-0.184	0.203	-0.338	0.528
Col4a1	0.008	CO4A1_MOUSE	Collagen alpha-1(IV) chain OS=Mus musculus GN=Col4a1 PE=1 SV=4	182344	1	1	1669	1	1	uniprot_id	P02463	mouse	12826	FALSE	NA	NA	40060	40450	44580	40310	25040	42620	53630	47100	48890	40000	40460	40060	51879	45438	33130	24220	40447	43516	59226	42384	51018	38583	0	0.014	0.154	0.009	-0.678	0.089	0.421	0.234	0.287	-0.002	0.014
Col4a3bp	0.016	C43BP_MOUSE	Collagen type IV alpha-3-binding protein OS=Mus musculus GN=Col4a3bp PE=1 SV=1	80688	2	1	624	2	1	uniprot_id	Q9EQG9	mouse	68018	FALSE	NA	NA	18650	19045	18660	17775	15880	16215	18275	13045	16695	14475	16540	18650	24468	19034	14599	15355	15372	14835	16408	14496	18499	15771	0	0.04	0.003	-0.058	-0.226	-0.205	-0.041	-0.528	-0.158	-0.373	-0.176
Col6a2	0.025	CO6A2_MOUSE	Collagen alpha-2(VI) chain OS=Mus musculus GN=Col6a2 PE=1 SV=3	123552	2	2	1034	2	2	uniprot_id	Q02788	mouse	12834	FALSE	NA	NA	76300	55760	70045	80380	77155	75460	94885	55030	69955	56140	62210	76300	71698	71485	65993	74584	71476	77037	69237	60808	71804	59311	0	-0.432	-0.094	0.054	-0.408	-0.1	0.504	-0.576	-0.161	-0.574	-0.228
Comt	0.287	COMT_MOUSE	Catechol O-methyltransferase OS=Mus musculus GN=Comt PE=1 SV=2	32904	20	5	265	20	5	uniprot_id	O88587	mouse	12846	FALSE	NA	NA	50222	29010	50638	84055	74018	66590	64728	28127	62570	35360	52860	50222	37229	51627	69068	71586	63172	52528	35373	54279	45124	50406	0	-0.806	-0.081	0.466	0.349	0.242	0.33	-0.709	0.159	-0.57	0.005
Comtd1	0.195	CMTD1_MOUSE	Catechol O-methyltransferase domain-containing protein 1 OS=Mus musculus GN=Comtd1 PE=1 SV=1	31748	9	3	262	9	3	uniprot_id	Q8BIG7	mouse	69156	FALSE	NA	NA	34520	19630	31460	41910	38790	38800	40610	21560	40710	21450	35440	34520	25264	32121	34397	37495	36733	32986	27129	35415	27453	33785	0	-0.508	-0.134	0.28	0.168	0.052	0.234	-0.679	0.238	-0.686	0.038
Copa	0.107	COPA_MOUSE	Coatomer subunit alpha OS=Mus musculus GN=Copa PE=1 SV=2	159247	24	10	1224	24	10	uniprot_id	Q8CIE6	mouse	12847	FALSE	NA	NA	122550	76796	119130	142900	136525	131800	145500	92918	131412	94704	119448	122550	98677	121539	117328	131986	124848	118125	116884	114139	121011	113887	0	-0.7	-0.074	0.235	0.27	0.234	0.194	-0.304	0.16	-0.228	-0.011
Copb1	0.095	COPB_MOUSE	Coatomer subunit beta OS=Mus musculus GN=Copb1 PE=1 SV=1	124180	19	6	953	19	6	uniprot_id	Q9JIF7	mouse	70349	FALSE	NA	NA	68144	41099	63732	87018	84102	84555	82974	51795	78615	51896	69288	68144	52798	65016	71471	81322	80145	67362	65153	68274	66305	66063	0	-0.747	-0.06	0.298	0.322	0.292	0.241	-0.402	0.194	-0.362	0.016
Copb2	0.064	COPB2_MOUSE	Coatomer subunit beta~ OS=Mus musculus GN=Copb2 PE=1 SV=2	116073	13	5	905	13	5	uniprot_id	O55029	mouse	50797	FALSE	NA	NA	159600	102600	151100	197600	167200	166900	173900	114678	161800	108800	148100	159600	132045	154275	162179	161616	158006	141251	144266	140758	139250	141183	0	-0.582	0.036	0.201	0.098	0.242	0.282	-0.217	0.135	-0.156	0.093
Cope	0.045	COPE_MOUSE	Coatomer subunit epsilon OS=Mus musculus GN=Cope PE=1 SV=3	38440	5	1	308	5	1	uniprot_id	O89079	mouse	59042	FALSE	NA	NA	22042	11932	18472	26175	25320	25512	23192	12802	25055	13770	19565	22042	15332	18846	21496	24483	24180	18829	16104	21763	17594	18655	0	-0.875	-0.261	0.243	0.14	0.146	0.063	-0.752	0.133	-0.67	-0.176
Copg1	0.09	COPG1_MOUSE	Coatomer subunit gamma-1 OS=Mus musculus GN=Copg1 PE=1 SV=1	111309	20	5	874	20	5	uniprot_id	Q9QZE5	mouse	54161	FALSE	NA	NA	41355	24175	39595	57338	56295	52980	48515	27430	47290	22720	38900	41355	31061	40395	47092	54434	50217	39386	34505	41068	29026	37090	0	-0.85	-0.058	0.269	0.412	0.31	0.152	-0.626	0.178	-0.652	-0.094
Copz1	0.079	COPZ1_MOUSE	Coatomer subunit zeta-1 OS=Mus musculus GN=Copz1 PE=1 SV=1	22992	3	1	177	3	1	uniprot_id	P61924	mouse	56447	FALSE	NA	NA	103048	62950	86598	125125	124650	113000	114675	58642	119525	61070	97202	103048	80883	88345	102767	120530	107103	93100	73768	103812	78031	92679	0	-0.704	-0.248	0.29	0.283	0.14	0.158	-0.818	0.218	-0.748	-0.075
Coq3	0.222	COQ3_MOUSE	Ubiquinone biosynthesis O-methyltransferase, mitochondrial OS=Mus musculus GN=Coq3 PE=1 SV=1	45741	13	6	370	13	6	uniprot_id	Q8BMS4	mouse	230027	FALSE	NA	NA	122032	109828	122072	128745	99508	122265	158350	107822	159012	112532	142250	122032	141185	124560	105722	96211	115852	128575	135640	138164	143852	135623	0	-0.23	-0.022	0.172	0.027	0.102	0.336	-0.174	0.294	-0.135	0.16
Coq4	0.173	COQ4_MOUSE	Ubiquinone biosynthesis protein COQ4 homolog, mitochondrial OS=Mus musculus GN=Coq4 PE=1 SV=1	32298	8	4	266	8	4	uniprot_id	Q8BGB8	mouse	227683	FALSE	NA	NA	159425	130625	157900	190125	158675	170450	182925	115650	185975	116300	162625	159425	167656	161000	156216	153458	161673	148459	145446	161344	148451	155043	0	-0.237	-0.042	0.253	-0.001	0.104	0.197	-0.404	0.213	-0.426	0.017
Coq5	0.306	COQ5_MOUSE	2-methoxy-6-polyprenyl-1,4-benzoquinol methylase, mitochondrial OS=Mus musculus GN=Coq5 PE=1 SV=2	41836	23	7	327	23	7	uniprot_id	Q9CXI0	mouse	52064	FALSE	NA	NA	122900	105200	118875	147600	128200	141900	127100	80070	125200	82272	122800	122900	135195	121273	121141	123959	134339	103238	100725	108918	105134	117065	0	-0.129	-0.016	0.355	0.106	0.206	0.16	-0.434	0.165	-0.482	0.018
Coq6	0.252	COQ6_MOUSE	Ubiquinone biosynthesis monooxygenase COQ6, mitochondrial OS=Mus musculus GN=Coq6 PE=1 SV=3	56458	39	11	476	39	11	uniprot_id	Q8R1S0	mouse	217707	FALSE	NA	NA	124505	134860	122655	159600	128050	119215	184820	113480	166665	117902	165455	124505	173278	125135	130990	123810	112966	150051	142738	144763	150659	157753	0	-0.324	-0.104	0.24	0.044	0.107	0.197	-0.478	0.213	-0.452	0.07
Coq7	0.253	COQ7_MOUSE	5-demethoxyubiquinone hydroxylase, mitochondrial OS=Mus musculus GN=Coq7 PE=1 SV=3	26260	21	4	217	21	4	uniprot_id	P97478	mouse	12850	FALSE	NA	NA	192800	137612	174288	232455	204214	197978	215152	108265	217942	116338	162062	192800	176820	177795	190922	197462	187657	174667	136187	189256	148647	154520	0	-0.327	-0.14	0.23	0.074	0.037	0.258	-0.524	0.232	-0.444	-0.079
Coq8a	0.299	COQ8A_MOUSE	Atypical kinase COQ8A, mitochondrial OS=Mus musculus GN=Coq8a PE=1 SV=2	80633	68	15	645	66	15	uniprot_id	Q60936	mouse	67426	FALSE	NA	NA	276050	199630	241238	244400	254600	258300	309850	203350	284100	164297	223500	276050	256479	246093	200589	246098	244536	251559	255807	247152	209905	213062	0	-0.478	-0.204	0.146	0.034	0.003	0.245	-0.38	0.375	-0.398	0.129
Coq9	0.252	COQ9_MOUSE	Ubiquinone biosynthesis protein COQ9, mitochondrial OS=Mus musculus GN=Coq9 PE=1 SV=1	37065	51	6	313	50	6	uniprot_id	Q8K1Z0	mouse	67914	FALSE	NA	NA	84185	69738	84298	92862	91652	82470	118104	86010	125840	73386	105872	84185	89616	85998	76260	88617	78156	95887	108198	109297	93781	100941	0	-0.28	-0.119	-0.117	-0.515	-0.172	0.489	0.074	0.43	-0.038	0.313
Coro1b	0.037	COR1B_MOUSE	Coronin-1B OS=Mus musculus GN=Coro1b PE=1 SV=1	59776	7	2	484	7	2	uniprot_id	Q9WUM3	mouse	23789	FALSE	NA	NA	98346	83872	105800	133432	114034	111121	120404	77766	103562	75532	97312	98346	107764	107939	109586	110261	105324	97750	97821	89952	96513	92782	0	-0.174	0.082	0.467	0.194	0.125	0.27	-0.284	-0.014	-0.347	-0.008
Coro1c	0.038	COR1C_MOUSE	Coronin-1C OS=Mus musculus GN=Coro1c PE=1 SV=2	62250	5	2	474	5	2	uniprot_id	Q9WUM4	mouse	23790	FALSE	NA	NA	38608	31946	41815	51209	35235	37608	52324	30648	39824	30350	36298	38608	41048	42654	42059	34070	35643	42479	38552	34584	38775	34609	0	-0.254	0.169	0.252	-0.363	-0.078	0.496	-0.25	0.074	-0.306	-0.041
Cox11	0.025	COX11_MOUSE	Cytochrome c oxidase assembly protein COX11, mitochondrial OS=Mus musculus GN=Cox11 PE=1 SV=1	33692	2	1	275	2	1	uniprot_id	Q6P8I6	mouse	69802	FALSE	NA	NA	70510	63565	66425	71830	51630	60930	100375	65655	84625	57355	84850	70510	81807	67820	58954	49906	57683	81530	82615	73619	73408	80887	0	-0.155	-0.086	0.028	-0.46	-0.213	0.505	-0.102	0.26	-0.298	0.266
Cox15	0.174	COX15_MOUSE	Cytochrome c oxidase assembly protein COX15 homolog OS=Mus musculus GN=Cox15 PE=1 SV=1	49832	12	5	413	12	5	uniprot_id	Q8BJ03	mouse	226139	FALSE	NA	NA	97650	71300	88590	122950	110200	103000	101950	69730	118750	71330	92775	97650	91600	90374	100976	106557	97627	82767	87714	103133	91146	88457	0	-0.365	-0.055	0.332	0.015	-0.07	0.238	-0.417	0.247	-0.552	-0.024
Cox16	0.085	COX16_MOUSE	Cytochrome c oxidase assembly protein COX16 homolog, mitochondrial OS=Mus musculus GN=Cox16 PE=3 SV=1	15238	7	1	106	7	1	uniprot_id	Q9CR63	mouse	66272	FALSE	NA	NA	181850	149125	173025	205700	173650	198325	208875	155075	195975	143300	178050	181850	191586	176499	168944	167908	187983	169570	195066	170188	183087	169763	0	-0.302	-0.075	0.168	-0.083	0.047	0.235	-0.256	0.139	-0.378	-0.032
Cox17	0.206	COX17_MOUSE	Cytochrome c oxidase copper chaperone OS=Mus musculus GN=Cox17 PE=1 SV=2	9184	5	1	63	5	1	uniprot_id	P56394	mouse	12856	FALSE	NA	NA	59555	53178	50085	55845	21008	40900	75085	49288	69302	42375	56610	59555	68317	51090	45869	20313	38767	60955	62000	60182	54132	53976	0	-0.162	-0.253	-0.114	-1.512	-0.542	0.335	-0.286	0.22	-0.498	-0.113
Cox18	0.076	COX18_MOUSE	Mitochondrial inner membrane protein COX18 OS=Mus musculus GN=Cox18 PE=1 SV=5	39199	3	2	331	3	2	uniprot_id	Q8VC74	mouse	231430	FALSE	NA	NA	52325	47655	45440	57485	47700	55112	67050	49302	65115	45948	58198	52325	61176	46340	47221	46127	52257	54421	62005	56512	58654	55494	0	-0.088	-0.176	0.046	-0.28	0.048	0.391	-0.052	0.326	-0.139	0.192
Cox20	0.197	COX20_MOUSE	Cytochrome c oxidase protein 20 homolog OS=Mus musculus GN=Cox20 PE=1 SV=1	15445	8	2	117	8	2	uniprot_id	Q9D7J4	mouse	66359	FALSE	NA	NA	180875	145850	161432	196292	150690	168861	206488	175796	212785	157402	205878	180875	187682	164816	161110	145659	159874	167713	221202	185090	201431	196265	0	-0.032	-0.02	0.068	-0.444	-0.031	0.551	0.24	0.447	-0.025	0.392
Cox4i1	0.408	COX41_MOUSE	Cytochrome c oxidase subunit 4 isoform 1, mitochondrial OS=Mus musculus GN=Cox4i1 PE=1 SV=2	23241	112	7	169	112	7	uniprot_id	P19783	mouse	12857	FALSE	NA	NA	240350	191000	262700	218125	141100	218400	309100	198250	263675	182750	255825	240350	245517	267996	179128	136423	206994	250960	249398	229045	233542	243913	0	-0.226	0.023	0.246	-0.117	0.049	0.283	-0.182	0.16	-0.4	0.109
Cox5a	0.534	COX5A_MOUSE	Cytochrome c oxidase subunit 5A, mitochondrial OS=Mus musculus GN=Cox5a PE=1 SV=2	18153	65	11	146	65	11	uniprot_id	P12787	mouse	12858	FALSE	NA	NA	108568	92165	104500	133000	118305	107108	135800	88648	118200	84022	116300	108568	118365	106511	109310	114403	101526	110189	111509	102472	107301	110907	0	-0.395	-0.062	0.45	0.157	0.164	0.252	-0.595	0.13	-0.657	-0.035
Cox5b	0.383	COX5B_MOUSE	Cytochrome c oxidase subunit 5B, mitochondrial OS=Mus musculus GN=Cox5b PE=1 SV=1	15693	84	6	128	84	6	uniprot_id	P19536	mouse	NA	FALSE	NA	NA	328262	317862	313525	405628	238782	317009	413988	259336	364938	219492	392762	328262	408809	319980	333017	230855	300290	336183	326278	317224	280691	374446	0	-0.216	-0.026	0.266	-0.267	-0.104	0.349	-0.382	0.142	-0.639	0.229
Cox6a1	0.405	CX6A1_MOUSE	Cytochrome c oxidase subunit 6A1, mitochondrial OS=Mus musculus GN=Cox6a1 PE=1 SV=2	13261	19	2	111	17	1	uniprot_id	P43024	mouse	12861	FALSE	NA	NA	77730	63442	82682	102715	78820	82912	90755	46745	83832	44440	83675	77730	81494	84347	84368	76217	78602	73672	58795	72798	56769	79783	0	-0.274	-0.031	0.334	-0.017	0.081	0.149	-0.656	0.077	-0.678	-0.136
Cox6b1	0.709	CX6B1_MOUSE	Cytochrome c oxidase subunit 6B1 OS=Mus musculus GN=Cox6b1 PE=1 SV=2	12585	65	8	86	64	8	uniprot_id	P56391	mouse	110323	FALSE	NA	NA	263425	205868	210688	274938	194280	242662	334475	221375	283662	188238	262779	263425	264661	214949	225733	187843	229828	271598	278506	246618	240752	250532	0	-0.276	0.064	0.106	-0.402	-0.003	0.216	-0.57	0.186	-0.586	-0.003
Cox6c	0.539	COX6C_MOUSE	Cytochrome c oxidase subunit 6C OS=Mus musculus GN=Cox6c PE=1 SV=3	10526	24	6	76	24	6	uniprot_id	Q9CPQ1	mouse	12864	FALSE	NA	NA	422133	510300	484546	302151	239278	331458	665428	478812	531149	397450	555375	422133	655686	494446	248111	231351	314073	540330	602293	461568	507773	529528	0	0.02	0.021	-0.257	-0.656	-0.168	0.404	-0.179	0.207	-0.474	0.245
Cox7a1	0.287	CX7A1_MOUSE	Cytochrome c oxidase subunit 7A1, mitochondrial OS=Mus musculus GN=Cox7a1 PE=1 SV=1	10470	22	2	80	22	2	uniprot_id	P56392	mouse	12865	FALSE	NA	NA	382850	343512	395275	454212	338075	372688	478550	320462	433950	292700	392700	382850	441316	403239	373044	326898	353246	388511	403113	376898	374025	374423	0	-0.187	0.012	0.24	-0.18	-0.033	0.313	-0.264	0.202	-0.4	0.034
Cox7a2	0.277	CX7A2_MOUSE	Cytochrome c oxidase subunit 7A2, mitochondrial OS=Mus musculus GN=Cox7a2 PE=1 SV=2	10889	44	2	83	44	2	uniprot_id	P48771	mouse	12866	FALSE	NA	NA	642700	675300	715912	852925	578350	667338	768300	494175	627288	461025	710675	642700	867030	730079	700711	559306	632828	623626	621544	544436	588649	677649	0	-0.076	0.086	0.357	-0.114	0.09	0.215	-0.41	-0.02	-0.501	0.036
Cox7a2l	0.486	COX7R_MOUSE	Cytochrome c oxidase subunit 7A-related protein, mitochondrial OS=Mus musculus GN=Cox7a2l PE=1 SV=1	14969	20	5	111	20	5	uniprot_id	Q61387	mouse	20463	FALSE	NA	NA	182050	120775	164600	214000	216575	175175	191700	129475	186450	121500	167025	182050	155188	167915	175758	209414	166030	155634	162870	161931	155258	159250	0	-0.387	-0.145	0.234	-0.001	-0.013	0.338	-0.26	0.247	-0.312	0.102
Cox7b	0.088	COX7B_MOUSE	Cytochrome c oxidase subunit 7B, mitochondrial OS=Mus musculus GN=Cox7b PE=3 SV=1	10209	1	1	80	1	1	uniprot_id	P56393	mouse	66142	FALSE	NA	NA	13140	39610	20560	10590	8687	13780	55070	48550	27810	31350	49760	13140	50801	20955	8704	8403	13077	44684	61049	24109	39985	47452	0	1.592	0.646	-0.311	-0.597	0.069	2.067	1.886	1.082	1.255	1.921
Cox7c	0.286	COX7C_MOUSE	Cytochrome c oxidase subunit 7C, mitochondrial OS=Mus musculus GN=Cox7c PE=1 SV=1	8474	24	2	63	24	2	uniprot_id	P17665	mouse	12867	FALSE	NA	NA	1318894	1270525	1388948	1385428	991381	1174072	1644950	1069250	1532716	1002415	1463150	1318894	1631436	1416506	1138115	958708	1113263	1335192	1344862	1330270	1280089	1395139	0	0.02	0.086	-0.025	-0.7	-0.194	0.388	-0.164	0.176	-0.306	0.216
Cpt1a	0.047	CPT1A_MOUSE	Carnitine O-palmitoyltransferase 1, liver isoform OS=Mus musculus GN=Cpt1a PE=1 SV=4	99936	14	2	773	1	1	uniprot_id	P97742	mouse	12894	FALSE	NA	NA	67090	32960	52750	82440	80460	67410	72590	54430	79310	40740	61760	67090	42419	53858	67662	77772	63818	58961	68490	68996	52142	58876	0	-1.025	-0.347	0.297	0.262	0.007	0.114	-0.302	0.241	-0.72	-0.119
Cpt1b	0.425	CPT1B_MOUSE	Carnitine O-palmitoyltransferase 1, muscle isoform OS=Mus musculus GN=Cpt1b PE=1 SV=1	98697	197	31	772	182	29	uniprot_id	Q924X2	mouse	12895	FALSE	NA	NA	154425	120025	151400	185125	177800	173425	204250	121985	207625	120350	171100	154425	154228	154442	152042	171924	164388	165828	153453	180309	153796	163137	0	-0.316	-0.028	0.198	-0.114	-0.007	0.41	-0.236	0.347	-0.33	0.08
Cpt2	0.521	CPT2_MOUSE	Carnitine O-palmitoyltransferase 2, mitochondrial OS=Mus musculus GN=Cpt2 PE=1 SV=2	83670	132	28	658	130	28	uniprot_id	P52825	mouse	12896	FALSE	NA	NA	245662	253812	271575	300700	222050	247112	344562	234088	321988	229750	317638	245662	326131	277171	246961	214724	234176	279732	294458	279887	293552	302856	0	-0.277	-0.023	0.26	-0.108	-0.024	0.293	-0.342	0.308	-0.379	0.12
Crat	0.385	CACP_MOUSE	Carnitine O-acetyltransferase OS=Mus musculus GN=Crat PE=1 SV=3	81104	133	23	626	133	23	uniprot_id	P47934	mouse	12908	FALSE	NA	NA	126650	111860	119300	162450	120250	124250	168925	104100	140250	105230	146350	126650	143843	121685	133440	116281	117791	137136	130971	121822	134479	139540	0	-0.265	-0.039	0.186	-0.277	-0.076	0.38	-0.292	0.287	-0.32	0.185
Creg1	0.032	CREG1_MOUSE	Protein CREG1 OS=Mus musculus GN=Creg1 PE=1 SV=1	26384	2	1	220	2	1	uniprot_id	O88668	mouse	433375	FALSE	NA	NA	57065	40840	60875	37845	25470	44080	81985	71665	71535	59490	71295	57065	52469	62102	31081	24627	41781	66558	90144	62128	76018	67978	0	-0.482	0.094	-0.594	-1.165	-0.372	0.524	0.329	0.326	0.058	0.322
Creld1	0.098	CREL1_MOUSE	Cysteine-rich with EGF-like domain protein 1 OS=Mus musculus GN=Creld1 PE=1 SV=1	51864	10	4	420	10	4	uniprot_id	Q91XD7	mouse	171508	FALSE	NA	NA	43335	33642	42998	47828	45346	49052	46092	38085	46748	41930	40698	43335	43219	43861	39284	43848	46501	37418	47906	40592	53566	38804	0	-0.366	-0.022	-0.027	-0.256	0.152	0.377	-0.051	0.128	-0.058	0.031
Crip2	0.067	CRIP2_MOUSE	Cysteine-rich protein 2 OS=Mus musculus GN=Crip2 PE=1 SV=1	28781	1	1	208	1	1	uniprot_id	Q9DCT8	mouse	68337	FALSE	NA	NA	263900	192200	257100	296200	235900	255300	350500	196500	303700	200100	289600	263900	246504	262047	243441	228180	242283	284398	247089	263289	255216	276170	0	-0.457	-0.038	0.167	-0.162	-0.048	0.409	-0.425	0.203	-0.399	0.134
Crls1	0.099	CRLS1_MOUSE	Cardiolipin synthase (CMP-forming) OS=Mus musculus GN=Crls1 PE=1 SV=1	35172	8	2	303	8	2	uniprot_id	Q80ZM8	mouse	66586	FALSE	NA	NA	51401	43512	49511	56029	44091	48348	61140	46580	59082	42356	52898	51401	55925	50519	46012	42631	45823	49640	58597	51326	54135	50435	0	-0.28	-0.091	0.122	-0.21	-0.088	0.258	-0.194	0.228	-0.325	0.07
Crot	0.025	OCTC_MOUSE	Peroxisomal carnitine O-octanoyltransferase OS=Mus musculus GN=Crot PE=1 SV=1	79152	1	1	612	1	1	uniprot_id	Q9DC50	mouse	74114	FALSE	NA	NA	14480	9685	14180	23250	16890	16990	17940	8416	18170	9391	16640	14480	12421	14452	19109	16338	16124	14557	10582	15752	11977	15868	0	-0.58	-0.03	0.683	0.222	0.231	0.309	-0.783	0.327	-0.625	0.201
Cryz	0.148	QOR_MOUSE	Quinone oxidoreductase OS=Mus musculus GN=Cryz PE=1 SV=1	41031	18	3	331	18	3	uniprot_id	P47199	mouse	12972	FALSE	NA	NA	61635	39895	56845	83800	70995	67215	76970	38900	70650	41245	62895	61635	51276	58000	68813	68643	63690	62494	48937	61381	52718	59965	0	-0.618	-0.166	0.434	0.351	0.124	0.241	-0.701	0.213	-0.594	0.001
Cs	0.409	CISY_MOUSE	Citrate synthase, mitochondrial OS=Mus musculus GN=Cs PE=1 SV=1	58405	250	20	464	245	20	uniprot_id	Q9CZU6	mouse	12974	FALSE	NA	NA	360575	253288	293975	329762	238910	328950	435350	257250	424012	273388	394912	360575	325481	299927	270878	231022	311758	353450	323601	368325	349325	376524	0	-0.442	-0.13	0.096	-0.322	-0.214	0.302	-0.36	0.3	-0.398	0.196
CS057_MOUSE	0.012	CS057_MOUSE	Uncharacterized protein C19orf57 homolog OS=Mus musculus PE=1 SV=1	70566	1	1	600	1	1	uniprot_id	Q6DIA7	mouse	74666	FALSE	NA	NA	103000	99490	104600	96830	68710	95670	158300	91020	115300	84260	127000	103000	128043	106798	79472	66416	90572	128579	114532	100304	107842	121069	0	-0.05	0.022	-0.089	-0.584	-0.107	0.62	-0.178	0.163	-0.29	0.302
Csnk2a1	0.061	CSK21_MOUSE	Casein kinase II subunit alpha OS=Mus musculus GN=Csnk2a1 PE=1 SV=2	50719	2	2	391	2	2	uniprot_id	Q60737	mouse	12995	TRUE	CMGC	7	58665	45185	60204	99155	78283	75385	78260	39855	64130	37455	61720	58665	57974	61371	81486	75718	71528	63509	50124	55620	47804	58855	0	-0.416	-0.22	0.375	-0.122	0.097	0.398	-0.204	0.087	-0.378	0.02
Cspg4	0.017	CSPG4_MOUSE	Chondroitin sulfate proteoglycan 4 OS=Mus musculus GN=Cspg4 PE=1 SV=3	261832	5	2	2327	5	2	uniprot_id	Q8VHY0	mouse	121021	FALSE	NA	NA	31248	26046	32010	54552	41660	36458	36086	17626	38678	20294	32914	31248	33468	32655	44800	40282	34555	29298	22172	33597	25933	31382	0	-0.242	0.044	0.708	0.414	0.215	0.24	-0.702	0.353	-0.545	0.1
Csrp1	0.088	CSRP1_MOUSE	Cysteine and glycine-rich protein 1 OS=Mus musculus GN=Csrp1 PE=1 SV=3	26925	4	1	193	4	1	uniprot_id	P97315	mouse	13007	FALSE	NA	NA	26095	18487	29270	29320	19636	24972	46602	24025	34162	22650	35365	26095	23760	29865	24079	18986	23665	37837	30223	29679	28949	33718	0	-0.484	0.162	0.195	-0.449	-0.019	0.849	-0.068	0.408	-0.189	0.414
CT027_MOUSE	0.08	CT027_MOUSE	UPF0687 protein C20orf27 homolog OS=Mus musculus PE=1 SV=3	22213	1	1	174	1	1	uniprot_id	Q9D1K7	mouse	67326	FALSE	NA	NA	103500	72010	98130	131600	114500	122300	121700	76220	112700	78560	104500	103500	92676	100192	108010	110677	115783	98851	95909	98043	100546	99620	0	-0.523	-0.077	0.347	0.146	0.241	0.234	-0.441	0.123	-0.398	0.014
Ctnnd1	0.014	CTND1_MOUSE	Catenin delta-1 OS=Mus musculus GN=Ctnnd1 PE=1 SV=2	118034	2	1	938	2	1	uniprot_id	P30999	mouse	12388	FALSE	NA	NA	62805	45510	65760	92705	81035	70120	73950	40520	65125	43890	54190	62805	58484	67089	76132	78353	66449	60037	50973	56568	56081	51667	0	-0.475	0.064	0.55	0.36	0.14	0.234	-0.65	0.048	-0.514	-0.215
Ctsa	0.021	PPGB_MOUSE	Lysosomal protective protein OS=Mus musculus GN=Ctsa PE=1 SV=1	59249	2	1	474	2	1	uniprot_id	P16675	mouse	19025	FALSE	NA	NA	9347	7474	5700	5770	7485	8398	6530	5369	7480	6234	7584	9347	9607	5815	4739	7238	7961	5302	6753	6497	7965	7231	0	-0.351	-0.708	-0.692	-0.316	-0.149	-0.608	-0.804	-0.322	-0.579	-0.296
Ctsb	0.327	CATB_MOUSE	Cathepsin B OS=Mus musculus GN=Ctsb PE=1 SV=2	41835	95	9	339	94	9	uniprot_id	P10605	mouse	13030	FALSE	NA	NA	121325	74328	114450	153325	152325	135625	111472	57258	98298	61918	108732	121325	95532	116755	125905	147290	128545	90506	72028	85399	79122	103668	0	-0.462	0.116	0.452	0.285	0.163	0.197	-0.633	0.126	-0.693	0.077
Ctsd	0.354	CATD_MOUSE	Cathepsin D OS=Mus musculus GN=Ctsd PE=1 SV=1	52256	82	11	410	71	10	uniprot_id	P18242	mouse	13033	FALSE	NA	NA	175600	115391	188744	276738	210088	214988	201375	141614	192388	106661	197012	175600	148249	192553	227284	203140	203768	163486	178143	167083	136296	187845	0	-0.59	-0.011	0.466	0.064	0.113	0.163	-0.698	0.103	-0.66	0.176
Ctsf	0.104	CATF_MOUSE	Cathepsin F OS=Mus musculus GN=Ctsf PE=1 SV=1	57755	14	4	462	14	4	uniprot_id	Q9R013	mouse	56464	FALSE	NA	NA	266425	179300	231888	303938	297225	306050	275575	184812	274962	186400	243688	266425	230353	236553	249627	287398	290096	223720	232473	238798	238144	232346	0	-0.569	-0.212	0.264	0.266	0.162	0.115	-0.482	0.1	-0.548	-0.101
Ctsz	0.225	CATZ_MOUSE	Cathepsin Z OS=Mus musculus GN=Ctsz PE=1 SV=1	37179	32	5	306	32	5	uniprot_id	Q9WUU7	mouse	64138	FALSE	NA	NA	81950	51400	91095	115355	87065	93470	105110	64500	112985	76725	91295	81950	65970	92877	94787	84206	88663	85304	81122	98002	97925	87056	0	-0.668	0.082	0.407	-0.028	0.163	0.272	-0.342	0.16	-0.44	0.134
Cttn	0.016	SRC8_MOUSE	Src substrate cortactin OS=Mus musculus GN=Cttn PE=1 SV=2	73071	1	1	546	1	1	uniprot_id	Q60598	mouse	13043	FALSE	NA	NA	17570	15860	16350	18690	9496	16420	30760	22510	20470	21530	20740	17570	20341	16665	15361	9185	15583	24959	28305	17747	27460	19778	0	-0.148	-0.104	0.089	-0.888	-0.098	0.808	0.357	0.22	0.293	0.239
Cux1	0.012	CASP_MOUSE	Protein CASP OS=Mus musculus GN=Cux1 PE=1 SV=2	90054	1	1	678	1	1	uniprot_id	P70403	mouse	NA	FALSE	NA	NA	70470	58590	72930	87540	63090	78820	98600	62350	83240	66800	66290	70470	75405	74462	71848	60983	74619	80088	78456	72414	85496	63194	0	-0.266	0.05	0.313	-0.16	0.162	0.485	-0.177	0.24	-0.077	-0.088
Cxadr	0.06	CXAR_MOUSE	Coxsackievirus and adenovirus receptor homolog OS=Mus musculus GN=Cxadr PE=1 SV=1	46221	4	2	365	4	2	uniprot_id	P97792	mouse	13052	FALSE	NA	NA	138515	100088	139978	209372	174290	165170	170890	90102	160092	100700	133392	138515	128616	142813	171939	168519	156525	138743	113345	139062	128696	127183	0	-0.497	0.034	0.658	0.355	0.326	0.262	-0.6	0.248	-0.378	-0.048
Cyb5a	0.478	CYB5_MOUSE	Cytochrome b5 OS=Mus musculus GN=Cyb5a PE=1 SV=2	17752	16	5	134	16	5	uniprot_id	P56395	mouse	109672	FALSE	NA	NA	224350	165150	209450	240550	193250	217250	274100	191200	245050	191950	244250	224350	212189	213664	197567	186850	205917	222520	240507	212816	245256	232883	0	-0.476	-0.099	0.1	0.009	0.144	0.288	-0.067	0.191	-0.094	0.122
Cyb5b	0.479	CYB5B_MOUSE	Cytochrome b5 type B OS=Mus musculus GN=Cyb5b PE=1 SV=1	18427	22	4	146	22	4	uniprot_id	Q9CQX2	mouse	66427	FALSE	NA	NA	115959	128054	130144	106725	99003	102968	217275	193886	153788	135826	178095	115959	164528	132769	87657	95729	97596	176395	243883	133564	173556	169806	0	-0.212	0.002	0.251	-0.074	-0.002	0.431	0.012	0.242	-0.238	0.182
Cyb5r1	0.134	NB5R1_MOUSE	NADH-cytochrome b5 reductase 1 OS=Mus musculus GN=Cyb5r1 PE=1 SV=1	38638	6	3	305	6	3	uniprot_id	Q9DB73	mouse	72017	FALSE	NA	NA	103580	82542	97682	122470	92025	107545	130238	88760	126638	85035	109478	103580	106025	99634	100593	88986	101955	105724	111645	109950	108616	104385	0	-0.228	-0.086	0.147	-0.183	-0.03	0.302	-0.218	0.223	-0.282	0.064
Cyb5r3	0.435	NB5R3_MOUSE	NADH-cytochrome b5 reductase 3 OS=Mus musculus GN=Cyb5r3 PE=1 SV=3	38917	36	11	301	36	11	uniprot_id	Q9DCN2	mouse	109754	FALSE	NA	NA	182675	145375	182575	215175	171225	181025	218950	151475	201125	136375	202100	182675	186769	186245	176730	165567	171600	177744	190536	174643	174229	192697	0	-0.313	-0.012	0.415	-0.022	0.048	0.275	-0.424	0.139	-0.453	0.079
Cyc1	0.366	CY1_MOUSE	Cytochrome c1, heme protein, mitochondrial OS=Mus musculus GN=Cyc1 PE=1 SV=1	38970	111	11	325	110	11	uniprot_id	Q9D0M3	mouse	66445	FALSE	NA	NA	138150	98485	129450	201900	163625	165200	163975	106238	194750	96478	127525	138150	126503	132059	165814	158219	156593	133117	133632	169129	123254	121591	0	-0.215	-0.068	0.132	-0.244	-0.006	0.33	-0.28	0.24	-0.346	0.1
Cycs	0.648	CYC_MOUSE	Cytochrome c, somatic OS=Mus musculus GN=Cycs PE=1 SV=2	16066	107	8	105	107	8	uniprot_id	P62897	mouse	13063	FALSE	NA	NA	203675	151012	199575	225438	170650	211775	203612	147600	216238	128205	185325	203675	194006	203587	185153	165009	200769	165296	185659	187778	163788	176706	0	-0.213	0.007	0.367	-0.181	0.117	0.199	-0.502	0.172	-0.539	-0.058
Cyfip1	0.029	CYFP1_MOUSE	Cytoplasmic FMR1-interacting protein 1 OS=Mus musculus GN=Cyfip1 PE=1 SV=1	163530	7	3	1253	7	3	uniprot_id	Q7TMB8	mouse	20430	FALSE	NA	NA	31495	31035	30845	29140	20810	27205	45785	29590	33965	27995	36750	31495	39874	31465	23931	20121	25781	37171	37222	29501	35768	35039	0	-0.034	0.328	-0.122	-0.573	-0.062	0.406	-0.092	0.095	-0.216	0.21
Cyp27a1	0.06	CP27A_MOUSE	Sterol 26-hydroxylase, mitochondrial OS=Mus musculus GN=Cyp27a1 PE=1 SV=1	68014	2	2	533	2	2	uniprot_id	Q9DBG1	mouse	104086	FALSE	NA	NA	91560	76415	86740	113565	111815	108685	107760	67015	104025	73095	86140	91560	98269	88526	93240	108100	102947	87508	84315	90420	93478	82122	0	-0.282	-0.076	0.33	0.294	0.191	0.216	-0.53	0.203	-0.34	-0.2
Cyp2b10	0.142	CP2BA_MOUSE	Cytochrome P450 2B10 OS=Mus musculus GN=Cyp2b10 PE=1 SV=1	63008	11	4	500	8	4	uniprot_id	P12791	mouse	NA	FALSE	NA	NA	90770	52135	70888	73415	82005	75015	99368	92730	158325	85920	111842	90770	66928	72287	60302	79298	71111	80666	116639	137468	109757	106639	0	-0.802	-0.324	-0.166	0.108	-0.134	0.155	-0.001	0.788	-0.076	0.227
Cyp2b19	0.102	CP2BJ_MOUSE	Cytochrome P450 2B19 OS=Mus musculus GN=Cyp2b19 PE=2 SV=1	61975	12	4	492	9	2	uniprot_id	O55071	mouse	13090	FALSE	NA	NA	134342	90290	125654	139982	134468	135426	170729	140486	181982	123524	153822	134342	115988	128180	114969	130023	128373	138597	176713	158030	157820	146666	0	-0.822	-0.305	0.026	0.066	-0.064	0.214	-0.135	0.54	-0.266	0.192
Cyp2d11	0.026	CP2DB_MOUSE	Cytochrome P450 2D11 OS=Mus musculus GN=Cyp2d11 PE=2 SV=2	61532	4	1	504	4	1	uniprot_id	P24457	mouse	545123	FALSE	NA	NA	128950	76198	116025	138250	136525	133150	159975	122975	150400	122550	142300	128950	97907	118367	113541	132008	126203	129877	154691	130625	156593	135677	0	-0.754	-0.148	0.106	0.08	0.05	0.313	-0.062	0.227	-0.068	0.144
Cyp4f3	0.013	CP4F3_MOUSE	Leukotriene-B(4) omega-hydroxylase 2 OS=Mus musculus GN=Cyp4f3 PE=1 SV=2	66447	3	1	524	3	1	uniprot_id	Q99N16	mouse	72054	FALSE	NA	NA	12528	12310	13872	13220	10252	11156	21168	15322	17562	15780	14948	12528	15816	14155	10856	9912	10572	17185	19275	15257	20167	14252	0	-0.02	0.11	0.051	-0.305	-0.189	0.746	0.282	0.47	0.316	0.201
Cyp51a1	0.032	CP51A_MOUSE	Lanosterol 14-alpha demethylase OS=Mus musculus GN=Cyp51a1 PE=1 SV=1	64472	3	1	503	3	1	uniprot_id	Q8K0C4	mouse	13121	FALSE	NA	NA	17692	11755	18700	27650	25262	22368	21978	11962	22090	11717	16852	17692	15104	19076	22709	24428	21201	17841	15048	19181	14967	16068	0	-0.582	0.09	0.652	0.505	0.349	0.306	-0.566	0.326	-0.604	-0.059
D10Jhu81e	0.56	ES1_MOUSE	ES1 protein homolog, mitochondrial OS=Mus musculus GN=D10Jhu81e PE=1 SV=1	32998	96	11	266	94	11	uniprot_id	Q9D172	mouse	28295	FALSE	NA	NA	151625	100660	130125	199005	162622	173365	186100	111420	183600	92295	133100	151625	129345	132755	163434	157242	164314	151084	140168	159415	117995	126905	0	-0.301	0	0.299	0.018	0.092	0.268	-0.42	0.252	-0.453	-0.014
D17h6s53e	0.038	CF047_MOUSE	Uncharacterized protein C6orf47 homolog OS=Mus musculus GN=D17h6s53e PE=1 SV=1	35603	1	1	293	1	1	uniprot_id	Q9Z1R4	mouse	114585	FALSE	NA	NA	18350	18390	16730	15110	9919	13450	25510	20820	18700	17090	19310	18350	23668	17081	12401	9588	12733	20720	26199	16268	21873	18408	0	0.003	-0.133	-0.28	-0.888	-0.448	0.475	0.182	0.027	-0.103	0.074
Dad1	0.106	DAD1_MOUSE	Dolichyl-diphosphooligosaccharide--protein glycosyltransferase subunit DAD1 OS=Mus musculus GN=Dad1 PE=1 SV=3	13347	5	1	113	5	1	uniprot_id	P61804	mouse	13135	FALSE	NA	NA	141570	96588	130030	187575	170472	155858	163310	113395	170025	109842	142105	141570	124078	132634	154069	164844	147751	132574	142630	147618	140323	135495	0	-0.466	-0.133	0.427	0.25	0.144	0.284	-0.349	0.203	-0.352	0.015
Dag1	0.012	DAG1_MOUSE	Dystroglycan OS=Mus musculus GN=Dag1 PE=1 SV=4	108645	1	1	893	1	1	uniprot_id	Q62165	mouse	13138	FALSE	NA	NA	484500	288200	464900	672100	543400	531700	634200	286500	554800	307000	523300	484500	370910	474668	551620	525253	503367	515131	360508	482647	392921	498861	0	-0.749	-0.06	0.472	0.166	0.134	0.388	-0.758	0.195	-0.658	0.111
Dap3	0.269	RT29_MOUSE	28S ribosomal protein S29, mitochondrial OS=Mus musculus GN=Dap3 PE=1 SV=1	51487	27	8	391	27	8	uniprot_id	Q9ER88	mouse	65111	FALSE	NA	NA	90450	73980	84239	110290	86386	89834	107122	67410	104204	67438	93305	90450	95065	85940	90580	83534	85146	86969	84795	90508	86165	88967	0	-0.328	-0.104	0.294	-0.066	0.034	0.264	-0.372	0.252	-0.45	0.083
Dars	0.02	SYDC_MOUSE	Aspartate--tRNA ligase, cytoplasmic OS=Mus musculus GN=Dars PE=1 SV=2	64671	1	1	501	1	1	uniprot_id	Q922B2	mouse	226414	FALSE	NA	NA	16120	12490	13470	16570	12960	15220	23480	14360	18990	17950	18300	16120	16074	13753	13600	12527	14410	19072	18069	16520	22973	17445	0	-0.368	-0.259	0.04	-0.315	-0.083	0.543	-0.167	0.236	0.155	0.183
Dbi	0.391	ACBP_MOUSE	Acyl-CoA-binding protein OS=Mus musculus GN=Dbi PE=1 SV=2	13661	17	2	87	12	2	uniprot_id	P31786	mouse	13167	FALSE	NA	NA	168770	113077	159908	241550	191975	185512	181012	102842	176325	91952	166850	168770	145374	163183	198327	185600	175751	146983	129380	153232	117552	159074	0	-0.654	-0.096	0.478	0.144	0.094	0.138	-0.753	0.076	-0.91	-0.044
Dbt	0.618	ODB2_MOUSE	Lipoamide acyltransferase component of branched-chain alpha-keto acid dehydrogenase complex, mitochondrial OS=Mus musculus GN=Dbt PE=1 SV=2	62034	140	22	482	140	22	uniprot_id	P53395	mouse	13171	FALSE	NA	NA	165625	120612	163999	231475	153400	182512	207625	132762	208212	130800	173350	165625	154965	167372	190097	148324	172967	168599	167001	180979	167118	165267	0	-0.436	-0.105	0.413	-0.034	0.046	0.304	-0.415	0.337	-0.331	0.129
Dcn	0.11	PGS2_MOUSE	Decorin OS=Mus musculus GN=Dcn PE=1 SV=1	46084	8	3	354	8	3	uniprot_id	P28654	mouse	13179	FALSE	NA	NA	89710	98740	111200	128800	128100	122000	82570	60790	80870	61140	81290	89710	126638	113340	105858	123909	115779	66998	76440	70109	77980	77520	0	0.138	0.198	0.522	0.37	0.358	0.186	-0.561	0.003	-0.553	-0.126
Dctn1	0.017	DCTN1_MOUSE	Dynactin subunit 1 OS=Mus musculus GN=Dctn1 PE=1 SV=3	163355	9	2	1281	9	2	uniprot_id	O08788	mouse	13191	FALSE	NA	NA	43922	34101	43802	48714	38729	44078	61400	40896	46275	43014	50588	43922	43804	44682	40011	37450	41783	49845	51442	40179	54945	48234	0	-0.346	-0.023	0.049	-0.264	-0.064	0.478	-0.139	0.038	0.013	0.122
Dctn2	0.047	DCTN2_MOUSE	Dynactin subunit 2 OS=Mus musculus GN=Dctn2 PE=1 SV=3	51766	4	1	402	4	1	uniprot_id	Q99KJ8	mouse	69654	FALSE	NA	NA	28270	22640	33255	41045	40610	32015	38125	18385	32185	19730	31645	28270	29089	33924	33711	39266	30345	30952	23127	27952	25206	30172	0	-0.32	0.212	0.512	0.514	0.153	0.435	-0.634	0.162	-0.546	0.165
Dctn5	0.093	DCTN5_MOUSE	Dynactin subunit 5 OS=Mus musculus GN=Dctn5 PE=1 SV=1	23677	2	2	182	2	2	uniprot_id	Q9QZB9	mouse	59288	FALSE	NA	NA	47235	51590	52855	49755	43615	49830	94265	75630	71235	55615	77240	47235	66166	53872	40894	42188	47289	76488	95101	61756	70934	73658	0	-0.162	0.053	0.153	-0.023	0.15	0.786	0.367	0.491	0.032	0.499
Ddhd2	0.013	DDHD2_MOUSE	Phospholipase DDHD2 OS=Mus musculus GN=Ddhd2 PE=1 SV=3	88633	2	1	699	2	1	uniprot_id	Q80Y98	mouse	72108	FALSE	NA	NA	20965	23095	22860	14260	9339	15685	30520	24085	20735	17450	19105	20965	29668	23319	11711	9031	14869	24776	30295	18007	22295	18216	0	0.137	0.123	-0.568	-1.19	-0.427	0.532	0.199	-0.016	-0.265	-0.141
Ddost	0.116	OST48_MOUSE	Dolichyl-diphosphooligosaccharide--protein glycosyltransferase 48 kDa subunit OS=Mus musculus GN=Ddost PE=1 SV=2	53808	12	5	441	12	5	uniprot_id	O54734	mouse	13200	FALSE	NA	NA	152750	102685	151850	220150	200600	190800	174200	108120	169300	105710	148650	152750	131970	154913	180810	193946	180850	141426	136012	147046	135122	141731	0	-0.284	-0.024	0.252	0.232	0.178	0.219	-0.24	0.28	-0.12	-0.04
Ddrgk1	0.111	DDRGK_MOUSE	DDRGK domain-containing protein 1 OS=Mus musculus GN=Ddrgk1 PE=1 SV=2	40539	5	3	315	5	3	uniprot_id	Q80WW9	mouse	77006	FALSE	NA	NA	35880	30630	40290	33100	27860	38170	54760	37230	50660	38720	47990	35880	39420	41137	27167	26929	36137	44479	46847	44072	49557	45750	0	-0.228	0.185	-0.208	-0.638	0.012	0.567	0.053	0.327	0.11	0.184
Ddt	0.22	DOPD_MOUSE	D-dopachrome decarboxylase OS=Mus musculus GN=Ddt PE=1 SV=3	14558	5	2	118	3	1	uniprot_id	O35215	mouse	13202	FALSE	NA	NA	274175	171600	240375	471225	352125	319775	306400	157750	297025	149075	275825	274175	220395	245185	387064	340501	303161	248730	198425	257887	190432	262995	0	-0.682	-0.186	0.778	0.366	0.223	0.172	-0.785	0.12	-0.865	0.017
Ddx1	0.018	DDX1_MOUSE	ATP-dependent RNA helicase DDX1 OS=Mus musculus GN=Ddx1 PE=1 SV=1	97911	1	1	740	1	1	uniprot_id	Q91VR5	mouse	104721	FALSE	NA	NA	82120	49140	71610	93830	88440	86610	83880	50220	76400	44320	59700	82120	63024	72988	77117	85546	82195	68061	63149	66234	56527	56932	0	-0.741	-0.198	0.192	0.107	0.077	0.031	-0.709	-0.104	-0.89	-0.46
Ddx3x	0.187	DDX3X_MOUSE	ATP-dependent RNA helicase DDX3X OS=Mus musculus GN=Ddx3x PE=1 SV=3	81018	35	11	662	35	11	uniprot_id	Q62167	mouse	13205	FALSE	NA	NA	77124	45812	92020	102800	81820	104200	88147	58430	80702	45405	65403	77124	58889	93791	84372	79088	98647	71576	73518	70124	58084	62356	0	-0.432	-0.006	0.304	0.253	0.246	0.236	-0.362	0.09	-0.448	-0.118
Decr1	0.582	DECR_MOUSE	2,4-dienoyl-CoA reductase, mitochondrial OS=Mus musculus GN=Decr1 PE=1 SV=1	42205	146	18	335	146	18	uniprot_id	Q9CQ62	mouse	67460	FALSE	NA	NA	119972	72938	95841	109215	94502	101471	115076	105410	148518	79602	99175	119972	93810	97815	89706	91374	96109	93450	132616	129004	101683	94550	0	-0.462	-0.115	0.215	0.028	0.046	0.275	-0.286	0.276	-0.419	0.11
Decr2	0.038	DECR2_MOUSE	Peroxisomal 2,4-dienoyl-CoA reductase OS=Mus musculus GN=Decr2 PE=1 SV=1	35289	1	1	292	1	1	uniprot_id	Q9WV68	mouse	26378	FALSE	NA	NA	43430	35250	44520	66800	51930	48500	39470	26020	39460	26590	32150	43430	45209	45376	54902	50231	46028	32026	32719	34210	33914	30659	0	-0.301	0.036	0.621	0.258	0.159	-0.138	-0.739	-0.138	-0.708	-0.434
Dennd2c	0.012	DEN2C_MOUSE	DENN domain-containing protein 2C OS=Mus musculus GN=Dennd2c PE=1 SV=1	120022	1	1	914	1	1	uniprot_id	Q6P9P8	mouse	NA	FALSE	NA	NA	148900	120300	144300	198400	168800	161300	157000	110300	172500	113000	137600	148900	154289	147077	163061	163276	153076	127391	138697	149547	144126	131219	0	-0.308	-0.045	0.414	0.181	0.115	0.076	-0.433	0.212	-0.398	-0.114
Derl1	0.108	DERL1_MOUSE	Derlin-1 OS=Mus musculus GN=Derl1 PE=1 SV=1	29617	11	3	251	11	3	uniprot_id	Q99J56	mouse	67819	FALSE	NA	NA	15215	10501	17072	15540	13682	16578	20032	14390	16950	12075	17005	15215	13489	17416	12762	13229	15711	16263	18100	14722	15430	16213	0	-0.603	0.072	-0.006	-0.252	0.102	0.246	-0.422	0.165	-0.322	0.041
Dgat1	0.193	DGAT1_MOUSE	Diacylglycerol O-acyltransferase 1 OS=Mus musculus GN=Dgat1 PE=1 SV=1	61334	23	7	498	23	7	uniprot_id	Q9Z2A7	mouse	13350	FALSE	NA	NA	102155	71390	96025	96270	83950	87175	124500	99218	122100	90200	111580	102155	91729	97961	79122	81203	82649	101074	124816	106045	115253	106383	0	-0.552	-0.117	-0.013	0.105	-0.014	0.204	-0.129	0.258	-0.133	0.135
Dhcr7	0.019	DHCR7_MOUSE	7-dehydrocholesterol reductase OS=Mus musculus GN=Dhcr7 PE=1 SV=1	59437	2	1	471	2	1	uniprot_id	O88455	mouse	13360	FALSE	NA	NA	60830	53040	61015	63255	46240	58765	79450	61965	66845	52680	76215	60830	68151	62241	51954	44712	55701	64501	77943	58054	67310	72668	0	-0.196	0.008	0.058	-0.391	-0.046	0.39	0.027	0.14	-0.204	0.33
Dhdh	0.063	DHDH_MOUSE	Trans-1,2-dihydrobenzene-1,2-diol dehydrogenase OS=Mus musculus GN=Dhdh PE=1 SV=1	40745	3	1	333	3	1	uniprot_id	Q9DBB8	mouse	71755	FALSE	NA	NA	22505	14500	19878	30058	28912	25465	27508	11824	24105	14730	21168	22505	18634	20278	24686	27956	24137	22332	14875	20936	18822	20182	0	-0.652	-0.175	0.415	0.365	0.182	0.286	-0.962	0.101	-0.61	-0.086
Dhodh	0.311	PYRD_MOUSE	Dihydroorotate dehydrogenase (quinone), mitochondrial OS=Mus musculus GN=Dhodh PE=1 SV=2	46799	29	8	395	29	8	uniprot_id	O35435	mouse	56749	FALSE	NA	NA	119300	119200	124150	115682	79188	116550	137288	108791	123948	95602	116528	119300	153132	126647	95018	76572	110479	111458	136849	107652	122148	111105	0	-0.194	-0.044	0.418	0.176	0.151	0.161	-0.484	0.18	-0.5	0.012
Dhrs1	0.093	DHRS1_MOUSE	Dehydrogenase/reductase SDR family member 1 OS=Mus musculus GN=Dhrs1 PE=1 SV=1	38851	5	3	313	5	3	uniprot_id	Q99L04	mouse	52585	FALSE	NA	NA	199750	175075	203050	238375	218575	222825	213600	178250	199350	162850	192250	199750	225041	207187	195744	211331	211139	173435	224238	173208	208146	183295	0	-0.126	0.03	0.066	-0.187	0.169	0.507	0.146	0.121	-0.096	0.325
Dhrs4	0.351	DHRS4_MOUSE	Dehydrogenase/reductase SDR family member 4 OS=Mus musculus GN=Dhrs4 PE=1 SV=3	33990	47	8	279	47	8	uniprot_id	Q99LB2	mouse	28200	FALSE	NA	NA	198952	145945	181980	261268	201841	222060	208604	113602	207526	135330	192168	198952	187472	185631	214592	195170	210504	169343	142911	180202	172911	183240	0	-0.306	-0.022	0.302	-0.03	0.071	0.205	-0.432	0.216	-0.394	0.007
Dhrs7	0.296	DHRS7_MOUSE	Dehydrogenase/reductase SDR family member 7 OS=Mus musculus GN=Dhrs7 PE=1 SV=2	43813	36	9	338	36	9	uniprot_id	Q9CXR1	mouse	66375	FALSE	NA	NA	92545	56322	101115	136850	150600	140750	134700	79510	137150	92175	122538	92545	72397	103168	112382	145615	133383	109362	100023	119144	117803	116828	0	-0.706	0.078	0.288	0.202	0.3	0.412	-0.236	0.345	-0.002	0.264
Dhrs7b	0.31	DRS7B_MOUSE	Dehydrogenase/reductase SDR family member 7B OS=Mus musculus GN=Dhrs7b PE=1 SV=1	40062	34	8	323	34	8	uniprot_id	Q99J47	mouse	216820	FALSE	NA	NA	179750	125550	162575	167488	156841	157825	235225	176350	227100	179450	210600	179750	161457	165922	137501	151625	149493	191013	221872	197392	229480	200781	0	-0.518	-0.182	0.022	0.028	-0.03	0.357	-0.132	0.298	-0.214	0.098
Diaph1	0.008	DIAP1_MOUSE	Protein diaphanous homolog 1 OS=Mus musculus GN=Diaph1 PE=1 SV=1	164115	4	1	1255	4	1	uniprot_id	O08808	mouse	13367	FALSE	NA	NA	7874	7408	8094	8244	5103	6421	10444	7640	6622	8654	8936	7874	9517	8258	6770	4935	6087	8480	9610	5751	11059	8519	0	-0.084	0.077	0.102	-0.602	-0.256	0.392	-0.005	-0.211	0.166	0.219
Dicer1	0.007	DICER_MOUSE	Endoribonuclease Dicer OS=Mus musculus GN=Dicer1 PE=1 SV=3	248982	2	1	1916	2	1	uniprot_id	Q8R418	mouse	NA	FALSE	NA	NA	445100	422000	497750	414950	553950	556800	344000	412450	378650	502550	284750	445100	541230	507329	341039	535823	528411	279125	518635	328266	640975	271545	0	-0.078	0.16	-0.102	0.316	0.323	-0.373	-0.11	-0.234	0.176	-0.646
Dlat	0.472	ODP2_MOUSE	Dihydrolipoyllysine-residue acetyltransferase component of pyruvate dehydrogenase complex, mitochondrial OS=Mus musculus GN=Dlat PE=1 SV=2	77865	216	24	642	216	24	uniprot_id	Q8BMF4	mouse	235339	FALSE	NA	NA	161454	120138	154425	240238	185061	176205	199388	107154	204125	111475	160862	161454	154298	157535	197308	178949	167009	161869	134791	177266	142425	153379	0	-0.396	-0.054	0.307	0.076	0.07	0.298	-0.516	0.259	-0.444	0.097
Dld	0.511	DLDH_MOUSE	Dihydrolipoyl dehydrogenase, mitochondrial OS=Mus musculus GN=Dld PE=1 SV=2	63689	154	23	509	154	23	uniprot_id	O08749	mouse	13382	FALSE	NA	NA	151550	82980	101720	136900	111050	118750	141650	139375	151350	107200	124300	151550	106599	103762	112450	107380	112564	114991	175312	131433	136961	118517	0	-0.358	-0.119	0.206	-0.306	-0.107	0.368	-0.401	0.388	-0.311	0.198
Dlec1	0.013	DLEC1_MOUSE	Deleted in lung and esophageal cancer protein 1 homolog OS=Mus musculus GN=Dlec1 PE=2 SV=1	80357	3	1	635	3	1	uniprot_id	Q8BLA1	mouse	NA	FALSE	NA	NA	145678	179462	159868	95948	68515	96308	215155	194325	199842	169300	171550	145678	230517	163077	78813	66252	91296	174665	244427	173549	216254	163566	0	0.237	0.142	-0.665	-1.09	-0.596	0.529	0.34	0.461	0.185	0.248
Dlg1	0.062	DLG1_MOUSE	Disks large homolog 1 OS=Mus musculus GN=Dlg1 PE=1 SV=1	113519	10	5	905	10	5	uniprot_id	Q811D0	mouse	13383	FALSE	NA	NA	55990	48795	53345	60020	44320	57580	76250	51145	60610	48825	57400	55990	62690	54417	49298	42856	54587	61899	64332	52623	62370	54730	0	-0.236	-0.043	0.308	0.113	0.024	0.297	-0.176	0.167	-0.317	0.034
Dlst	0.478	ODO2_MOUSE	Dihydrolipoyllysine-residue succinyltransferase component of 2-oxoglutarate dehydrogenase complex, mitochondrial OS=Mus musculus GN=Dlst PE=1 SV=1	55493	134	15	454	132	15	uniprot_id	Q9D2G2	mouse	78920	FALSE	NA	NA	138900	145500	175675	176275	152450	144150	252100	194675	250550	141900	209300	138900	186904	179204	144780	147409	136639	204652	244889	217573	181614	199562	0	-0.403	-0.121	0.29	-0.137	0.02	0.331	-0.331	0.389	-0.386	0.109
Dmap1	0.017	DMAP1_MOUSE	DNA methyltransferase 1-associated protein 1 OS=Mus musculus GN=Dmap1 PE=1 SV=1	64955	1	1	468	1	1	uniprot_id	Q9JI44	mouse	66233	FALSE	NA	NA	240600	277400	251300	270500	208300	252300	379600	280100	328800	251000	304000	240600	355776	256136	222319	201484	239436	308011	352212	285049	320136	289903	0	0.205	0.063	0.169	-0.208	0.069	0.658	0.219	0.451	0.061	0.337
Dmxl2	0.005	DMXL2_MOUSE	DmX-like protein 2 OS=Mus musculus GN=Dmxl2 PE=1 SV=3	377739	1	1	3032	1	1	uniprot_id	Q8BPN8	mouse	235380	FALSE	NA	NA	18880	15150	19090	25320	24080	21500	28210	15500	29650	13440	18240	18880	19498	19491	20780	23275	20355	22914	19503	25794	17202	17389	0	-0.318	0.016	0.423	0.351	0.187	0.579	-0.285	0.651	-0.49	-0.05
Dnaja1	0.058	DNJA1_MOUSE	DnaJ homolog subfamily A member 1 OS=Mus musculus GN=Dnaja1 PE=1 SV=1	54060	10	2	397	10	2	uniprot_id	P63037	mouse	15502	FALSE	NA	NA	57678	48210	55405	74589	63402	69871	80778	52442	68476	46928	51685	57678	61841	56474	61298	61327	66303	65547	65948	59374	59865	49287	0	-0.369	-0.149	0.133	-0.131	0.17	0.488	-0.116	0.203	-0.294	-0.188
Dnaja2	0.189	DNJA2_MOUSE	DnaJ homolog subfamily A member 2 OS=Mus musculus GN=Dnaja2 PE=1 SV=1	53906	10	6	412	10	6	uniprot_id	Q9QYJ0	mouse	56445	FALSE	NA	NA	61105	40280	58725	82900	66125	65650	73900	42680	64435	42540	60915	61105	51739	59905	68085	63940	62231	59993	53685	55958	54338	58080	0	-0.508	-0.014	0.272	0.114	0.054	0.338	-0.512	0.156	-0.485	0.023
Dnaja3	0.356	DNJA3_MOUSE	DnaJ homolog subfamily A member 3, mitochondrial OS=Mus musculus GN=Dnaja3 PE=1 SV=1	60886	53	13	480	53	13	uniprot_id	Q99M87	mouse	83945	FALSE	NA	NA	98420	78075	96115	95070	88978	91460	117525	90538	112035	82595	104242	98420	100319	98048	78136	86036	86797	95410	113889	97291	105513	99392	0	-0.408	-0.109	0.2	0.054	0.059	0.28	-0.253	0.231	-0.29	0.033
Dnajb4	0.042	DNJB4_MOUSE	DnaJ homolog subfamily B member 4 OS=Mus musculus GN=Dnajb4 PE=1 SV=1	45492	4	1	337	4	1	uniprot_id	Q9D832	mouse	67035	FALSE	NA	NA	27280	28558	33788	25342	20785	31675	39155	28452	29108	28940	31500	27280	36678	34462	20817	20098	30030	31784	35788	25270	36961	30035	0	-0.011	0.255	-0.136	-0.408	0.176	0.528	0.049	0.072	0.049	0.177
Dnajc11	0.309	DJC11_MOUSE	DnaJ homolog subfamily C member 11 OS=Mus musculus GN=Dnajc11 PE=1 SV=2	71098	32	14	559	32	14	uniprot_id	Q5U458	mouse	230935	FALSE	NA	NA	175788	147196	164925	218350	193300	187525	223950	134300	188600	130500	179308	175788	189143	168266	179343	186912	177748	181816	168906	163826	166607	170958	0	-0.266	-0.018	0.249	-0.036	0.014	0.259	-0.423	0.176	-0.427	-0.016
Dnajc15	0.242	DJC15_MOUSE	DnaJ homolog subfamily C member 15 OS=Mus musculus GN=Dnajc15 PE=1 SV=1	18923	12	3	149	12	3	uniprot_id	Q78YY6	mouse	66148	FALSE	NA	NA	201850	123050	159500	210500	185150	188150	281500	189800	251050	185050	227950	201850	158128	162722	172875	179023	178314	228539	238753	218042	236455	217340	0	-0.684	-0.154	-0.037	-0.12	-0.152	0.482	-0.093	0.317	-0.11	0.2
Dnajc19	0.198	TIM14_MOUSE	Mitochondrial import inner membrane translocase subunit TIM14 OS=Mus musculus GN=Dnajc19 PE=1 SV=3	15408	4	2	116	4	2	uniprot_id	Q9CQV7	mouse	100503724	FALSE	NA	NA	235175	195450	211725	234825	198425	230025	285350	215000	302525	212975	259425	235175	251131	215996	192858	191861	218020	231661	270454	262750	272140	247349	0	-0.349	-0.196	0.017	-0.215	-0.042	0.266	-0.22	0.336	-0.245	0.133
Dnajc25	0.02	DJC25_MOUSE	DnaJ homolog subfamily C member 25 OS=Mus musculus GN=Dnajc25 PE=1 SV=1	49987	2	1	357	2	1	uniprot_id	A2ALW5	mouse	72429	FALSE	NA	NA	65875	39160	66265	57085	68380	78065	76690	70510	82390	76130	85995	65875	50305	67593	46884	66121	74001	62255	88690	71545	97247	81994	0	-0.742	0.012	-0.196	0.064	0.252	0.217	0.1	0.332	0.209	0.393
Dnajc30	0.046	DJC30_MOUSE	DnaJ homolog subfamily C member 30 OS=Mus musculus GN=Dnajc30 PE=1 SV=1	26694	2	1	219	2	1	uniprot_id	P59041	mouse	66114	FALSE	NA	NA	15425	15780	17655	14510	9598	16220	24625	15575	18280	16905	20205	15425	20271	18011	11917	9279	15377	19992	19593	15878	21598	19264	0	0.03	0.194	-0.091	-0.686	0.059	0.675	0.01	0.232	0.132	0.388
Dnajc4	0.066	DNJC4_MOUSE	DnaJ homolog subfamily C member 4 OS=Mus musculus GN=Dnajc4 PE=2 SV=2	30594	1	1	244	1	1	uniprot_id	Q9D844	mouse	57431	FALSE	NA	NA	35810	38150	40290	36420	30290	45880	38640	40630	34580	38940	43200	35810	49099	41137	29891	29279	43435	31385	51126	30083	49838	41183	0	0.091	0.17	0.024	-0.242	0.358	0.11	0.182	-0.05	0.121	0.271
Dnm1l	0.054	DNM1L_MOUSE	Dynamin-1-like protein OS=Mus musculus GN=Dnm1l PE=1 SV=2	93890	5	3	742	5	3	uniprot_id	Q8K1M6	mouse	74006	FALSE	NA	NA	27228	32185	31832	27448	18390	27890	34020	21080	29080	20990	33428	27228	41335	32467	22544	17788	26439	27604	26507	25249	26771	31872	0	-0.032	0.029	0.446	-0.055	0.041	0.453	-0.453	-0.123	-0.646	0.281
Dnm2	0.029	DYN2_MOUSE	Dynamin-2 OS=Mus musculus GN=Dnm2 PE=1 SV=2	110572	7	3	870	7	3	uniprot_id	P39054	mouse	13430	FALSE	NA	NA	57810	57090	76930	50450	42820	62395	69230	56750	56375	54355	57365	57810	73474	78547	41406	41389	59070	56232	71409	49043	69567	54686	0	-0.016	0.034	0.115	-0.43	0.11	0.294	-0.026	-0.037	-0.086	-0.008
Dnpep	0.021	DNPEP_MOUSE	Aspartyl aminopeptidase OS=Mus musculus GN=Dnpep PE=1 SV=2	56181	1	1	473	1	1	uniprot_id	Q9Z2W0	mouse	13437	FALSE	NA	NA	68420	45560	64540	76720	66750	68430	78670	52760	81960	51570	83720	68420	58432	65782	63055	64565	64941	63833	66343	71054	65775	79838	0	-0.587	-0.084	0.165	-0.036	0	0.201	-0.375	0.261	-0.408	0.291
Dock7	0.007	DOCK7_MOUSE	Dedicator of cytokinesis protein 7 OS=Mus musculus GN=Dock7 PE=1 SV=3	270209	2	1	2130	2	1	uniprot_id	Q8R1A4	mouse	NA	FALSE	NA	NA	10026	9062	11223	11315	9328	12590	15375	17275	13595	13235	11730	10026	11641	11447	9294	9020	11935	12481	21730	11807	16910	11185	0	-0.119	0.179	0.197	-0.076	0.348	0.607	0.813	0.467	0.43	0.24
Dolk	0.019	DOLK_MOUSE	Dolichol kinase OS=Mus musculus GN=Dolk PE=1 SV=1	62370	2	1	534	2	1	uniprot_id	Q8R2Y3	mouse	227697	FALSE	NA	NA	35210	30860	31220	45175	49265	39840	50445	23075	39250	21685	34520	35210	39641	31845	37106	47638	37771	40953	29024	34084	27699	32914	0	-0.176	-0.159	0.368	0.495	0.178	0.54	-0.603	0.176	-0.692	-0.053
Dpep1	0.124	DPEP1_MOUSE	Dipeptidase 1 OS=Mus musculus GN=Dpep1 PE=1 SV=2	49358	8	4	410	8	4	uniprot_id	P31428	mouse	13479	FALSE	NA	NA	56405	47482	56708	75015	43702	48598	73278	46875	57685	39152	56650	56405	61080	57881	61593	42253	46034	59511	58979	50146	50084	54007	0	-0.222	-0.008	0.83	0.265	0.054	0.204	-0.656	-0.018	-0.748	-0.198
Dpf3	0.021	DPF3_MOUSE	Zinc finger protein DPF3 OS=Mus musculus GN=Dpf3 PE=1 SV=2	49969	1	1	378	1	1	uniprot_id	P58269	mouse	70127	FALSE	NA	NA	11760	13610	15110	11700	11540	15150	18060	16880	15000	11670	16270	11760	17516	15428	9603	11154	14342	14669	21241	13049	14936	15511	0	0.211	0.362	-0.007	-0.027	0.365	0.619	0.521	0.351	-0.011	0.468
Dpm1	0.088	DPM1_MOUSE	Dolichol-phosphate mannosyltransferase subunit 1 OS=Mus musculus GN=Dpm1 PE=1 SV=1	33338	4	2	260	4	2	uniprot_id	O70152	mouse	13480	FALSE	NA	NA	54069	40900	52350	73456	60130	56516	66756	41282	64052	40691	58156	54069	52460	53360	60371	58161	53632	54167	51911	55534	51903	55459	0	-0.51	-0.038	0.465	0.082	0.082	0.258	-0.588	0.214	-0.483	0.136
Dpm3	0.13	DPM3_MOUSE	Dolichol-phosphate mannosyltransferase subunit 3 OS=Mus musculus GN=Dpm3 PE=1 SV=1	10762	4	1	92	4	1	uniprot_id	Q9D1Q4	mouse	68563	FALSE	NA	NA	60342	54662	64020	59225	51368	62002	81845	72512	77772	59948	65038	60342	70233	65311	48640	49669	58767	66446	91214	67548	76600	62011	0	-0.143	0.088	-0.025	-0.227	0.042	0.441	0.269	0.368	-0.007	0.108
Dpp7	0.02	DPP2_MOUSE	Dipeptidyl peptidase 2 OS=Mus musculus GN=Dpp7 PE=1 SV=2	60225	2	1	506	2	1	uniprot_id	Q9ET22	mouse	83768	FALSE	NA	NA	95370	67090	88930	142300	101050	105700	109200	53495	102455	59055	96895	95370	86198	90717	116879	97710	100195	88648	67291	88972	75442	92387	0	-0.507	-0.102	0.574	0.084	0.148	0.192	-0.834	0.104	-0.696	0.02
Dpysl2	0.028	DPYL2_MOUSE	Dihydropyrimidinase-related protein 2 OS=Mus musculus GN=Dpysl2 PE=1 SV=2	70200	4	1	572	4	1	uniprot_id	O08553	mouse	12934	FALSE	NA	NA	10544	7564	10474	15345	13784	8974	13165	5976	12640	6980	8679	10544	9716	10685	12605	13328	8506	10688	7517	10978	8918	8274	0	-0.472	0.002	0.53	0.38	-0.222	0.332	-0.822	0.277	-0.624	-0.281
Drg1	0.038	DRG1_MOUSE	Developmentally-regulated GTP-binding protein 1 OS=Mus musculus GN=Drg1 PE=1 SV=1	49480	2	1	367	2	1	uniprot_id	P32233	mouse	13494	FALSE	NA	NA	11383	10418	11142	19555	17000	17420	17380	9238	15720	8296	12048	11383	13382	11364	16061	16439	16515	14109	11620	13650	10598	11487	0	-0.115	-0.044	0.808	0.6	0.621	0.635	-0.308	0.492	-0.432	0.089
Dtymk	0.038	KTHY_MOUSE	Thymidylate kinase OS=Mus musculus GN=Dtymk PE=1 SV=2	27966	1	1	212	1	1	uniprot_id	P97930	mouse	21915	FALSE	NA	NA	25870	24160	24580	23210	12890	19550	42700	35750	30310	27180	36520	25870	30986	25053	19076	12467	18554	34647	44954	26277	34667	34826	0	-0.099	-0.074	-0.157	-1.005	-0.404	0.723	0.467	0.229	0.071	0.497
Dync1h1	0.047	DYHC1_MOUSE	Cytoplasmic dynein 1 heavy chain 1 OS=Mus musculus GN=Dync1h1 PE=1 SV=2	602737	32	17	4644	32	17	uniprot_id	Q9JHU4	mouse	13424	FALSE	NA	NA	52780	38930	55490	62210	46150	56450	75485	39625	60310	41700	61220	52780	50014	56558	51129	44639	53572	61278	49845	52285	53186	58381	0	-0.4	-0.11	0.402	0.109	0.102	0.407	-0.543	0.197	-0.455	0.096
Dync1i2	0.051	DC1I2_MOUSE	Cytoplasmic dynein 1 intermediate chain 2 OS=Mus musculus GN=Dync1i2 PE=1 SV=1	78146	6	2	612	6	2	uniprot_id	O88487	mouse	13427	FALSE	NA	NA	31066	32512	32506	34394	23209	32746	58404	38484	46270	31066	43454	31066	41774	33161	28248	22441	31036	47415	48408	40180	39694	41431	0	0.058	0.064	0.143	-0.426	0.078	0.875	0.282	0.586	-0.043	0.457
Dync1li1	0.023	DC1L1_MOUSE	Cytoplasmic dynein 1 light intermediate chain 1 OS=Mus musculus GN=Dync1li1 PE=1 SV=1	66031	2	1	523	2	1	uniprot_id	Q8R1Q8	mouse	235661	FALSE	NA	NA	120350	99130	128200	169350	132450	135350	160350	95550	155700	103650	127100	120350	127363	130780	139088	128070	128292	130180	120193	135215	132432	121185	0	-0.279	0.092	0.494	0.138	0.17	0.414	-0.334	0.372	-0.215	0.078
Dync2h1	0.002	DYHC2_MOUSE	Cytoplasmic dynein 2 heavy chain 1 OS=Mus musculus GN=Dync2h1 PE=1 SV=1	562825	2	1	4306	2	1	uniprot_id	Q45VK7	mouse	110350	FALSE	NA	NA	60445	45875	61475	71035	90330	77955	62055	49730	61900	52195	46290	60445	58836	62658	58382	87374	73980	50352	62533	53663	66572	44143	0	-0.4	0.024	0.228	0.581	0.366	0.039	-0.282	0.036	-0.218	-0.387
Ears2	0.023	SYEM_MOUSE	Probable glutamate--tRNA ligase, mitochondrial OS=Mus musculus GN=Ears2 PE=1 SV=1	63960	5	1	523	5	1	uniprot_id	Q9CXJ1	mouse	67417	FALSE	NA	NA	37915	32668	34220	37865	26025	32758	48755	32522	45900	34360	46842	37915	41966	34905	31102	25166	31054	39578	40908	39855	43890	44664	0	-0.235	-0.107	-0.016	-0.52	-0.222	0.408	-0.17	0.348	-0.149	0.304
Ech1	0.596	ECH1_MOUSE	Delta(3,5)-Delta(2,4)-dienoyl-CoA isomerase, mitochondrial OS=Mus musculus GN=Ech1 PE=1 SV=1	41479	117	14	327	117	14	uniprot_id	O35459	mouse	51798	FALSE	NA	NA	150275	122274	123900	202925	154125	169575	218364	161762	214125	134696	187625	150275	157104	126387	166671	149031	160734	177280	203472	185916	172115	178897	0	-0.388	-0.104	0.315	0.028	0.052	0.292	-0.411	0.417	-0.286	0.248
Echdc1	0.432	ECHD1_MOUSE	Ethylmalonyl-CoA decarboxylase OS=Mus musculus GN=Echdc1 PE=1 SV=2	41057	47	9	322	47	9	uniprot_id	Q9D9V3	mouse	52665	FALSE	NA	NA	119075	86965	110125	144150	120975	114625	139800	89588	153100	89830	128875	119075	111742	112345	118390	116976	108648	113495	112693	132965	114780	122876	0	-0.476	-0.059	0.38	0.026	-0.04	0.23	-0.47	0.384	-0.518	0.138
Echdc2	0.179	ECHD2_MOUSE	Enoyl-CoA hydratase domain-containing protein 2, mitochondrial OS=Mus musculus GN=Echdc2 PE=1 SV=2	34007	9	3	296	9	3	uniprot_id	Q3TLP5	mouse	52430	FALSE	NA	NA	81085	69348	78945	87098	72282	83640	108235	82915	104540	75800	93488	81085	89098	80535	71532	69892	79274	87870	104298	90793	96842	89136	0	-0.544	-0.048	0.472	0.215	0.144	0.381	-0.538	0.3	-0.683	0.11
Echdc3	0.43	ECHD3_MOUSE	Enoyl-CoA hydratase domain-containing protein 3, mitochondrial OS=Mus musculus GN=Echdc3 PE=1 SV=1	35875	29	9	300	29	9	uniprot_id	Q9D7J9	mouse	67856	FALSE	NA	NA	134875	129550	131225	141175	129950	135675	149500	105715	145875	105070	137125	134875	166443	133875	115942	125657	128594	121372	132980	126693	134267	130743	0	-0.365	-0.083	0.13	-0.008	0.066	0.357	-0.229	0.374	-0.268	0.21
Echs1	0.559	ECHM_MOUSE	Enoyl-CoA hydratase, mitochondrial OS=Mus musculus GN=Echs1 PE=1 SV=1	37124	119	15	290	119	15	uniprot_id	Q8BH95	mouse	93747	FALSE	NA	NA	270225	242375	261550	306000	216675	253650	342730	210025	336625	217350	318925	270225	311227	266827	251317	209522	240493	278112	264171	292234	277732	304095	0	-0.278	-0.062	0.312	0.045	0.038	0.302	-0.364	0.274	-0.327	0.114
Eci1	0.543	ECI1_MOUSE	Enoyl-CoA delta isomerase 1, mitochondrial OS=Mus musculus GN=Eci1 PE=1 SV=2	37098	123	13	289	123	13	uniprot_id	P42125	mouse	13177	FALSE	NA	NA	195450	154875	170358	208975	168102	167535	242550	174325	232625	150900	224875	195450	198946	173767	171647	162552	158808	196916	219290	201989	192872	214408	0	-0.439	-0.103	0.161	-0.08	-0.065	0.265	-0.399	0.236	-0.442	0.101
Eci2	0.309	ECI2_MOUSE	Enoyl-CoA delta isomerase 2, mitochondrial OS=Mus musculus GN=Eci2 PE=1 SV=2	50743	62	10	391	62	10	uniprot_id	Q9WUR2	mouse	23986	FALSE	NA	NA	233859	180384	222788	281100	228962	247514	264712	172738	273025	177129	236600	233859	231726	227269	230873	221379	234629	214897	217301	237182	226287	225582	0	-0.306	-0.032	0.338	0.024	0.114	0.206	-0.386	0.225	-0.374	0.066
Ecm1	0.016	ECM1_MOUSE	Extracellular matrix protein 1 OS=Mus musculus GN=Ecm1 PE=1 SV=2	69029	4	1	559	4	1	uniprot_id	Q61508	mouse	13601	FALSE	NA	NA	298500	210125	263650	395875	343325	339050	344625	207250	362025	214800	271125	298500	269983	268969	325126	331971	321360	279785	260697	314417	274459	258507	0	-0.506	-0.179	0.406	0.201	0.183	0.204	-0.524	0.279	-0.473	-0.136
Ecsit	0.244	ECSIT_MOUSE	Evolutionarily conserved signaling intermediate in Toll pathway, mitochondrial OS=Mus musculus GN=Ecsit PE=1 SV=2	54636	24	8	435	24	8	uniprot_id	Q9QZH6	mouse	26940	FALSE	NA	NA	55510	53042	54704	59480	44918	58134	77135	42624	65381	44078	62866	55510	68170	55814	48846	43431	55094	62620	53617	56797	56319	59933	0	-0.224	0.03	0.225	0.104	0.04	0.362	-0.316	0.161	-0.382	0.063
Eef1a1	0.407	EF1A1_MOUSE	Elongation factor 1-alpha 1 OS=Mus musculus GN=Eef1a1 PE=1 SV=3	61424	86	17	462	83	17	uniprot_id	P10126	mouse	13627	FALSE	NA	NA	112630	109650	110452	162100	124818	132628	194500	127300	140000	112350	149400	112630	141118	112662	133135	120705	125721	157983	160184	121793	143794	142422	0	-0.412	-0.043	0.205	0	0.068	0.406	-0.368	0.115	-0.417	0.06
Eef1e1	0.04	MCA3_MOUSE	Eukaryotic translation elongation factor 1 epsilon-1 OS=Mus musculus GN=Eef1e1 PE=1 SV=1	22883	2	1	174	2	1	uniprot_id	Q9D1M4	mouse	66143	FALSE	NA	NA	28585	23960	27955	25385	16180	28280	38610	33775	33565	28565	30560	28585	30730	28493	20863	15650	26837	31328	42470	29099	36433	29143	0	-0.25	-0.032	-0.175	-0.825	-0.012	0.438	0.22	0.23	-0.001	0.097
Eef1g	0.105	EF1G_MOUSE	Elongation factor 1-gamma OS=Mus musculus GN=Eef1g PE=1 SV=3	58163	7	4	437	7	4	uniprot_id	Q9D8N0	mouse	67160	FALSE	NA	NA	101522	69020	93675	129062	105500	98110	140350	67818	108432	65618	117050	101522	88765	95605	105960	101993	92932	113972	85323	94256	83909	111593	0	-0.517	-0.108	0.348	0.049	0.024	0.399	-0.46	0.043	-0.399	0.284
Eef2	0.312	EF2_MOUSE	Elongation factor 2 OS=Mus musculus GN=Eef2 PE=1 SV=2	111118	105	23	858	105	23	uniprot_id	P58252	mouse	13629	FALSE	NA	NA	180100	107608	161800	187375	166550	170300	225050	109098	183650	128575	150250	180100	138223	165057	153910	161042	161406	182696	137227	159494	164241	143258	0	-0.514	0.009	0.246	0.18	0.131	0.426	-0.299	0.121	-0.253	-0.008
Egln1	0.03	EGLN1_MOUSE	Egl nine homolog 1 OS=Mus musculus GN=Egln1 PE=1 SV=2	49439	1	1	400	1	1	uniprot_id	Q91YE3	mouse	112405	FALSE	NA	NA	73730	47560	55360	81360	49170	78440	76340	53930	87780	76090	68580	73730	60997	56426	66868	47562	74441	61943	67814	76100	97049	65400	0	-0.633	-0.413	0.142	-0.584	0.089	0.05	-0.451	0.252	0.045	-0.104
Ehd1	0.479	EHD1_MOUSE	EH domain-containing protein 1 OS=Mus musculus GN=Ehd1 PE=1 SV=1	70934	77	18	534	72	18	uniprot_id	Q9WVK4	mouse	13660	FALSE	NA	NA	153162	127500	144900	192424	132134	143126	194278	125169	168676	117118	163714	153162	163648	147774	158011	127759	135720	157693	157417	146409	149501	156092	0	-0.368	-0.075	0.438	-0.014	-0.022	0.356	-0.529	0.24	-0.478	0.118
Ehd2	0.665	EHD2_MOUSE	EH domain-containing protein 2 OS=Mus musculus GN=Ehd2 PE=1 SV=1	70473	157	28	543	152	27	uniprot_id	Q8BH64	mouse	259300	FALSE	NA	NA	194175	153875	169800	232900	162750	175400	189000	112055	205500	104105	201800	194175	197688	173067	191287	157353	166458	153357	140967	178156	133095	192442	0	-0.306	-0.03	0.326	-0.011	0.024	0.296	-0.408	0.233	-0.493	0.195
Ehhadh	0.182	ECHP_MOUSE	Peroxisomal bifunctional enzyme OS=Mus musculus GN=Ehhadh PE=1 SV=4	89135	36	10	718	36	10	uniprot_id	Q9DBM2	mouse	74147	FALSE	NA	NA	106950	75550	136259	215556	155519	153382	82390	49416	76576	46694	66670	106950	97063	139002	177035	150375	145382	66886	62159	66502	59670	63568	0	-0.398	0.322	0.984	0.495	0.512	-0.294	-1.123	-0.418	-1.138	-0.534
Eif1ax	0.049	IF1AX_MOUSE	Eukaryotic translation initiation factor 1A, X-chromosomal OS=Mus musculus GN=Eif1ax PE=2 SV=3	20460	4	1	144	4	1	uniprot_id	Q8BMJ3	mouse	66235	FALSE	NA	NA	60950	55075	66218	45080	28700	53105	85490	59072	63482	52700	61788	60950	70786	67563	37020	27749	50320	69413	74312	55161	67360	58910	0	-0.152	0.131	-0.408	-1.076	-0.214	0.47	-0.039	0.024	-0.203	0.009
Eif1b	0.265	EIF1B_MOUSE	Eukaryotic translation initiation factor 1b OS=Mus musculus GN=Eif1b PE=1 SV=2	15909	4	2	113	4	2	uniprot_id	Q9CXU9	mouse	68969	FALSE	NA	NA	127235	107848	124680	167075	145400	149700	156300	100492	145175	99512	128512	127235	138564	127192	137221	140593	141895	126889	126408	126072	127139	122531	0	-0.287	-0.018	0.399	0.194	0.246	0.298	-0.338	0.204	-0.347	0.023
Eif2b2	0.051	EI2BB_MOUSE	Translation initiation factor eIF-2B subunit beta OS=Mus musculus GN=Eif2b2 PE=1 SV=1	42768	1	1	351	1	1	uniprot_id	Q99LD9	mouse	217715	FALSE	NA	NA	46020	33980	42870	66450	55520	55680	67060	31850	55840	34050	43720	46020	43732	43771	54538	53666	52712	54470	40077	48577	43579	41678	0	-0.438	-0.102	0.53	0.271	0.275	0.543	-0.531	0.279	-0.435	-0.074
Eif2s2	0.091	IF2B_MOUSE	Eukaryotic translation initiation factor 2 subunit 2 OS=Mus musculus GN=Eif2s2 PE=1 SV=1	49410	8	3	331	8	3	uniprot_id	Q99L45	mouse	67204	FALSE	NA	NA	27490	26530	30675	23830	20205	26335	45022	29770	31160	28025	30968	27490	34083	31289	19571	19537	24965	36552	37447	27059	35804	29527	0	-0.242	0.016	-0.182	-0.416	-0.045	0.413	0.097	0.173	0.034	0.131
Eif3a	0.033	EIF3A_MOUSE	Eukaryotic translation initiation factor 3 subunit A OS=Mus musculus GN=Eif3a PE=1 SV=5	182404	8	4	1344	8	4	uniprot_id	P23116	mouse	13669	FALSE	NA	NA	38190	31420	43180	40709	28400	39335	49235	33030	39300	31795	38345	38190	40360	44047	33423	27457	37294	39970	41546	34128	40619	36560	0	-0.252	0.108	0.156	-0.152	0.135	0.374	-0.213	0.045	-0.26	-0.026
Eif3d	0.015	EIF3D_MOUSE	Eukaryotic translation initiation factor 3 subunit D OS=Mus musculus GN=Eif3d PE=1 SV=2	73513	1	1	548	1	1	uniprot_id	O70194	mouse	55944	FALSE	NA	NA	28200	29300	26620	22090	12810	24910	51130	31590	30860	25130	44630	28200	37709	27179	18130	12382	23583	41530	39750	26847	32163	42546	0	0.055	-0.083	-0.352	-1.138	-0.179	0.858	0.164	0.13	-0.166	0.662
Eif3f	0.03	EIF3F_MOUSE	Eukaryotic translation initiation factor 3 subunit F OS=Mus musculus GN=Eif3f PE=1 SV=2	40595	2	1	361	2	1	uniprot_id	Q9DCH4	mouse	66085	FALSE	NA	NA	144300	97765	135250	189900	176450	153050	164850	81380	142400	83300	123300	144300	125627	137982	155956	170614	145049	133833	102370	123684	106439	117562	0	-0.568	-0.097	0.39	0.289	0.075	0.192	-0.831	-0.023	-0.794	-0.226
Eif3l	0.012	EIF3L_MOUSE	Eukaryotic translation initiation factor 3 subunit L OS=Mus musculus GN=Eif3l PE=1 SV=1	75507	3	1	564	3	1	uniprot_id	Q8QZY1	mouse	223691	FALSE	NA	NA	74258	70430	82182	78338	54622	78640	115900	80492	87452	78478	80990	74258	90501	83846	64336	52814	74527	94096	101256	75961	100286	77219	0	-0.075	0.143	0.082	-0.448	0.077	0.645	0.11	0.236	0.078	0.119
Eif4b	0.047	IF4B_MOUSE	Eukaryotic translation initiation factor 4B OS=Mus musculus GN=Eif4b PE=1 SV=1	77678	5	2	611	5	2	uniprot_id	Q8BGD9	mouse	75705	FALSE	NA	NA	7662	8126	9666	4571	3952	7280	14421	9513	10498	7784	8549	7662	10442	9861	3754	3821	6901	11707	11967	9118	9943	8151	0	0.088	0.34	-0.834	-0.98	-0.09	0.896	0.302	0.454	-0.016	0.13
Eif4g1	0.019	IF4G1_MOUSE	Eukaryotic translation initiation factor 4 gamma 1 OS=Mus musculus GN=Eif4g1 PE=1 SV=1	199052	7	3	1600	7	3	uniprot_id	Q6NZJ6	mouse	208643	FALSE	NA	NA	34385	30858	38180	19728	14795	29560	48552	37115	38545	33700	39982	34385	39653	38951	16202	14306	28018	39418	46688	33474	43059	38122	0	-0.078	0.146	-0.401	-1.136	-0.457	0.499	0.248	0.164	-0.027	0.217
Eif4g2	0.028	IF4G2_MOUSE	Eukaryotic translation initiation factor 4 gamma 2 OS=Mus musculus GN=Eif4g2 PE=1 SV=2	119512	3	2	906	3	2	uniprot_id	Q62448	mouse	13690	FALSE	NA	NA	23890	20850	25950	25557	16213	26350	36478	28142	29366	24522	28398	23890	26784	26476	20992	15676	24977	29615	35401	25503	31336	27077	0	0.003	0.37	-0.005	-0.708	0.171	0.788	0.438	0.538	0.27	0.522
Eif4h	0.032	IF4H_MOUSE	Eukaryotic translation initiation factor 4H OS=Mus musculus GN=Eif4h PE=1 SV=3	30131	2	1	248	2	1	uniprot_id	Q9WUK2	mouse	22384	FALSE	NA	NA	55125	56150	60810	72270	53320	62875	74535	53185	59870	51950	58050	55125	72155	62042	59348	51555	59583	60515	66906	52008	66395	55347	0	0.06	0.167	0.406	-0.026	0.205	0.458	-0.05	0.146	-0.065	0.1
Eif5a	0.305	IF5A1_MOUSE	Eukaryotic translation initiation factor 5A-1 OS=Mus musculus GN=Eif5a PE=1 SV=2	20258	8	3	154	8	3	uniprot_id	P63242	mouse	276770	FALSE	NA	NA	106142	65482	96902	144800	132175	118708	122398	48202	104912	56000	82075	106142	84155	98866	118910	127799	112498	99377	60638	91140	71581	78254	0	-0.582	-0.114	0.457	0.275	0.139	0.394	-0.667	0.184	-0.599	-0.03
Elac2	0.032	RNZ2_MOUSE	Zinc phosphodiesterase ELAC protein 2 OS=Mus musculus GN=Elac2 PE=1 SV=1	104284	4	2	831	4	2	uniprot_id	Q80Y81	mouse	68626	FALSE	NA	NA	28136	25800	26546	29421	23394	23101	43818	27995	35389	22970	34469	28136	33177	27090	24160	22617	21889	35583	35223	30756	29377	32862	0	-0.035	-0.026	-0.116	-0.372	-0.442	0.727	-0.021	0.404	-0.206	0.365
Elmod2	0.034	ELMD2_MOUSE	ELMO domain-containing protein 2 OS=Mus musculus GN=Elmod2 PE=1 SV=1	40624	2	1	293	2	1	uniprot_id	Q8BGF6	mouse	244548	FALSE	NA	NA	51435	45825	52445	48910	39850	47935	69405	51805	59910	50580	51950	51435	58870	53495	40169	38533	45441	56342	65163	52024	64606	49533	0	-0.163	0.022	-0.068	-0.366	-0.103	0.43	0.01	0.223	-0.037	0.016
Elovl6	0.116	ELOV6_MOUSE	Elongation of very long chain fatty acids protein 6 OS=Mus musculus GN=Elovl6 PE=1 SV=1	36171	12	2	267	12	2	uniprot_id	Q920L5	mouse	170439	FALSE	NA	NA	59830	42488	65462	77346	72402	69795	73985	42811	74290	45769	66662	59830	54587	66780	63525	70010	66157	60063	53853	64516	58482	63560	0	-0.538	0.11	0.346	0.251	0.142	0.278	-0.546	0.286	-0.482	0.119
Emc1	0.096	EMC1_MOUSE	ER membrane protein complex subunit 1 OS=Mus musculus GN=Emc1 PE=1 SV=1	123163	12	6	997	12	6	uniprot_id	Q8C7X2	mouse	230866	FALSE	NA	NA	61015	46752	62778	78932	70092	70530	75632	67215	73352	57630	67010	61015	60019	64009	64860	67791	66910	61382	84539	63634	73570	63897	0	-0.652	-0.043	0.26	0.316	0.277	0.215	-0.616	0.308	-0.498	0.016
Emc10	0.066	EMC10_MOUSE	ER membrane protein complex subunit 10 OS=Mus musculus GN=Emc10 PE=2 SV=2	28639	2	1	258	2	1	uniprot_id	Q3TAS6	mouse	69683	FALSE	NA	NA	77150	58405	77490	108850	87305	89205	85175	55975	83375	52720	76825	77150	75032	79050	89397	84418	84555	69149	70411	72405	67358	73251	0	-0.402	0.006	0.496	0.178	0.21	0.142	-0.464	0.112	-0.55	-0.006
Emc2	0.273	EMC2_MOUSE	ER membrane protein complex subunit 2 OS=Mus musculus GN=Emc2 PE=1 SV=1	40354	14	7	297	14	7	uniprot_id	Q9CRD2	mouse	66736	FALSE	NA	NA	57978	42185	60232	75580	74735	60880	76665	47375	72405	47545	70980	57978	54192	61449	62076	72265	57709	62242	59589	62893	60747	67676	0	-0.629	-0.087	-0.005	0.083	0.088	0.247	-0.16	0.236	-0.21	0.058
Emc3	0.169	EMC3_MOUSE	ER membrane protein complex subunit 3 OS=Mus musculus GN=Emc3 PE=1 SV=3	33856	7	3	261	7	3	uniprot_id	Q99KI3	mouse	66087	FALSE	NA	NA	122300	73735	121000	157100	151200	145150	140700	85225	135700	88255	125550	122300	94749	123441	129023	146199	137573	114228	107205	117855	112768	119706	0	-0.671	-0.007	0.361	0.22	0.058	0.203	-0.52	0.152	-0.47	0.038
Emc4	0.175	EMC4_MOUSE	ER membrane protein complex subunit 4 OS=Mus musculus GN=Emc4 PE=1 SV=1	22108	9	3	183	9	3	uniprot_id	Q9CZX9	mouse	68032	FALSE	NA	NA	39115	24420	35365	45100	41585	40455	40585	23490	41485	26335	38640	39115	31374	36079	37040	40209	38344	32949	29548	36030	33650	36842	0	-0.628	-0.056	0.21	0.086	0.125	0.259	-0.629	0.124	-0.521	-0.012
Emc7	0.087	EMC7_MOUSE	ER membrane protein complex subunit 7 OS=Mus musculus GN=Emc7 PE=1 SV=1	29960	3	2	241	3	2	uniprot_id	Q9EP72	mouse	73024	FALSE	NA	NA	234625	135605	217715	271450	268875	274800	258600	185350	264025	186810	261925	234625	174124	222047	222983	260004	260542	209909	233130	229187	238594	249746	0	-0.765	-0.17	0.184	0.188	0.216	0.14	-0.378	0.145	-0.334	0.144
Emc8	0.208	EMC8_MOUSE	ER membrane protein complex subunit 8 OS=Mus musculus GN=Emc8 PE=1 SV=1	26081	7	3	207	7	3	uniprot_id	O70378	mouse	18117	FALSE	NA	NA	72640	43340	61570	68680	73590	74900	88320	63510	78660	57880	74540	72640	55585	62755	56447	71181	71082	71663	79861	68193	73823	71084	0	-0.629	-0.21	0.165	0.159	0.092	0.197	-0.415	0.178	-0.328	0.037
Endog	0.092	NUCG_MOUSE	Endonuclease G, mitochondrial OS=Mus musculus GN=Endog PE=1 SV=1	34347	6	3	294	6	3	uniprot_id	O08600	mouse	13804	FALSE	NA	NA	117200	83350	102800	134400	124100	122900	132400	88290	135000	93740	109200	117200	106899	104778	110461	120039	116634	107430	111020	117037	119560	104136	0	-0.397	0.052	0.198	0.083	0.069	0.304	-0.409	0.204	-0.322	-0.048
Eno1	0.539	ENOA_MOUSE	Alpha-enolase OS=Mus musculus GN=Eno1 PE=1 SV=3	55474	87	17	434	87	17	uniprot_id	P17182	mouse	13806	FALSE	NA	NA	177100	190450	199800	253800	199628	215000	295500	189700	245385	143720	230150	177100	244695	203822	208465	193014	203828	239970	238621	213335	183802	219440	0	-0.276	0.077	0.538	0.248	0.14	0.289	-0.472	0.102	-0.558	-0.005
Entpd2	0.026	ENTP2_MOUSE	Ectonucleoside triphosphate diphosphohydrolase 2 OS=Mus musculus GN=Entpd2 PE=1 SV=2	58579	3	1	495	3	1	uniprot_id	O55026	mouse	12496	FALSE	NA	NA	40150	30475	41382	50025	37430	37962	54262	37988	45280	34422	43722	40150	39154	42221	41084	36191	35985	44053	47784	39331	43974	41687	0	-0.396	0.027	0.316	-0.106	-0.08	0.429	-0.079	0.165	-0.231	0.125
Entpd5	0.035	ENTP5_MOUSE	Ectonucleoside triphosphate diphosphohydrolase 5 OS=Mus musculus GN=Entpd5 PE=1 SV=1	51997	5	1	427	5	1	uniprot_id	Q9WUZ9	mouse	12499	FALSE	NA	NA	9510	5560	7714	12214	12919	11426	9856	7134	6817	7536	7769	9510	7140	7868	10034	12493	10833	8001	8973	5918	9626	7407	0	-0.817	-0.287	0.264	0.389	0.169	0.063	-0.445	-0.381	-0.404	-0.289
Epb41	0.098	41_MOUSE	Protein 4.1 OS=Mus musculus GN=Epb41 PE=1 SV=2	113725	22	6	858	19	5	uniprot_id	P48193	mouse	269587	FALSE	NA	NA	54498	41330	60420	92672	74832	68355	60858	41025	58715	40140	47480	54498	53092	61632	76117	72359	64796	49404	51603	50987	51280	45271	0	-0.434	0.09	0.52	0.167	0.186	0.146	-0.597	0.104	-0.407	-0.265
Epb41l2	0.197	E41L2_MOUSE	Band 4.1-like protein 2 OS=Mus musculus GN=Epb41l2 PE=1 SV=2	128719	43	16	988	40	14	uniprot_id	O70318	mouse	13822	FALSE	NA	NA	66934	47466	69126	76122	45338	62040	86876	53392	72398	47732	68914	66934	60988	70523	62514	43836	58790	70532	67164	62890	61000	65705	0	-0.318	0.065	0.232	-0.318	0.019	0.574	-0.308	0.21	-0.375	0.179
Epb42	0.075	EPB42_MOUSE	Erythrocyte membrane protein band 4.2 OS=Mus musculus GN=Epb42 PE=1 SV=3	86155	13	4	691	13	4	uniprot_id	P49222	mouse	13828	FALSE	NA	NA	142338	106036	156700	218088	183375	168825	147300	93335	152850	89489	117750	142338	136363	159934	179049	177285	159917	119619	117429	132870	114441	112259	0	-0.428	0.115	0.53	0.138	0.192	0.1	-0.355	0.143	-0.443	-0.236
Epha10	0.007	EPHAA_MOUSE	Ephrin type-A receptor 10 OS=Mus musculus GN=Epha10 PE=2 SV=2	116240	3	1	1007	3	1	uniprot_id	Q8BYG9	mouse	230735	TRUE	TK	1	921600	818675	892950	1175600	953975	948825	1087400	640450	999175	549850	955700	921600	1050529	910424	965975	922653	900088	882477	805429	866730	701768	911332	0	-0.218	0.01	0.36	0.042	0.05	0.238	-0.496	0.122	-0.647	0.036
Ephx2	0.5	HYES_MOUSE	Bifunctional epoxide hydrolase 2 OS=Mus musculus GN=Ephx2 PE=1 SV=2	71066	91	16	554	91	16	uniprot_id	P34914	mouse	13850	FALSE	NA	NA	81552	61802	87992	167638	114932	108655	83335	43161	87804	46818	74732	81552	79397	89760	137694	111134	103021	67654	54291	76248	59807	71255	0	-0.508	0.073	0.817	0.323	0.271	-0.028	-0.848	0.03	-0.896	-0.172
Eprs	0.009	SYEP_MOUSE	Bifunctional glutamate/proline--tRNA ligase OS=Mus musculus GN=Eprs PE=1 SV=4	204739	2	1	1512	2	1	uniprot_id	Q8CGC7	mouse	107508	FALSE	NA	NA	21390	15135	15385	26775	21925	19205	23540	11070	17580	11880	16335	21390	19442	15694	21990	21200	18199	19111	13924	15269	15177	15575	0	-0.503	-0.477	0.324	0.036	-0.184	0.138	-0.957	-0.288	-0.849	-0.389
Erap1	0.026	ERAP1_MOUSE	Endoplasmic reticulum aminopeptidase 1 OS=Mus musculus GN=Erap1 PE=1 SV=2	121309	3	2	930	3	2	uniprot_id	Q9EQH2	mouse	80898	FALSE	NA	NA	19402	14730	18154	28390	25080	24448	23142	13473	21010	13134	18144	19402	18903	18507	23328	24257	23194	18780	16943	18224	16760	17302	0	-0.38	-0.138	0.557	0.37	0.306	0.24	-0.518	0.109	-0.602	-0.156
Ergic1	0.034	ERGI1_MOUSE	Endoplasmic reticulum-Golgi intermediate compartment protein 1 OS=Mus musculus GN=Ergic1 PE=1 SV=1	36607	2	1	290	2	1	uniprot_id	Q9DC16	mouse	67458	FALSE	NA	NA	24665	24330	28500	26775	24365	26565	33790	30940	29940	23765	29910	24665	31264	29075	21988	23559	25176	27433	38918	26005	30370	28518	0	-0.019	0.215	0.112	-0.022	0.104	0.462	0.336	0.282	-0.056	0.284
Ergic3	0.023	ERGI3_MOUSE	Endoplasmic reticulum-Golgi intermediate compartment protein 3 OS=Mus musculus GN=Ergic3 PE=1 SV=1	49938	2	1	383	2	1	uniprot_id	Q9CQE7	mouse	66366	FALSE	NA	NA	7586	5234	9980	7440	5516	9694	10124	7696	8063	6538	9247	7586	6721	10182	6111	5334	9191	8217	9679	7001	8350	8817	0	-0.558	0.378	-0.028	-0.456	0.34	0.379	0.026	0.086	-0.258	0.28
Erlec1	0.031	ERLEC_MOUSE	Endoplasmic reticulum lectin 1 OS=Mus musculus GN=Erlec1 PE=1 SV=1	64149	1	1	483	1	1	uniprot_id	Q8VEH8	mouse	66753	FALSE	NA	NA	79580	65690	79210	119900	144400	119100	84330	55950	92540	66340	60710	79580	84250	80734	98543	139674	113028	68426	70354	80227	84613	57895	0	-0.277	-0.007	0.591	0.86	0.582	0.084	-0.508	0.218	-0.263	-0.39
Erlin2	0.274	ERLN2_MOUSE	Erlin-2 OS=Mus musculus GN=Erlin2 PE=1 SV=1	45639	21	7	340	21	7	uniprot_id	Q8BFZ9	mouse	244373	FALSE	NA	NA	82220	71080	80315	108265	148310	106805	115645	81265	103105	75065	91505	82220	91217	81885	88959	143442	101317	93852	102199	89441	95795	87257	0	-0.509	-0.046	0.308	0.311	0.259	0.294	-0.45	0.225	-0.342	-0.082
Ermp1	0.07	ERMP1_MOUSE	Endoplasmic reticulum metallopeptidase 1 OS=Mus musculus GN=Ermp1 PE=1 SV=2	108331	11	5	898	11	5	uniprot_id	Q3UVK0	mouse	226090	FALSE	NA	NA	51250	29675	49088	72030	72478	67930	69780	42668	67328	38138	58605	51250	38139	50080	59154	70078	64381	56652	53674	58482	48737	55877	0	-0.449	-0.067	0.207	0.222	0.082	0.284	-0.324	0.206	-0.204	0.187
Ero1a	0.047	ERO1A_MOUSE	ERO1-like protein alpha OS=Mus musculus GN=Ero1a PE=1 SV=2	61551	2	2	464	2	2	uniprot_id	Q8R180	mouse	50527	FALSE	NA	NA	82038	58394	82940	94900	100792	95491	96255	68230	88990	70935	72480	82038	75152	84683	77887	97426	90402	78184	85855	77417	90787	69095	0	-0.208	0.351	-0.18	-0.196	-0.05	0.692	0.26	0.422	0.267	0.118
Erp29	0.134	ERP29_MOUSE	Endoplasmic reticulum resident protein 29 OS=Mus musculus GN=Erp29 PE=1 SV=2	35508	7	3	262	7	3	uniprot_id	P57759	mouse	67397	FALSE	NA	NA	97220	57560	81530	117500	117400	117000	108200	66210	106900	80400	91940	97220	73823	83099	96571	113558	111034	87794	83256	92676	102545	87677	0	-0.756	-0.254	0.273	0.272	0.256	0.066	-0.554	0.137	-0.401	-0.161
Erp44	0.03	ERP44_MOUSE	Endoplasmic reticulum resident protein 44 OS=Mus musculus GN=Erp44 PE=1 SV=1	52264	4	1	406	4	1	uniprot_id	Q9D1Q6	mouse	76299	FALSE	NA	NA	19590	22580	21985	20580	16535	19660	29790	22280	23405	22290	25270	19590	29011	22429	16903	15988	18633	24186	28025	20327	28480	24095	0	0.206	0.162	0.043	-0.32	-0.04	0.392	0.16	0.212	0.104	0.363
Esyt1	0.08	ESYT1_MOUSE	Extended synaptotagmin-1 OS=Mus musculus GN=Esyt1 PE=1 SV=2	134081	13	6	1092	13	6	uniprot_id	Q3U7R1	mouse	23943	FALSE	NA	NA	42806	29090	45922	63369	58884	58181	54802	26636	47125	31478	41869	42806	37347	46828	52061	56945	55177	44480	33499	40896	40184	39923	0	-0.606	-0.04	0.502	0.345	0.299	0.277	-0.586	0.134	-0.466	-0.032
Esyt2	0.018	ESYT2_MOUSE	Extended synaptotagmin-2 OS=Mus musculus GN=Esyt2 PE=1 SV=1	106453	2	1	845	2	1	uniprot_id	Q3TZZ7	mouse	52635	FALSE	NA	NA	20295	10990	16055	25435	21845	26380	21375	10764	18980	14600	18835	20295	14115	16374	20895	21124	25010	17351	13539	16475	18645	17959	0	-0.887	-0.352	0.319	0.114	0.394	0.069	-0.923	-0.111	-0.494	-0.144
Etf1	0.032	ERF1_MOUSE	Eukaryotic peptide chain release factor subunit 1 OS=Mus musculus GN=Etf1 PE=1 SV=4	57936	3	1	437	3	1	uniprot_id	Q8BWY3	mouse	225363	FALSE	NA	NA	67022	42308	54440	81540	75775	78288	79962	42052	72832	39982	59372	67022	54358	55537	66970	73269	74211	64918	52895	63242	51084	56610	0	-0.663	-0.3	0.278	0.178	0.212	0.251	-0.682	0.114	-0.746	-0.174
Etfa	0.634	ETFA_MOUSE	Electron transfer flavoprotein subunit alpha, mitochondrial OS=Mus musculus GN=Etfa PE=1 SV=2	41517	155	16	333	155	16	uniprot_id	Q99LC5	mouse	110842	FALSE	NA	NA	257144	220635	232700	287018	255575	239238	413138	244275	384250	204652	366938	257144	283250	237409	235750	247121	226776	335399	307275	333694	261463	349861	0	-0.448	-0.128	0.172	-0.08	-0.126	0.368	-0.321	0.375	-0.26	0.24
Etfb	0.722	ETFB_MOUSE	Electron transfer flavoprotein subunit beta OS=Mus musculus GN=Etfb PE=1 SV=3	34021	159	16	255	156	16	uniprot_id	Q9DCW4	mouse	110826	FALSE	NA	NA	298612	160766	225725	264850	258500	237988	298262	228529	369962	200612	299075	298612	206556	230338	217540	249933	225518	242185	287510	321419	256264	285162	0	-0.473	-0.118	0.131	-0.244	-0.236	0.37	-0.304	0.402	-0.357	0.343
Etfdh	0.536	ETFD_MOUSE	Electron transfer flavoprotein-ubiquinone oxidoreductase, mitochondrial OS=Mus musculus GN=Etfdh PE=1 SV=1	78757	243	28	616	240	28	uniprot_id	Q921G7	mouse	66841	FALSE	NA	NA	145482	156500	150362	164855	131232	142588	194050	137800	185412	126775	143489	145482	200879	153375	135386	126910	135242	157536	173308	161078	161836	136812	0	-0.06	0.03	0.37	-0.028	0.009	0.272	-0.332	0.202	-0.39	0.003
Etfrf1	0.198	ETFR1_MOUSE	Electron transfer flavoprotein regulatory factor 1 OS=Mus musculus GN=Etfrf1 PE=1 SV=1	13364	5	2	86	5	2	uniprot_id	Q91V16	mouse	67636	FALSE	NA	NA	298638	215025	266762	317888	321912	289462	377138	235912	357688	248075	349800	298638	276254	272125	261088	311277	274381	306165	296749	310616	316936	333522	0	-0.464	-0.162	0.091	0.043	-0.056	0.331	-0.354	0.262	-0.264	0.234
Ethe1	0.161	ETHE1_MOUSE	Persulfide dioxygenase ETHE1, mitochondrial OS=Mus musculus GN=Ethe1 PE=1 SV=2	30068	7	3	254	7	3	uniprot_id	Q9DCM0	mouse	66071	FALSE	NA	NA	138100	115700	145900	167200	130400	148300	160300	106600	145200	117300	131700	138100	148905	148966	137228	126046	140398	130203	134137	126317	150129	125549	0	-0.428	-0.015	0.276	0.013	0.049	0.215	-0.416	0.212	-0.31	-0.042
F13a1	0.012	F13A_MOUSE	Coagulation factor XIII A chain OS=Mus musculus GN=F13a1 PE=1 SV=3	93980	3	1	732	3	1	uniprot_id	Q8BH61	mouse	74145	FALSE	NA	NA	48920	36900	51870	54738	43802	48835	66672	44385	58122	41845	47780	48920	47425	52915	44954	42353	46282	54130	55834	50492	53478	45556	0	-0.43	0.094	0.166	-0.154	-0.002	0.442	-0.158	0.234	-0.233	-0.036
Fabp3	0.195	FABPH_MOUSE	Fatty acid-binding protein, heart OS=Mus musculus GN=Fabp3 PE=1 SV=5	18018	3	3	133	3	3	uniprot_id	P11404	mouse	14077	FALSE	NA	NA	164000	134900	163600	149000	107500	144400	251000	176100	208800	153900	197700	164000	173014	166748	122460	103983	137038	203664	221437	181016	196291	188533	0	-0.771	-0.148	0.199	-0.19	-0.081	0.549	-0.19	0.195	-0.264	0.178
Fabp4	0.674	FABP4_MOUSE	Fatty acid-binding protein, adipocyte OS=Mus musculus GN=Fabp4 PE=1 SV=3	18192	88	9	132	88	9	uniprot_id	P04117	mouse	11770	FALSE	NA	NA	316350	188950	239250	467200	383750	435900	407200	173700	414650	158400	270950	316350	242832	244099	383685	371042	413091	330597	218507	360158	202456	258338	0	-0.332	-0.04	0.499	0.134	0.144	0.234	-0.641	0.044	-0.661	0.005
Fabp5	0.133	FABP5_MOUSE	Fatty acid-binding protein, epidermal OS=Mus musculus GN=Fabp5 PE=1 SV=3	18907	4	2	135	4	2	uniprot_id	Q05816	mouse	16592	FALSE	NA	NA	199570	171615	213105	285128	201332	197985	261075	161358	221228	143782	220698	199570	220476	217390	234176	194677	187664	211947	202966	192112	183690	210426	0	-0.037	0.124	0.385	-0.351	-0.116	0.478	-0.184	0.186	-0.411	0.268
Faf2	0.099	FAF2_MOUSE	FAS-associated factor 2 OS=Mus musculus GN=Faf2 PE=1 SV=2	57135	9	3	445	9	3	uniprot_id	Q3TDN2	mouse	76577	FALSE	NA	NA	59020	45505	57038	76340	73730	69625	67318	44445	64572	42450	56690	59020	58458	58182	62699	71318	65997	54650	55906	56071	54240	54052	0	-0.377	0.011	0.372	0.305	0.224	0.188	-0.409	0.237	-0.479	-0.059
Fahd1	0.498	FAHD1_MOUSE	Acylpyruvase FAHD1, mitochondrial OS=Mus musculus GN=Fahd1 PE=1 SV=2	29852	35	9	227	35	9	uniprot_id	Q8R0F8	mouse	68636	FALSE	NA	NA	70555	100800	64870	94025	64495	70535	173400	112150	95740	84390	141400	70555	129729	66186	77212	62359	66845	140772	141072	83288	108009	134797	0	-0.435	-0.095	0.366	-0.131	-0.022	0.423	-0.395	0.397	-0.382	0.369
Fahd2	0.31	FAHD2_MOUSE	Fumarylacetoacetate hydrolase domain-containing protein 2A OS=Mus musculus GN=Fahd2 PE=1 SV=1	39650	28	6	313	28	6	uniprot_id	Q3TC72	mouse	68126	FALSE	NA	NA	49102	33740	43864	64665	54195	50449	60315	31630	62674	34626	54762	49102	43345	44745	53110	52404	47821	48963	39787	54428	44235	52213	0	-0.428	-0.124	0.356	0.137	0.086	0.306	-0.498	0.291	-0.423	0.132
Fam162a	0.342	F162A_MOUSE	Protein FAM162A OS=Mus musculus GN=Fam162a PE=1 SV=1	22009	20	6	155	20	6	uniprot_id	Q9D6U8	mouse	70186	FALSE	NA	NA	161660	158154	178022	151538	124526	145762	230938	162781	188612	139412	183492	161660	202984	181704	124422	120388	138249	187545	204716	163640	177929	174971	0	-0.218	0.018	0.157	-0.258	-0.111	0.355	-0.205	0.247	-0.378	0.14
Fam177a1	0.053	F177A_MOUSE	Protein FAM177A1 OS=Mus musculus GN=Fam177a1 PE=1 SV=1	27172	4	2	207	4	2	uniprot_id	Q8BR63	mouse	100101807	FALSE	NA	NA	20462	16116	20624	19614	13491	18636	32695	22214	25303	20468	26760	20462	20711	21041	16109	13044	17662	26544	27944	21977	26150	25515	0	-0.29	0.01	-0.041	-0.624	-0.116	0.669	-0.018	0.29	-0.248	0.438
Fam210a	0.165	F210A_MOUSE	Protein FAM210A OS=Mus musculus GN=Fam210a PE=1 SV=1	37595	9	4	273	8	4	uniprot_id	Q8BGY7	mouse	108654	FALSE	NA	NA	207900	177800	205075	277812	227625	221038	300975	161600	287275	158650	246750	207900	228203	209110	228194	220111	209553	244269	203229	249246	202489	235290	0	-0.08	0.031	0.2	-0.206	-0.074	0.44	-0.256	0.313	-0.286	0.261
Fam213a	0.376	F213A_MOUSE	Redox-regulatory protein FAM213A OS=Mus musculus GN=Fam213a PE=1 SV=2	29534	38	8	218	38	8	uniprot_id	Q9CYH2	mouse	70564	FALSE	NA	NA	201044	121848	200140	254646	243092	226824	236399	131883	225836	143628	193062	201044	156503	204140	209171	235069	215043	191896	165882	196051	183441	184084	0	-0.638	-0.039	0.262	0.076	0.118	0.232	-0.377	0.165	-0.316	0.054
Fam213b	0.055	PGFS_MOUSE	Prostamide/prostaglandin F synthase OS=Mus musculus GN=Fam213b PE=1 SV=1	25035	1	1	201	1	1	uniprot_id	Q9DB60	mouse	66469	FALSE	NA	NA	28770	27750	32380	26420	19200	27580	43270	39200	35560	30100	37160	28770	35590	33003	21714	18572	26174	35110	49293	30828	38391	35436	0	-0.052	0.171	-0.123	-0.583	-0.061	0.589	0.446	0.306	0.065	0.369
Fam234a	0.016	F234A_MOUSE	Protein FAM234A OS=Mus musculus GN=Fam234a PE=1 SV=1	65462	1	1	555	1	1	uniprot_id	Q8C0Z1	mouse	106581	FALSE	NA	NA	62680	39940	62940	100800	75480	80560	78710	43140	69320	36370	53320	62680	51225	64151	82846	73010	76453	63866	54246	60097	46388	50848	0	-0.65	0.006	0.685	0.268	0.362	0.329	-0.539	0.145	-0.785	-0.233
Fam3c	0.07	FAM3C_MOUSE	Protein FAM3C OS=Mus musculus GN=Fam3c PE=1 SV=1	29834	2	1	227	2	1	uniprot_id	Q91VU0	mouse	27999	FALSE	NA	NA	49545	37660	38980	71870	58485	56955	60720	33915	60115	35200	50555	49545	48393	39769	59024	56548	53978	49295	42663	52212	44982	48202	0	-0.401	-0.354	0.534	0.228	0.194	0.296	-0.549	0.279	-0.498	0.032
Fam98a	0.047	FA98A_MOUSE	Protein FAM98A OS=Mus musculus GN=Fam98a PE=1 SV=1	62581	2	1	515	2	1	uniprot_id	Q3TJZ6	mouse	72722	FALSE	NA	NA	54115	35615	55150	72715	79210	72470	64260	35215	64755	35795	48110	54115	45755	56256	59723	76594	68694	52165	44296	56227	45732	45871	0	-0.602	0.024	0.427	0.548	0.422	0.242	-0.619	0.253	-0.596	-0.169
Fars2	0.118	SYFM_MOUSE	Phenylalanine--tRNA ligase, mitochondrial OS=Mus musculus GN=Fars2 PE=1 SV=1	57744	9	4	451	9	4	uniprot_id	Q99M01	mouse	69955	FALSE	NA	NA	164700	107962	142138	184512	151575	151662	175650	116118	186300	117519	164350	164700	138694	144992	151554	146570	143775	142589	146058	161766	150137	156705	0	-0.54	-0.152	0.332	-0.005	-0.012	0.231	-0.472	0.33	-0.45	0.102
Farsa	0.128	SYFA_MOUSE	Phenylalanine--tRNA ligase alpha subunit OS=Mus musculus GN=Farsa PE=1 SV=1	65010	8	5	508	8	5	uniprot_id	Q8C0C7	mouse	66590	FALSE	NA	NA	45370	35960	48530	49395	46835	58755	59060	37910	54755	35180	51655	45370	46280	49549	40565	45286	55683	47947	47703	47558	45026	49250	0	-0.351	0.082	0.454	0.255	0.363	0.394	-0.275	0.28	-0.396	0.195
Farsb	0.031	SYFB_MOUSE	Phenylalanine--tRNA ligase beta subunit OS=Mus musculus GN=Farsb PE=1 SV=2	77339	4	2	589	4	2	uniprot_id	Q9WUA2	mouse	23874	FALSE	NA	NA	197475	150100	208150	233700	210450	217225	250825	166050	218100	156900	206975	197475	192790	212305	191959	203504	205933	203610	208860	189352	200411	197349	0	-0.405	0.066	0.246	0.088	0.14	0.335	-0.288	0.128	-0.351	0.049
Fasn	0.466	FAS_MOUSE	Fatty acid synthase OS=Mus musculus GN=Fasn PE=1 SV=2	298598	396	86	2504	391	86	uniprot_id	P19096	mouse	14104	FALSE	NA	NA	156775	152455	152994	251086	153620	166315	173100	111998	148250	96584	151462	156775	195885	156136	206188	148537	157540	140537	140873	128891	123432	144410	0	-0.053	0.052	0.611	-0.01	0.066	0.118	-0.509	-0.02	-0.641	-0.082
Fastkd5	0.01	FAKD5_MOUSE	FAST kinase domain-containing protein 5, mitochondrial OS=Mus musculus GN=Fastkd5 PE=2 SV=1	97197	2	1	762	2	1	uniprot_id	Q7TMV3	mouse	380601	FALSE	NA	NA	33390	31465	32340	30395	25900	30340	46165	33095	48260	34700	41205	33390	40412	32986	24965	25045	28763	37474	41629	41905	44326	39288	0	-0.109	-0.068	-0.136	-0.392	-0.146	0.456	-0.01	0.53	0.048	0.29
Fau	0.169	RS30_MOUSE	40S ribosomal protein S30 OS=Mus musculus GN=Fau PE=1 SV=1	9852	6	1	59	5	1	uniprot_id	P62862	mouse	NA	FALSE	NA	NA	245492	156820	255768	293710	386030	296658	264005	170765	233342	164025	150880	245492	201395	260853	241268	373318	281284	214296	214785	202558	209468	143858	0	-0.652	0.075	0.263	0.355	0.26	0.076	-0.476	-0.12	-0.596	-0.274
Fbn1	0.016	FBN1_MOUSE	Fibrillin-1 OS=Mus musculus GN=Fbn1 PE=1 SV=2	357647	7	4	2873	7	4	uniprot_id	Q61554	mouse	14118	FALSE	NA	NA	50595	32465	47162	65780	47425	54838	73452	43618	52572	46415	51260	50595	41735	48109	54028	45858	51953	59630	54866	45687	59298	48872	0	-0.532	-0.08	0.382	-0.075	-0.018	0.472	-0.149	0.132	-0.136	0.054
Fcgrt	0.025	FCGRN_MOUSE	IgG receptor FcRn large subunit p51 OS=Mus musculus GN=Fcgrt PE=1 SV=1	43388	4	1	365	4	1	uniprot_id	Q61559	mouse	14132	FALSE	NA	NA	151050	103498	144850	210575	175675	185375	189225	107010	164250	107065	160200	151050	132976	147760	172947	169869	175709	153617	134606	142634	136788	152745	0	-0.536	-0.059	0.485	0.224	0.302	0.328	-0.492	0.123	-0.492	0.08
Fdps	0.023	FPPS_MOUSE	Farnesyl pyrophosphate synthase OS=Mus musculus GN=Fdps PE=1 SV=1	47085	2	1	353	2	1	uniprot_id	Q920E5	mouse	110196	FALSE	NA	NA	66365	68250	77825	100345	51840	62225	78225	55880	79350	55215	75450	66365	87681	79391	82419	50126	58982	63507	70291	68912	70545	71937	0	0.046	0.236	0.598	-0.35	-0.087	0.243	-0.243	0.264	-0.26	0.189
Fdx1	0.048	ADX_MOUSE	Adrenodoxin, mitochondrial OS=Mus musculus GN=Fdx1 PE=1 SV=1	22399	5	1	188	5	1	uniprot_id	P46656	mouse	14148	FALSE	NA	NA	157590	103095	129060	154350	118268	126620	222800	144455	200375	127080	197425	157590	132429	131654	126776	114361	120026	180863	181704	173980	162347	188243	0	-0.548	-0.234	0.054	-0.414	-0.211	0.483	-0.03	0.404	-0.154	0.39
Fdxr	0.146	ADRO_MOUSE	NADPH:adrenodoxin oxidoreductase, mitochondrial OS=Mus musculus GN=Fdxr PE=1 SV=1	58692	9	5	494	9	5	uniprot_id	Q61578	mouse	14149	FALSE	NA	NA	155500	122400	146100	169800	131900	140200	183400	136200	195500	136200	183400	155500	157527	149169	139362	127495	132729	148967	171384	170075	174318	174835	0	-0.454	-0.148	0.127	-0.044	-0.103	0.236	-0.292	0.291	-0.306	0.238
Fech	0.09	HEMH_MOUSE	Ferrochelatase, mitochondrial OS=Mus musculus GN=Fech PE=1 SV=2	53858	10	3	420	10	3	uniprot_id	P22315	mouse	NA	FALSE	NA	NA	113948	115722	116330	113400	102668	96832	158775	92710	134802	89635	147725	113948	148652	118646	93139	99275	91794	128895	116619	117023	114521	140856	0	-0.293	0.032	0.318	0.079	0.07	0.18	-0.279	0.192	-0.356	0.124
Fermt2	0.057	FERM2_MOUSE	Fermitin family homolog 2 OS=Mus musculus GN=Fermt2 PE=1 SV=1	92643	6	2	680	6	2	uniprot_id	Q8CIB5	mouse	218952	FALSE	NA	NA	41446	30438	37312	61174	46344	45702	54716	23953	46859	21858	41648	41446	39112	38065	50239	44811	43315	44422	30131	40700	27926	39710	0	-0.454	-0.15	0.548	0.163	0.14	0.394	-0.798	0.173	-0.916	0.006
Fga	0.066	FIBA_MOUSE	Fibrinogen alpha chain OS=Mus musculus GN=Fga PE=1 SV=1	98200	9	4	789	9	4	uniprot_id	E9PV24	mouse	14161	FALSE	NA	NA	182648	124288	182875	245575	187285	222925	187475	140475	184550	144250	146882	182648	159685	186549	201697	181095	211309	152195	176700	160265	184292	140047	0	-0.488	-0.017	0.358	0.01	0.284	0.066	-0.258	0.053	-0.228	-0.229
Fgb	0.143	FIBB_MOUSE	Fibrinogen beta chain OS=Mus musculus GN=Fgb PE=1 SV=1	63193	15	6	481	15	6	uniprot_id	Q8K0E8	mouse	110135	FALSE	NA	NA	91830	68390	99814	97836	75630	105488	101435	89930	89235	86810	83624	91830	87927	101874	80352	73115	99982	82373	113144	77574	111000	79724	0	-0.388	0.12	0.342	-0.07	0.161	0.164	-0.113	0.14	-0.15	-0.09
Fgg	0.037	FIBG_MOUSE	Fibrinogen gamma chain OS=Mus musculus GN=Fgg PE=1 SV=1	57377	3	2	436	3	2	uniprot_id	Q8VCM7	mouse	99571	FALSE	NA	NA	246925	155750	256775	341625	279425	313350	268250	205015	264250	206685	207325	246925	200040	261889	280622	270209	297088	217750	257872	229404	263989	197684	0	-0.725	0.059	0.49	0.22	0.364	0.128	-0.346	0.101	-0.325	-0.244
Fh	0.675	FUMH_MOUSE	Fumarate hydratase, mitochondrial OS=Mus musculus GN=Fh PE=1 SV=3	62113	189	23	507	189	23	uniprot_id	P97807	mouse	14194	FALSE	NA	NA	133100	147885	92120	130250	98525	114425	216570	142100	182270	152150	237835	133100	189815	93938	106982	95268	108461	175765	178746	158124	194401	226793	0	-0.312	-0.018	0.287	-0.093	-0.037	0.324	-0.456	0.378	-0.346	0.216
Fhl1	0.289	FHL1_MOUSE	Four and a half LIM domains protein 1 OS=Mus musculus GN=Fhl1 PE=1 SV=3	42055	18	7	280	18	7	uniprot_id	P97447	mouse	14199	FALSE	NA	NA	97640	66980	82370	109850	102200	106600	131500	100700	113100	110900	107500	97640	85904	84030	90220	98787	101037	106811	126625	98050	141938	102515	0	-0.576	-0.201	0.208	0.048	0.035	0.4	-0.148	0.17	-0.059	0.152
Fis1	0.25	FIS1_MOUSE	Mitochondrial fission 1 protein OS=Mus musculus GN=Fis1 PE=1 SV=1	20722	22	3	152	22	3	uniprot_id	Q9CQ92	mouse	66437	FALSE	NA	NA	105142	69680	96170	129935	112732	108700	142450	60468	122550	51960	111280	105142	89535	98109	106730	109013	103041	115652	76063	106438	66390	106103	0	-0.509	-0.11	0.517	0.194	0.197	0.306	-0.736	0.182	-0.851	0.07
Fitm2	0.05	FITM2_MOUSE	Fat storage-inducing transmembrane protein 2 OS=Mus musculus GN=Fitm2 PE=1 SV=1	33203	1	1	262	1	1	uniprot_id	P59266	mouse	228859	FALSE	NA	NA	457700	236000	465100	509500	540800	524500	542300	450200	534100	520000	550200	457700	303729	474873	418168	522741	496552	440484	566496	464639	665534	524505	0	-0.956	0.023	0.155	0.241	0.197	0.245	-0.024	0.223	0.184	0.266
Fkbp2	0.286	FKBP2_MOUSE	Peptidyl-prolyl cis-trans isomerase FKBP2 OS=Mus musculus GN=Fkbp2 PE=1 SV=1	18484	5	2	140	5	2	uniprot_id	P45878	mouse	14227	FALSE	NA	NA	204875	108152	194362	253398	264102	244702	217940	144032	224470	145395	199682	204875	138989	198298	208100	255362	231911	176940	181180	194970	185800	190386	0	-0.935	-0.116	0.38	0.351	0.272	0.093	-0.694	0.125	-0.648	-0.039
Fkbp3	0.147	FKBP3_MOUSE	Peptidyl-prolyl cis-trans isomerase FKBP3 OS=Mus musculus GN=Fkbp3 PE=1 SV=2	33439	5	3	224	5	3	uniprot_id	Q62446	mouse	30795	FALSE	NA	NA	72880	52450	72510	91620	93470	87170	90450	65820	88280	69020	77580	72880	67503	74034	75196	90348	82525	73468	82822	76799	88337	73957	0	-0.475	0.009	0.33	0.359	0.258	0.223	-0.147	0.277	-0.079	0.09
Fkbp8	0.137	FKBP8_MOUSE	Peptidyl-prolyl cis-trans isomerase FKBP8 OS=Mus musculus GN=Fkbp8 PE=1 SV=2	49457	10	4	402	10	4	uniprot_id	O35465	mouse	14232	FALSE	NA	NA	58725	46755	61975	88860	75265	73035	71775	41840	72431	45370	61994	58725	60173	63278	72969	72752	69144	58300	52635	62932	57993	59106	0	-0.32	0.144	0.57	0.304	0.248	0.334	-0.472	0.32	-0.378	0.085
Flad1	0.073	FAD1_MOUSE	FAD synthase OS=Mus musculus GN=Flad1 PE=1 SV=1	59828	7	2	492	7	2	uniprot_id	Q8R123	mouse	319945	FALSE	NA	NA	52112	40574	45075	68754	54274	54632	61282	36246	64559	38550	55335	52112	52133	45984	56466	52480	51784	49749	45595	56072	49261	52759	0	-0.393	-0.182	0.42	0.082	0.096	0.27	-0.514	0.303	-0.452	0.124
Flnb	0.006	FLNB_MOUSE	Filamin-B OS=Mus musculus GN=Flnb PE=1 SV=3	320206	3	1	2602	3	1	uniprot_id	Q80X90	mouse	286940	FALSE	NA	NA	29538	17845	23080	40962	33958	33980	33872	15975	30925	18882	25812	29538	22928	23543	33643	32835	32209	27498	20094	26855	24132	24611	0	-0.727	-0.358	0.472	0.202	0.199	0.196	-0.888	0.065	-0.66	-0.195
Flot1	0.019	FLOT1_MOUSE	Flotillin-1 OS=Mus musculus GN=Flot1 PE=1 SV=1	54644	2	1	428	2	1	uniprot_id	O08917	mouse	14251	FALSE	NA	NA	71700	58665	75150	81025	67585	78705	85840	65980	80350	63595	76210	71700	75387	76668	66538	65347	74592	69693	82998	69789	81269	72661	0	-0.277	0.088	0.175	-0.084	0.152	0.268	-0.108	0.185	-0.159	0.098
Flot2	0.026	FLOT2_MOUSE	Flotillin-2 OS=Mus musculus GN=Flot2 PE=1 SV=2	55428	1	1	428	1	1	uniprot_id	Q60634	mouse	14252	FALSE	NA	NA	78650	64750	80460	82890	70150	82470	94760	62770	80350	59990	73950	78650	83044	82009	68126	67854	78265	76889	78930	69659	76514	70521	0	-0.281	0.033	0.076	-0.165	0.068	0.269	-0.325	0.031	-0.391	-0.089
Fmo1	0.391	FMO1_MOUSE	Dimethylaniline monooxygenase [N-oxide-forming] 1 OS=Mus musculus GN=Fmo1 PE=1 SV=1	68696	44	17	532	44	17	uniprot_id	P50285	mouse	14261	FALSE	NA	NA	109242	50210	87170	93012	123700	122332	129610	68162	139445	77060	114200	109242	64620	89002	76375	119570	115894	105250	85754	121212	98627	108866	0	-0.752	-0.118	-0.062	0.227	0.182	0.253	-0.278	0.242	-0.279	0.118
Fn1	0.012	FINC_MOUSE	Fibronectin OS=Mus musculus GN=Fn1 PE=1 SV=4	294121	2	2	2477	2	2	uniprot_id	P11276	mouse	14268	FALSE	NA	NA	10766	8698	13935	7754	6702	10956	16295	12930	9695	11840	10754	10766	11195	14227	6364	6479	10372	13236	16271	8434	15154	10253	0	-0.297	0.413	-0.6	-0.806	0.059	0.634	0.283	-0.118	0.181	0.034
Foxred1	0.025	FXRD1_MOUSE	FAD-dependent oxidoreductase domain-containing protein 1 OS=Mus musculus GN=Foxred1 PE=1 SV=1	60444	1	1	487	1	1	uniprot_id	Q3TQB2	mouse	235169	FALSE	NA	NA	215100	238300	226600	148400	93230	143700	336400	221000	277200	175200	247300	215100	305628	230961	121967	90179	136373	272957	277897	240315	223458	235833	0	0.148	0.075	-0.536	-1.206	-0.582	0.645	0.039	0.366	-0.296	0.201
Frem1	0.006	FREM1_MOUSE	FRAS1-related extracellular matrix protein 1 OS=Mus musculus GN=Frem1 PE=1 SV=1	270792	1	1	2191	1	1	uniprot_id	Q684R7	mouse	329872	FALSE	NA	NA	23900	20890	27450	23250	18740	25770	33360	33250	33790	27240	29230	23900	26885	28027	19082	18114	24397	27097	41839	29395	34863	27865	0	-0.194	0.2	-0.04	-0.351	0.109	0.481	0.476	0.5	0.189	0.29
Fth1	0.22	FRIH_MOUSE	Ferritin heavy chain OS=Mus musculus GN=Fth1 PE=1 SV=2	24433	4	3	182	4	3	uniprot_id	P09528	mouse	14319	FALSE	NA	NA	34230	31780	35905	32710	33200	34270	45650	25880	36455	25640	39250	34230	40759	36630	26865	32101	32481	37041	32543	31662	32703	37423	0	-0.036	0.072	-0.061	-0.05	0.007	0.151	0.118	0.058	-0.069	0.116
Ftl1	0.213	FRIL1_MOUSE	Ferritin light chain 1 OS=Mus musculus GN=Ftl1 PE=1 SV=2	23138	3	2	183	3	2	uniprot_id	P29391	mouse	NA	FALSE	NA	NA	99830	74842	100765	126475	119050	114898	117808	70410	109562	75170	96640	99830	96259	102847	103832	115089	108828	95668	88583	95244	96134	92133	0	-0.406	0.002	0.35	0.231	0.21	0.256	-0.478	0.147	-0.391	-0.028
Fundc1	0.11	FUND1_MOUSE	FUN14 domain-containing protein 1 OS=Mus musculus GN=Fundc1 PE=1 SV=1	19955	3	1	155	3	1	uniprot_id	Q9DB70	mouse	72018	FALSE	NA	NA	16898	11004	13730	20195	22075	19262	20198	12778	23148	10719	17345	16898	14129	14002	16591	21347	18265	16394	16072	20091	13690	16538	0	-0.678	-0.355	0.197	0.388	0.161	0.216	-0.374	0.423	-0.65	0.01
Fundc2	0.225	FUND2_MOUSE	FUN14 domain-containing protein 2 OS=Mus musculus GN=Fundc2 PE=1 SV=1	21194	10	3	151	10	3	uniprot_id	Q9D6K8	mouse	67391	FALSE	NA	NA	152285	109560	159098	205345	173612	170912	188880	114342	175388	99670	158655	152285	140770	162308	168645	167872	161997	153342	143832	152322	127363	151271	0	-0.2	0.085	0.279	-0.115	0.117	0.35	-0.193	0.194	-0.113	0.161
Fus	0.046	FUS_MOUSE	RNA-binding protein FUS OS=Mus musculus GN=Fus PE=1 SV=1	56307	3	1	518	3	1	uniprot_id	P56959	mouse	233908	FALSE	NA	NA	19810	13420	19970	22250	25830	25850	21440	14500	21300	15740	17110	19810	17212	20354	18287	24984	24532	17397	18234	18466	20075	16316	0	-0.446	0.066	0.094	0.383	0.331	0.189	-0.175	0.105	-0.292	-0.061
Fut8	0.014	FUT8_MOUSE	Alpha-(1,6)-fucosyltransferase OS=Mus musculus GN=Fut8 PE=1 SV=2	75909	2	2	575	2	2	uniprot_id	Q9WTS2	mouse	53618	FALSE	NA	NA	19095	16790	18435	12800	9571	15880	33500	22580	27190	20210	25480	19095	21562	18803	10513	9255	15054	27194	28402	23610	25814	24295	0	-0.228	-0.075	-0.576	-1.028	-0.272	0.798	0.222	0.509	0.06	0.408
Fxn	0.058	FRDA_MOUSE	Frataxin, mitochondrial OS=Mus musculus GN=Fxn PE=1 SV=1	25774	2	1	207	2	1	uniprot_id	O35943	mouse	14297	FALSE	NA	NA	107850	95010	111550	133200	114800	112900	138850	104520	139250	104600	132250	107850	121854	113697	109474	111044	107143	112664	131429	120721	133412	126117	0	-0.182	0.051	0.306	0.091	0.068	0.366	-0.048	0.367	-0.042	0.296
Fxyd1	0.13	PLM_MOUSE	Phospholemman OS=Mus musculus GN=Fxyd1 PE=1 SV=1	11232	2	1	92	2	1	uniprot_id	Q9Z239	mouse	56188	FALSE	NA	NA	87665	70715	100375	116115	88030	105620	105730	64595	89525	67230	89210	87665	90874	102413	95351	85115	100088	85844	81260	77782	85930	85055	0	-0.284	0.208	0.402	0.027	0.28	0.28	-0.435	0.024	-0.379	0.027
Fyn	0.015	FYN_MOUSE	Tyrosine-protein kinase Fyn OS=Mus musculus GN=Fyn PE=1 SV=4	68941	2	1	537	2	1	uniprot_id	P39688	mouse	14360	TRUE	TK	1	152900	140200	160650	244850	174000	182750	205950	97870	159950	105800	149500	152900	179812	163742	201237	168306	173432	167110	123066	138666	134942	142567	0	-0.124	0.07	0.676	0.188	0.258	0.434	-0.639	0.07	-0.524	-0.03
G3bp1	0.08	G3BP1_MOUSE	Ras GTPase-activating protein-binding protein 1 OS=Mus musculus GN=G3bp1 PE=1 SV=1	56437	6	3	465	6	3	uniprot_id	P97855	mouse	27041	FALSE	NA	NA	41055	29152	42835	42015	29860	40770	51852	27835	44278	27708	38422	41055	37456	43700	34504	28863	38639	42094	35014	38458	35403	36633	0	-0.404	0.058	0.249	-0.027	0.278	0.334	-0.235	0.176	-0.353	0.216
G3bp2	0.025	G3BP2_MOUSE	Ras GTPase-activating protein-binding protein 2 OS=Mus musculus GN=G3bp2 PE=1 SV=2	59383	7	1	482	7	1	uniprot_id	P97379	mouse	23881	FALSE	NA	NA	19858	17902	24765	21310	17818	20815	28970	20518	21770	19382	20865	19858	22996	25268	17499	17227	19723	23522	25810	18917	24775	19893	0	-0.586	0.26	0.092	-0.16	0.109	0.56	0.078	0.205	-0.084	0.114
G6pdx	0.076	G6PD1_MOUSE	Glucose-6-phosphate 1-dehydrogenase X OS=Mus musculus GN=G6pdx PE=1 SV=3	66327	7	3	515	7	3	uniprot_id	Q00612	mouse	14381	FALSE	NA	NA	227000	204400	233500	384600	243500	266300	239700	118300	223700	129300	206200	227000	263061	238407	316095	235531	252110	194697	148859	194607	165488	196570	0	-0.151	0.041	0.811	0.22	0.087	0.079	-0.94	-0.046	-0.812	-0.139
Gaa	0.019	LYAG_MOUSE	Lysosomal alpha-glucosidase OS=Mus musculus GN=Gaa PE=1 SV=2	112421	2	1	953	2	1	uniprot_id	P70699	mouse	14387	FALSE	NA	NA	46585	25355	39165	59365	51680	53575	51605	23245	51130	25005	46370	46585	32579	39956	48759	49971	50783	41894	29239	44408	31953	44212	0	-0.88	-0.256	0.347	0.148	0.202	0.148	-1.008	0.132	-0.903	-0.01
Gadd45gip1	0.248	G45IP_MOUSE	Growth arrest and DNA damage-inducible proteins-interacting protein 1 OS=Mus musculus GN=Gadd45gip1 PE=1 SV=1	28611	16	4	222	16	4	uniprot_id	Q9CR59	mouse	102060	FALSE	NA	NA	74166	62370	74776	69866	50050	62846	95781	72225	90082	64680	81088	74166	80117	76273	57388	48398	59583	77756	90849	78223	82628	77315	0	-0.226	0.014	0.106	-0.208	-0.096	0.391	0.006	0.222	-0.226	0.192
Galnt2	0.147	GALT2_MOUSE	Polypeptide N-acetylgalactosaminyltransferase 2 OS=Mus musculus GN=Galnt2 PE=1 SV=1	72777	20	6	570	20	6	uniprot_id	Q6PB93	mouse	108148	FALSE	NA	NA	86960	68652	88771	108110	79808	91531	138849	93286	119412	90094	102422	86960	88202	90558	88798	77175	86769	112716	117344	103692	115113	97657	0	-0.705	-0.078	0.394	-0.159	0.046	0.326	-0.471	0.264	-0.388	0.066
Ganab	0.161	GANAB_MOUSE	Neutral alpha-glucosidase AB OS=Mus musculus GN=Ganab PE=1 SV=1	114175	28	13	944	28	13	uniprot_id	Q8BHN3	mouse	14376	FALSE	NA	NA	87450	50390	84130	97770	82240	102700	97060	65690	96980	63760	83160	87450	64851	85898	80244	79518	97228	78838	82660	84368	81604	79276	0	-0.6	-0.056	0.161	-0.082	0.122	0.296	-0.041	0.149	-0.181	-0.073
Gapdh	0.435	G3P_MOUSE	Glyceraldehyde-3-phosphate dehydrogenase OS=Mus musculus GN=Gapdh PE=1 SV=2	42260	63	9	333	63	9	uniprot_id	P16858	mouse	100042025	FALSE	NA	NA	252250	162600	173855	373325	236900	246300	291225	164962	276625	144660	212275	252250	208804	177397	306577	229047	233381	236457	207474	240308	184679	202409	0	-0.43	-0.07	0.567	0.169	0.066	0.232	-0.649	0.162	-0.836	-0.182
Gatb	0.036	GATB_MOUSE	Glutamyl-tRNA(Gln) amidotransferase subunit B, mitochondrial OS=Mus musculus GN=Gatb PE=1 SV=1	70613	1	1	557	1	1	uniprot_id	Q99JT1	mouse	229487	FALSE	NA	NA	61820	38490	52080	80430	71170	61030	72370	31160	69440	34800	56140	61820	49536	53174	66012	68793	57778	58783	39210	60409	44539	53518	0	-0.684	-0.247	0.38	0.203	-0.019	0.227	-0.988	0.168	-0.829	-0.139
Gba	0.128	GLCM_MOUSE	Glucosylceramidase OS=Mus musculus GN=Gba PE=1 SV=1	63026	7	4	515	7	4	uniprot_id	P17439	mouse	14466	FALSE	NA	NA	51428	40208	56710	84385	64318	54788	66168	32288	61482	34702	49952	51428	51692	57867	69290	62183	51913	53726	40619	53426	44359	47625	0	-0.404	0.058	0.627	0.277	0.168	0.24	-0.672	0.222	-0.571	-0.068
Gbe1	0.053	GLGB_MOUSE	1,4-alpha-glucan-branching enzyme OS=Mus musculus GN=Gbe1 PE=1 SV=1	89248	6	3	702	6	3	uniprot_id	Q9D6Y9	mouse	74185	FALSE	NA	NA	35460	16630	23352	39322	33165	26030	24018	23850	27762	18570	34272	35460	21403	23822	32294	32068	24669	19498	30011	24108	23768	32677	0	0.009	-0.024	0.109	-0.091	0.032	0.193	-0.057	0.073	-0.123	-0.057
Gc	0.046	VTDB_MOUSE	Vitamin D-binding protein OS=Mus musculus GN=Gc PE=1 SV=2	63182	4	1	476	4	1	uniprot_id	P21614	mouse	14473	FALSE	NA	NA	21540	13685	19285	26795	24388	23380	25282	15392	24322	13012	18495	21540	17584	19674	22005	23581	22160	20526	19363	21121	16625	17634	0	-0.661	-0.177	0.309	0.179	0.115	0.223	-0.483	0.161	-0.758	-0.244
Gcdh	0.272	GCDH_MOUSE	Glutaryl-CoA dehydrogenase, mitochondrial OS=Mus musculus GN=Gcdh PE=1 SV=2	53213	30	8	438	30	8	uniprot_id	Q60759	mouse	270076	FALSE	NA	NA	137350	105334	137350	178312	156400	146875	167462	108610	168825	108478	153412	137350	135326	140108	146456	151234	139233	135945	136617	146592	138580	146275	0	-0.488	-0.158	0.169	0.057	-0.001	0.242	-0.366	0.28	-0.359	-0.005
Gcn1	0.021	GCN1_MOUSE	eIF-2-alpha kinase activator GCN1 OS=Mus musculus GN=Gcn1 PE=1 SV=1	331836	5	4	2671	5	4	uniprot_id	E9PVA8	mouse	231659	FALSE	NA	NA	35190	28080	41565	46060	44690	42635	42320	31075	46800	28390	41530	35190	36064	42394	37832	43215	40421	34354	39086	40632	36254	39598	0	-0.214	-0.058	0.248	0.046	0.012	0.322	-0.458	0.36	-0.276	0.127
Gcsh	0.176	GCSH_MOUSE	Glycine cleavage system H protein, mitochondrial OS=Mus musculus GN=Gcsh PE=1 SV=2	21374	11	2	170	11	2	uniprot_id	Q91WK5	mouse	68133	FALSE	NA	NA	313300	177150	250212	349762	292538	291038	381112	221650	394625	210362	335488	313300	227636	255259	287249	282862	275831	309408	278816	342754	268786	319872	0	-0.817	-0.234	0.218	-0.012	-0.027	0.311	-0.498	0.342	-0.484	0.068
Gdi2	0.121	GDIB_MOUSE	Rab GDP dissociation inhibitor beta OS=Mus musculus GN=Gdi2 PE=1 SV=1	59726	10	4	445	10	4	uniprot_id	Q61598	mouse	14569	FALSE	NA	NA	94275	76372	93528	141026	118539	103394	96609	60299	88306	60596	83690	94275	98214	95454	115788	114598	97936	78450	75866	76761	77503	79788	0	-0.294	0.075	0.526	0.338	0.097	0.009	-0.451	-0.057	-0.566	-0.142
Gfer	0.045	ALR_MOUSE	FAD-linked sulfhydryl oxidase ALR OS=Mus musculus GN=Gfer PE=1 SV=2	25610	4	1	198	4	1	uniprot_id	P56213	mouse	11692	FALSE	NA	NA	37442	39810	42522	38825	30025	37255	59445	49718	46552	37225	49112	37442	51130	43374	31891	29035	35322	48256	62535	40412	47547	46828	0	0.08	0.194	0.041	-0.345	-0.019	0.671	0.401	0.284	-0.019	0.389
Gfm1	0.232	EFGM_MOUSE	Elongation factor G, mitochondrial OS=Mus musculus GN=Gfm1 PE=1 SV=1	95008	50	13	751	50	13	uniprot_id	Q8K0D5	mouse	28030	FALSE	NA	NA	107000	74662	86615	140575	95345	91552	144150	78145	146825	82342	127250	107000	95912	88364	115460	92190	86780	117022	98297	127520	105216	121328	0	-0.617	-0.222	0.167	-0.058	-0.077	0.379	-0.388	0.408	-0.287	0.225
Gfm2	0.012	RRF2M_MOUSE	Ribosome-releasing factor 2, mitochondrial OS=Mus musculus GN=Gfm2 PE=1 SV=2	96019	1	1	779	1	1	uniprot_id	Q8R2Q4	mouse	320806	FALSE	NA	NA	72450	64280	71450	65310	58920	73800	97410	80280	96260	70970	79080	72450	82441	72825	53677	56992	70037	79040	100948	83451	90518	75412	0	-0.173	-0.02	-0.15	-0.298	0.027	0.427	0.148	0.41	-0.03	0.126
Ghitm	0.118	GHITM_MOUSE	Growth hormone-inducible transmembrane protein OS=Mus musculus GN=Ghitm PE=1 SV=1	41546	9	4	346	9	4	uniprot_id	Q91VC9	mouse	66092	FALSE	NA	NA	149630	128462	153398	166032	128728	139085	187918	121020	173740	113058	155250	149630	164994	156472	136382	124480	131861	152545	152216	150852	144390	148031	0	-0.02	0.052	0.042	-0.225	-0.144	0.364	-0.026	0.259	-0.124	0.142
Gja1	0.16	CXA1_MOUSE	Gap junction alpha-1 protein OS=Mus musculus GN=Gja1 PE=1 SV=2	49907	20	5	382	20	5	uniprot_id	P23242	mouse	14609	FALSE	NA	NA	119700	65340	98270	172000	123800	119700	137500	87310	120300	101500	92400	119700	84092	100335	141168	119666	113321	111684	109864	104654	129907	88085	0	-0.414	-0.065	0.328	-0.263	0	0.385	-0.094	0.154	-0.064	0.053
Gk	0.17	GLPK_MOUSE	Glycerol kinase OS=Mus musculus GN=Gk PE=1 SV=2	69377	19	8	559	18	8	uniprot_id	Q64516	mouse	14933	FALSE	NA	NA	96758	76061	101110	119658	99544	101949	128788	90498	117011	86235	99618	96758	97720	103147	98280	96255	96631	104553	113815	101620	110083	94982	0	-0.563	-0.052	0.393	0.209	0.131	0.334	-0.361	0.244	-0.282	-0.074
Glb1	0.029	BGAL_MOUSE	Beta-galactosidase OS=Mus musculus GN=Glb1 PE=1 SV=1	80405	3	2	647	3	2	uniprot_id	P23780	mouse	12091	FALSE	NA	NA	69342	47875	67118	95418	79820	81528	78738	49100	77230	53062	69238	69342	61432	68430	78406	77200	77341	63899	61746	66988	67707	66023	0	-0.598	-0.056	0.426	0.165	0.2	0.151	-0.628	0.107	-0.462	-0.039
Glg1	0.018	GSLG1_MOUSE	Golgi apparatus protein 1 OS=Mus musculus GN=Glg1 PE=1 SV=1	157690	7	2	1175	7	2	uniprot_id	Q61543	mouse	20340	FALSE	NA	NA	42098	31656	41528	51412	34086	41316	62994	40765	56951	36232	48090	42098	40669	42363	42224	32959	39162	51140	51277	49458	46289	45853	0	-0.405	-0.054	0.15	-0.449	-0.09	0.512	-0.148	0.402	-0.262	0.155
Glod4	0.302	GLOD4_MOUSE	Glyoxalase domain-containing protein 4 OS=Mus musculus GN=Glod4 PE=1 SV=1	39081	16	7	298	16	7	uniprot_id	Q9CPV4	mouse	67201	FALSE	NA	NA	86140	65815	74050	96990	81050	74350	110650	76842	98355	65680	105170	86140	84577	75548	79714	78398	70558	89832	96664	85438	83940	100273	0	-0.414	-0.07	0.171	-0.171	-0.154	0.152	-0.36	0.26	-0.335	0.192
Glrx2	0.321	GLRX2_MOUSE	Glutaredoxin-2, mitochondrial OS=Mus musculus GN=Glrx2 PE=1 SV=1	20274	8	4	156	8	4	uniprot_id	Q923X4	mouse	69367	FALSE	NA	NA	231675	181048	233450	290425	229450	244600	283650	170715	271475	174455	246275	231675	232618	238167	238523	221862	231830	230284	214746	235788	222904	234810	0	-0.388	0.01	0.248	-0.1	0.128	0.31	-0.527	0.237	-0.44	0.115
Glrx3	0.039	GLRX3_MOUSE	Glutaredoxin-3 OS=Mus musculus GN=Glrx3 PE=1 SV=1	44914	3	1	337	3	1	uniprot_id	Q9CQM9	mouse	30926	FALSE	NA	NA	20608	16368	21968	37128	30410	26300	30412	16318	27205	15265	23368	20608	21029	22410	30494	29405	24931	24690	20525	23623	19501	22280	0	-0.334	0.099	0.849	0.566	0.349	0.57	-0.335	0.389	-0.427	0.18
Glrx5	0.217	GLRX5_MOUSE	Glutaredoxin-related protein 5, mitochondrial OS=Mus musculus GN=Glrx5 PE=1 SV=2	18688	8	2	152	8	2	uniprot_id	Q80Y14	mouse	73046	FALSE	NA	NA	182445	126354	159766	242892	186162	183612	233835	142844	235378	142298	233346	182445	162363	162990	199479	180005	174035	189849	179687	204454	181827	222481	0	-0.5	-0.164	0.398	0.09	0.039	0.322	-0.393	0.36	-0.392	0.248
Glud1	0.439	DHE3_MOUSE	Glutamate dehydrogenase 1, mitochondrial OS=Mus musculus GN=Glud1 PE=1 SV=1	69661	104	20	558	104	20	uniprot_id	P26443	mouse	14661	FALSE	NA	NA	181012	176075	180862	209700	168698	182525	268625	204575	256238	174400	260238	181012	226193	184536	172227	163111	172987	218071	257325	222484	222785	248130	0	-0.356	-0.16	0.179	-0.205	-0.035	0.292	-0.184	0.332	-0.229	0.185
Glul	0.418	GLNA_MOUSE	Glutamine synthetase OS=Mus musculus GN=Glul PE=1 SV=6	47875	99	12	373	98	12	uniprot_id	P15105	mouse	14645	FALSE	NA	NA	165348	116742	165425	208475	178350	198612	205300	117848	188449	115312	185325	165348	149983	168758	171241	172462	188293	166673	148239	163682	147325	176701	0	-0.532	0.006	0.417	0.109	0.184	0.294	-0.484	0.229	-0.418	0.06
Glyr1	0.013	GLYR1_MOUSE	Putative oxidoreductase GLYR1 OS=Mus musculus GN=Glyr1 PE=1 SV=1	72164	1	1	546	1	1	uniprot_id	Q922P9	mouse	74022	FALSE	NA	NA	1482000	1678000	1413000	1409000	654600	1250000	2529000	1686000	2112000	1382000	2067000	1482000	2159568	1442690	1156425	632741	1183391	2054186	2121529	1837329	1768784	1970468	0	0.179	-0.069	-0.073	-1.179	-0.246	0.771	0.186	0.511	-0.101	0.48
Gm2a	0.041	SAP3_MOUSE	Ganglioside GM2 activator OS=Mus musculus GN=Gm2a PE=1 SV=2	24017	2	1	193	2	1	uniprot_id	Q60648	mouse	14667	FALSE	NA	NA	147900	112300	162200	239500	150650	166850	157550	81910	151000	84035	149000	147900	144262	165462	196713	145669	158153	127900	103032	131125	107359	142068	0	-0.395	0.138	0.698	0.032	0.18	0.095	-0.848	0.034	-0.812	0.013
Gmpr	0.186	GMPR1_MOUSE	GMP reductase 1 OS=Mus musculus GN=Gmpr PE=1 SV=1	43242	19	6	345	19	6	uniprot_id	Q9DCZ1	mouse	66355	FALSE	NA	NA	33325	27640	36502	29100	24388	36220	48755	37062	38458	33235	36616	33325	35511	37239	23899	23581	34326	39582	46620	33402	42464	34912	0	-0.276	0.106	-0.199	-0.443	0.103	0.562	0.131	0.261	-0.006	0.135
Gna11	0.067	GNA11_MOUSE	Guanine nucleotide-binding protein subunit alpha-11 OS=Mus musculus GN=Gna11 PE=1 SV=1	48012	3	1	359	2	1	uniprot_id	P21278	mouse	14672	FALSE	NA	NA	305250	235550	290600	384150	321400	322850	346250	207000	318700	207350	301200	305250	302620	296441	315509	310776	306019	281092	260383	276769	264905	287182	0	-0.374	-0.072	0.332	0.074	0.08	0.181	-0.56	0.062	-0.559	-0.02
Gna13	0.188	GNA13_MOUSE	Guanine nucleotide-binding protein subunit alpha-13 OS=Mus musculus GN=Gna13 PE=1 SV=1	50327	17	6	377	17	6	uniprot_id	P27601	mouse	14674	FALSE	NA	NA	86396	74726	88635	112004	94120	96849	112289	80580	87850	60625	96192	86396	95907	90381	92012	91017	91830	91134	101338	76221	77382	91725	0	-0.292	0.061	0.432	0.136	0.225	0.3	-0.447	0.178	-0.424	0.024
Gnai1	0.059	GNAI1_MOUSE	Guanine nucleotide-binding protein G(i) subunit alpha-1 OS=Mus musculus GN=Gnai1 PE=1 SV=1	48009	7	1	354	2	1	uniprot_id	B2RSH2	mouse	14677	FALSE	NA	NA	46100	39030	49650	64285	52355	52835	55335	44250	50755	41060	50500	46100	50168	50665	52786	50617	50064	44929	55667	44102	52492	48147	0	-0.25	0.059	0.448	0.118	0.189	0.246	-0.083	0.108	-0.216	0.126
Gnai2	0.234	GNAI2_MOUSE	Guanine nucleotide-binding protein G(i) subunit alpha-2 OS=Mus musculus GN=Gnai2 PE=1 SV=5	47450	26	6	355	21	5	uniprot_id	P08752	mouse	14678	FALSE	NA	NA	94252	59750	86418	124650	124075	112675	107762	74352	95482	77415	88958	94252	76758	88164	102370	119969	106792	87483	93523	82911	98895	84819	0	-0.466	-0.131	0.382	0.077	0.11	0.111	-0.468	0.047	-0.463	-0.068
Gnao1	0.068	GNAO_MOUSE	Guanine nucleotide-binding protein G(o) subunit alpha OS=Mus musculus GN=Gnao1 PE=1 SV=3	46816	6	1	354	1	1	uniprot_id	P18872	mouse	14681	FALSE	NA	NA	114700	101800	120600	143900	123800	130500	137600	96490	120600	83480	116400	114700	131016	123135	118105	119666	123546	111766	121416	104915	106844	110963	0	-0.172	0.072	0.327	0.11	0.186	0.263	-0.249	0.072	-0.458	0.021
Gnaq	0.084	GNAQ_MOUSE	Guanine nucleotide-binding protein G(q) subunit alpha OS=Mus musculus GN=Gnaq PE=1 SV=4	47687	5	2	359	4	1	uniprot_id	P21279	mouse	14682	FALSE	NA	NA	21450	16552	18115	33782	29542	24588	26860	13972	27568	13125	19920	21450	21270	18480	27746	28565	23304	21805	17576	23944	16771	18993	0	-0.378	-0.235	0.665	0.47	0.195	0.332	-0.63	0.366	-0.702	-0.1
Gnas	0.105	GNAS1_MOUSE	Guanine nucleotide-binding protein G(s) subunit alpha isoforms XLas OS=Mus musculus GN=Gnas PE=1 SV=1	130533	44	10	1133	39	9	uniprot_id	Q6R0H7	mouse	14683	FALSE	NA	NA	129650	104920	135700	196100	163875	173500	150775	70260	133625	72695	130525	129650	134804	138431	161074	158459	164455	122403	88382	116049	92887	124452	0	-0.245	0.053	0.541	0.256	0.218	0.238	-0.54	0.055	-0.57	0.018
Gnb1	0.288	GBB1_MOUSE	Guanine nucleotide-binding protein G(I)/G(S)/G(T) subunit beta-1 OS=Mus musculus GN=Gnb1 PE=1 SV=3	40672	17	3	340	8	3	uniprot_id	P62874	mouse	14688	FALSE	NA	NA	96382	74925	92460	126125	109212	107995	103825	64542	104438	63930	86770	96382	96254	94313	103595	105608	102379	84284	81184	90686	81658	82734	0	-0.149	0.163	0.38	0.056	0.163	0.224	-0.268	0.114	-0.334	0.048
Gnb2	0.362	GBB2_MOUSE	Guanine nucleotide-binding protein G(I)/G(S)/G(T) subunit beta-2 OS=Mus musculus GN=Gnb2 PE=1 SV=3	40111	24	9	340	15	5	uniprot_id	P62880	mouse	14693	FALSE	NA	NA	67352	56522	70332	128000	103518	90822	85675	56010	76465	50890	67290	67352	72613	71746	105120	100092	86084	69555	70430	66403	65132	64148	0	-0.211	0.06	0.475	0.12	0.119	0.246	-0.612	0.096	-0.58	-0.042
Gng12	0.375	GBG12_MOUSE	Guanine nucleotide-binding protein G(I)/G(S)/G(O) subunit gamma-12 OS=Mus musculus GN=Gng12 PE=1 SV=3	9710	5	2	72	5	2	uniprot_id	Q9DAS9	mouse	14701	FALSE	NA	NA	70698	68500	83010	76532	56644	68455	98098	57951	76928	55959	78664	70698	88011	84686	62853	54770	64882	79641	72897	66816	71496	75002	0	-0.127	0.206	0.104	-0.342	-0.027	0.431	-0.454	0.093	-0.425	0.103
Gns	0.024	GNS_MOUSE	N-acetylglucosamine-6-sulfatase OS=Mus musculus GN=Gns PE=1 SV=1	68752	2	1	544	2	1	uniprot_id	Q8BFR4	mouse	75612	FALSE	NA	NA	25950	14755	28105	36305	31210	29155	31430	17415	28480	15270	28310	25950	18951	28667	29821	30179	27636	25515	21906	24727	19510	26994	0	-0.817	0.112	0.487	0.278	0.184	0.288	-0.56	0.136	-0.749	0.124
Golga2	0.02	GOGA2_MOUSE	Golgin subfamily A member 2 OS=Mus musculus GN=Golga2 PE=1 SV=3	128046	7	2	999	7	2	uniprot_id	Q921M4	mouse	99412	FALSE	NA	NA	39124	29989	40275	38662	32022	38742	50085	37002	42681	37096	39895	39124	38523	41084	31754	30965	36725	40660	46543	37063	47392	38039	0	-0.424	0.016	-0.009	-0.272	-0.003	0.368	-0.077	0.136	-0.083	0.031
Golga7	0.051	GOGA7_MOUSE	Golgin subfamily A member 7 OS=Mus musculus GN=Golga7 PE=1 SV=1	18073	1	1	137	1	1	uniprot_id	Q91W53	mouse	57437	FALSE	NA	NA	76260	71920	83590	85470	55260	75010	112100	74720	88860	75580	83470	76260	92560	85346	70149	53415	71013	91054	94022	77304	96732	79572	0	-0.085	0.132	0.164	-0.465	-0.024	0.556	-0.029	0.221	-0.013	0.13
Golim4	0.064	GOLI4_MOUSE	Golgi integral membrane protein 4 OS=Mus musculus GN=Golim4 PE=1 SV=1	85046	9	3	655	9	3	uniprot_id	Q8BXA1	mouse	73124	FALSE	NA	NA	11250	10346	11821	10639	9697	11684	18832	13945	14650	11946	13690	11250	13293	12057	8739	9377	11077	15289	17541	12723	15262	13052	0	-0.091	-0.151	0.033	-0.164	0.091	0.601	0.46	0.247	-0.22	0.351
Golph3	0.097	GOLP3_MOUSE	Golgi phosphoprotein 3 OS=Mus musculus GN=Golph3 PE=1 SV=1	39058	6	2	298	6	2	uniprot_id	Q9CRA5	mouse	66629	FALSE	NA	NA	29338	21067	33625	18656	13728	27961	45106	33776	33818	31427	33239	29338	27107	34325	15317	13273	26481	36634	42499	29409	40212	31688	0	-0.798	0.076	-0.333	-0.746	0.019	0.458	-0.022	0.108	-0.248	0.07
Golt1b	0.101	GOT1B_MOUSE	Vesicle transport protein GOT1B OS=Mus musculus GN=Golt1b PE=1 SV=1	16786	4	1	138	4	1	uniprot_id	Q9CR60	mouse	66964	FALSE	NA	NA	44825	23855	44950	44124	61160	56142	54255	28285	56125	28510	43200	44825	30643	45852	36231	59138	53215	44045	35579	48745	36427	41191	0	-1	-0.155	0.262	0.433	0.229	0.274	-0.662	0.26	-0.65	-0.176
Gosr1	0.108	GOSR1_MOUSE	Golgi SNAP receptor complex member 1 OS=Mus musculus GN=Gosr1 PE=1 SV=2	31794	5	3	250	5	3	uniprot_id	O88630	mouse	53334	FALSE	NA	NA	22350	21930	23530	23800	18440	17860	41120	36030	34790	25460	32400	22350	28126	23983	19549	17832	16932	33365	45306	30161	32473	30898	0	-0.428	-0.057	0.23	-0.079	0.04	0.518	-0.105	0.206	-0.182	0.071
Got2	0.219	AATM_MOUSE	Aspartate aminotransferase, mitochondrial OS=Mus musculus GN=Got2 PE=1 SV=1	54884	29	8	430	29	8	uniprot_id	P05202	mouse	14719	FALSE	NA	NA	115175	88940	101702	149920	103905	116925	142912	98300	135762	96252	147400	115175	114271	103746	123162	100468	110824	116024	123651	117910	122986	140539	0	-0.333	-0.11	0.402	-0.014	0.03	0.209	-0.468	0.148	-0.42	0.269
Gpam	0.331	GPAT1_MOUSE	Glycerol-3-phosphate acyltransferase 1, mitochondrial OS=Mus musculus GN=Gpam PE=1 SV=2	104526	83	21	827	82	21	uniprot_id	Q61586	mouse	14732	FALSE	NA	NA	97080	73208	93105	96660	80660	85980	134175	91628	111300	76855	93930	97080	94071	94984	79333	77967	81398	108936	115264	96664	98233	89557	0	-0.457	-0.083	0.22	-0.035	0.016	0.329	-0.29	0.209	-0.38	0.033
Gpat4	0.121	GPAT4_MOUSE	Glycerol-3-phosphate acyltransferase 4 OS=Mus musculus GN=Gpat4 PE=1 SV=1	59937	10	4	456	10	4	uniprot_id	Q8K2C8	mouse	102247	FALSE	NA	NA	46430	26988	43230	61488	62308	56745	52821	29098	53405	31364	42705	46430	34707	44119	50481	60239	53753	42894	36608	46418	40072	40715	0	-0.729	-0.062	0.355	0.27	0.25	0.229	-0.616	0.202	-0.481	-0.05
Gpd1	0.845	GPDA_MOUSE	Glycerol-3-phosphate dehydrogenase [NAD(+)], cytoplasmic OS=Mus musculus GN=Gpd1 PE=1 SV=3	43905	145	23	349	145	23	uniprot_id	P13707	mouse	14555	FALSE	NA	NA	154588	131812	141850	222822	148568	177275	182875	117250	137972	83965	140208	154588	169389	144720	182978	143645	167972	148471	147490	119772	107296	133690	0	-0.26	0.07	0.47	-0.052	-0.003	0.255	-0.562	0.094	-0.661	-0.051
Gpd2	0.755	GPDM_MOUSE	Glycerol-3-phosphate dehydrogenase, mitochondrial OS=Mus musculus GN=Gpd2 PE=1 SV=2	91041	427	46	727	415	45	uniprot_id	Q64521	mouse	14571	FALSE	NA	NA	206030	178362	218500	246050	190925	216000	281062	174462	225300	155412	219772	206030	229104	222881	202091	184602	204749	228169	219461	195716	198550	209539	0	-0.279	0.022	0.372	0.07	0.092	0.236	-0.494	0.193	-0.496	0.026
Gpi	0.17	G6PI_MOUSE	Glucose-6-phosphate isomerase OS=Mus musculus GN=Gpi PE=1 SV=4	72580	19	8	558	19	8	uniprot_id	P06745	mouse	14751	FALSE	NA	NA	139400	131720	151375	179275	131350	155375	181375	137072	151975	113368	142120	139400	169420	154501	147197	126989	147182	147291	172464	132108	145011	135493	0	-0.276	0.052	0.646	0.23	0.158	0.226	-0.458	-0.016	-0.545	-0.124
Gpihbp1	0.079	HDBP1_MOUSE	Glycosylphosphatidylinositol-anchored high density lipoprotein-binding protein 1 OS=Mus musculus GN=Gpihbp1 PE=1 SV=1	27469	6	2	228	6	2	uniprot_id	Q9D1N2	mouse	68453	FALSE	NA	NA	60550	62688	68282	62485	43368	58182	92055	60782	70472	58958	74325	60550	80538	69657	51321	41934	55149	74735	76457	61202	75329	70866	0	0.053	0.171	0.032	-0.478	-0.066	0.604	0.002	0.216	-0.046	0.288
Gpr98	0.002	GPR98_MOUSE	G-protein coupled receptor 98 OS=Mus musculus GN=Gpr98 PE=2 SV=1	731304	3	2	6298	3	2	uniprot_id	Q8VHN7	mouse	NA	FALSE	NA	NA	254175	347075	236025	300300	217350	269225	332825	262025	385675	254600	290975	254175	446064	240857	246587	210129	255072	270246	329665	335260	325588	277409	0	0.154	-0.132	0.164	-0.224	0.059	0.335	0.032	0.598	0.002	0.188
Gpx1	0.537	GPX1_MOUSE	Glutathione peroxidase 1 OS=Mus musculus GN=Gpx1 PE=1 SV=2	24607	30	8	201	30	8	uniprot_id	P11352	mouse	14775	FALSE	NA	NA	110319	79895	104495	145900	126432	120674	128738	79658	132935	80536	111491	110319	102644	106648	119796	122254	114384	104537	100198	115442	102894	106303	0	-0.478	-0.1	0.399	0.182	0.105	0.214	-0.442	0.306	-0.454	0.055
Gpx4	0.442	GPX41_MOUSE	Phospholipid hydroperoxide glutathione peroxidase, mitochondrial OS=Mus musculus GN=Gpx4 PE=1 SV=4	26452	46	8	197	46	8	uniprot_id	O70325	mouse	625249	FALSE	NA	NA	279662	241938	288662	349538	275675	294750	336212	219038	300750	216000	281012	279662	310767	294450	287100	266572	279420	272938	275512	261159	275904	267940	0	-0.205	0.016	0.316	-0.057	0.065	0.298	-0.316	0.154	-0.33	0.057
Gpx8	0.057	GPX8_MOUSE	Probable glutathione peroxidase 8 OS=Mus musculus GN=Gpx8 PE=1 SV=1	29861	3	1	209	3	1	uniprot_id	Q9D7B7	mouse	69590	FALSE	NA	NA	190975	123150	161200	250300	194000	204500	240675	158250	256350	167925	199150	190975	158246	164465	205563	187579	193824	195392	199064	222662	214563	189879	0	-0.637	-0.256	0.393	0.018	0.097	0.334	-0.27	0.423	-0.181	0.057
Grhpr	0.049	GRHPR_MOUSE	Glyoxylate reductase/hydroxypyruvate reductase OS=Mus musculus GN=Grhpr PE=1 SV=1	39372	1	1	328	1	1	uniprot_id	Q91Z53	mouse	76238	FALSE	NA	NA	33720	22730	33610	51520	47000	36640	41670	23030	40230	27010	37650	33720	29253	34316	42285	45431	34688	33846	28979	34998	34570	35892	0	-0.569	-0.005	0.612	0.479	0.12	0.305	-0.55	0.255	-0.32	0.159
Grpel1	0.507	GRPE1_MOUSE	GrpE protein homolog 1, mitochondrial OS=Mus musculus GN=Grpel1 PE=1 SV=1	29562	52	10	217	52	10	uniprot_id	Q99LP6	mouse	17713	FALSE	NA	NA	120319	108346	115396	111848	83602	89479	203975	140725	175874	116430	178299	120319	139180	117711	91893	80853	84857	165580	177005	152696	148717	170008	0	-0.348	-0.074	0.107	-0.316	-0.125	0.45	-0.059	0.462	-0.112	0.39
Grsf1	0.065	GRSF1_MOUSE	G-rich sequence factor 1 OS=Mus musculus GN=Grsf1 PE=1 SV=2	58827	10	2	479	10	2	uniprot_id	Q8C5Q4	mouse	231413	FALSE	NA	NA	136456	91478	125172	159688	159182	137555	168275	108495	163325	109244	140588	136456	117522	127690	131155	153922	130389	136607	136471	141830	139572	134045	0	-0.593	-0.122	0.248	0.214	0.012	0.312	-0.377	0.283	-0.349	0.037
Gsn	0.035	GELS_MOUSE	Gelsolin OS=Mus musculus GN=Gsn PE=1 SV=3	95912	6	3	780	6	3	uniprot_id	P13020	mouse	227753	FALSE	NA	NA	75022	59290	76252	78682	62512	77168	94198	70308	85015	67905	73940	75022	76306	77777	64628	60448	73151	76465	88435	73814	86741	70501	0	-0.232	0.262	0.068	-0.266	0.035	0.316	-0.064	0.176	-0.123	0.113
Gsta4	0.032	GSTA4_MOUSE	Glutathione S-transferase A4 OS=Mus musculus GN=Gsta4 PE=1 SV=3	29901	2	1	222	2	1	uniprot_id	P24472	mouse	14860	FALSE	NA	NA	120500	112000	118150	175700	118800	135800	146650	92190	119400	86220	117050	120500	143908	120541	144295	114870	128705	119060	115968	103694	110170	111602	0	-0.107	-0.037	0.54	-0.022	0.167	0.28	-0.391	-0.012	-0.484	-0.044
Gstk1	0.664	GSTK1_MOUSE	Glutathione S-transferase kappa 1 OS=Mus musculus GN=Gstk1 PE=1 SV=3	29697	54	13	226	54	13	uniprot_id	Q9DCM2	mouse	76263	FALSE	NA	NA	264400	174150	253125	289100	211855	253300	321350	182000	321350	188350	294600	264400	223736	258209	237606	204826	240385	260877	228938	279057	240671	280892	0	-0.438	-0.106	0.193	-0.04	0.015	0.334	-0.255	0.296	-0.299	0.191
Gstm1	0.211	GSTM1_MOUSE	Glutathione S-transferase Mu 1 OS=Mus musculus GN=Gstm1 PE=1 SV=2	30421	15	5	218	6	3	uniprot_id	P10649	mouse	14862	FALSE	NA	NA	72180	67080	72430	59890	36530	75870	68690	63760	67050	79890	69320	72180	86331	73952	49154	35310	71827	55793	80230	58330	102249	66082	0	0.019	0.005	0.468	-0.108	0.12	0.199	-0.179	0.075	0.028	-0.025
Gstm2	0.165	GSTM2_MOUSE	Glutathione S-transferase Mu 2 OS=Mus musculus GN=Gstm2 PE=1 SV=2	30913	12	2	218	3	1	uniprot_id	P15626	mouse	14863	FALSE	NA	NA	17468	19182	15730	17180	13202	16110	23902	19690	19190	16648	19395	17468	24643	16047	14110	12766	15270	19405	24769	16668	21267	18493	0	0.137	-0.151	-0.021	-0.438	-0.125	0.447	0.173	0.135	-0.081	0.159
Gstp1	0.138	GSTP1_MOUSE	Glutathione S-transferase P 1 OS=Mus musculus GN=Gstp1 PE=1 SV=2	26744	4	2	210	4	2	uniprot_id	P19157	mouse	14870	FALSE	NA	NA	96758	71824	94765	137675	132485	128748	108871	92882	118998	84536	83501	96758	92402	96740	113013	128069	121912	88420	116869	103468	108167	79605	0	-0.386	-0.07	0.561	0.368	0.366	0.22	-0.134	0.504	-0.328	-0.182
Gstt4	0.029	GSTT4_MOUSE	Glutathione S-transferase theta-4 OS=Mus musculus GN=Gstt4 PE=2 SV=1	32663	3	1	240	3	1	uniprot_id	Q9D4P7	mouse	75886	FALSE	NA	NA	336100	218725	308475	401425	389100	436125	395400	255525	299325	272450	302750	336100	280998	314679	329689	376238	413393	321003	321422	259961	348057	288663	0	-0.609	-0.126	0.267	0.207	0.37	0.244	-0.392	-0.158	-0.31	-0.153
Gstz1	0.106	MAAI_MOUSE	Maleylacetoacetate isomerase OS=Mus musculus GN=Gstz1 PE=1 SV=1	27410	13	2	216	13	2	uniprot_id	Q9WVL0	mouse	14874	FALSE	NA	NA	57335	43596	50481	69469	49166	59345	82787	60080	83475	46129	72164	57335	56000	51492	57063	47545	56260	67207	75575	72478	58928	68807	0	-0.388	-0.21	0.202	-0.331	0.032	0.495	-0.019	0.476	-0.365	0.272
Guf1	0.16	GUF1_MOUSE	Translation factor Guf1, mitochondrial OS=Mus musculus GN=Guf1 PE=1 SV=1	86051	16	7	651	16	7	uniprot_id	Q8C3X4	mouse	231279	FALSE	NA	NA	114100	81202	108600	140800	113275	123850	149300	101092	150100	95845	128400	114100	104342	110790	115637	109526	117384	121212	127163	130127	122474	122445	0	-0.382	-0.024	0.357	0.108	0.118	0.425	-0.393	0.342	-0.37	0.17
Gusb	0.014	BGLR_MOUSE	Beta-glucuronidase OS=Mus musculus GN=Gusb PE=1 SV=2	81250	2	1	648	2	1	uniprot_id	P12265	mouse	110006	FALSE	NA	NA	55190	42320	59470	92465	72180	63730	65395	33035	64255	32865	64980	55190	54359	60664	75949	69796	60412	53088	41554	55800	41985	61957	0	-0.39	0.11	0.74	0.39	0.21	0.248	-0.735	0.224	-0.746	0.236
Gypc	0.368	GLPC_MOUSE	Glycophorin-C OS=Mus musculus GN=Gypc PE=1 SV=2	11983	6	2	95	6	2	uniprot_id	Q78HU7	mouse	71683	FALSE	NA	NA	70399	66060	82434	57320	51485	61764	111506	71561	92484	66460	91838	70399	84966	84137	47068	49779	58516	90556	90037	80401	85014	87553	0	-0.126	0.19	-0.426	-0.654	-0.202	0.56	-0.094	0.358	-0.163	0.301
Gys1	0.031	GYS1_MOUSE	Glycogen [starch] synthase, muscle OS=Mus musculus GN=Gys1 PE=1 SV=2	91547	5	2	738	5	2	uniprot_id	Q9Z1E4	mouse	14936	FALSE	NA	NA	64729	49162	60192	89928	75750	76692	78505	50452	69318	51816	56790	64729	63193	61417	73847	73239	72672	63738	63467	60224	66232	54146	0	-0.336	-0.147	0.5	0.295	0.274	0.15	-0.403	0.1	-0.279	-0.271
Gys2	0.02	GYS2_MOUSE	Glycogen [starch] synthase, liver OS=Mus musculus GN=Gys2 PE=1 SV=2	90555	1	1	704	1	1	uniprot_id	Q8VCB3	mouse	232493	FALSE	NA	NA	40100	36840	40150	42780	37150	46470	62850	45210	56200	42640	34040	40100	47413	40994	35111	35910	43994	51050	56889	48891	54573	32450	0	-0.122	0.002	0.093	-0.11	0.213	0.648	0.173	0.487	0.089	-0.236
H1f0	0.263	H10_MOUSE	Histone H1.0 OS=Mus musculus GN=H1f0 PE=2 SV=4	33681	15	5	194	15	5	uniprot_id	P10922	mouse	14958	FALSE	NA	NA	126100	173450	169350	128248	74380	101060	202375	112905	112612	87960	161325	126100	222900	172788	105320	71917	95780	164308	142028	97819	112411	153814	0	0.467	0.504	0.254	-0.248	-0.022	0.69	-0.144	-0.076	-0.473	0.427
H2-Ab1	0.034	HB2A_MOUSE	H-2 class II histocompatibility antigen, A beta chain OS=Mus musculus GN=H2-Ab1 PE=1 SV=1	31769	2	1	265	2	1	uniprot_id	P14483	mouse	14961	FALSE	NA	NA	11865	15850	12245	10960	7022	11665	19575	16760	15820	13340	16730	11865	20364	12492	9002	6791	11057	15892	21081	13734	17043	15951	0	0.419	0.046	-0.113	-0.768	-0.027	0.722	0.492	0.392	0.169	0.496
H2-K1	0.062	HA1B_MOUSE	H-2 class I histocompatibility antigen, K-B alpha chain OS=Mus musculus GN=H2-K1 PE=1 SV=1	45112	3	2	369	1	1	uniprot_id	P01901	mouse	14972	FALSE	NA	NA	39190	30210	44850	66640	48920	47360	59250	24350	52490	29380	39550	39190	38745	45713	54770	47319	44945	48076	30619	45506	37473	37716	0	-0.375	0.195	0.766	0.32	0.273	0.596	-0.687	0.422	-0.416	0.013
H2-Q10	0.062	HA10_MOUSE	H-2 class I histocompatibility antigen, Q10 alpha chain OS=Mus musculus GN=H2-Q10 PE=1 SV=3	39747	3	1	325	1	1	uniprot_id	P01898	mouse	15007	FALSE	NA	NA	95270	70170	95870	132200	95650	104600	102600	74060	102800	70060	90170	95270	90308	97884	108502	92456	99026	83337	93191	89431	89668	85960	0	-0.441	0.009	0.473	0.006	0.135	0.107	-0.363	0.11	-0.443	-0.079
H6pd	0.079	G6PE_MOUSE	GDH/6PGL endoplasmic bifunctional protein OS=Mus musculus GN=H6pd PE=1 SV=2	96775	14	5	789	14	5	uniprot_id	Q8CFX1	mouse	100198	FALSE	NA	NA	47810	43025	54260	37160	31490	55135	64415	60545	61740	62630	68155	47810	55296	55304	30541	30446	52247	52301	76165	53640	80058	64981	0	-0.458	0.031	0.303	0.24	0.19	0.265	-0.336	0.234	-0.31	0.228
Hacd2	0.193	HACD2_MOUSE	Very-long-chain (3R)-3-hydroxyacyl-CoA dehydratase 2 OS=Mus musculus GN=Hacd2 PE=1 SV=1	31420	20	5	254	20	5	uniprot_id	Q9D3B1	mouse	70757	FALSE	NA	NA	30778	48085	44915	38612	33450	45920	107000	123950	55142	72285	73475	30778	61775	45840	31700	32338	43498	86867	155916	47877	92356	70055	0	-0.206	0.244	-0.042	-0.522	-0.268	0.872	1.405	0.406	0.358	0.77
Hacd3	0.03	HACD3_MOUSE	Very-long-chain (3R)-3-hydroxyacyl-CoA dehydratase 3 OS=Mus musculus GN=Hacd3 PE=1 SV=2	48316	3	1	362	3	1	uniprot_id	Q8K2C9	mouse	57874	FALSE	NA	NA	63002	45402	59698	71630	69375	67218	73260	47602	67988	45988	57345	63002	58344	60901	58828	67082	63713	59477	59879	59049	58756	54676	0	-0.473	-0.069	0.194	0.15	0.104	0.224	-0.395	0.117	-0.444	-0.126
Hacl1	0.046	HACL1_MOUSE	2-hydroxyacyl-CoA lyase 1 OS=Mus musculus GN=Hacl1 PE=1 SV=2	70317	2	2	581	2	2	uniprot_id	Q9QXE0	mouse	56794	FALSE	NA	NA	32950	37005	41085	38900	24940	35345	45340	40405	43650	34850	44630	32950	47535	41913	31951	24116	33500	36803	50822	37896	44515	42555	0	0.159	0.318	0.236	-0.406	0.1	0.417	0.278	0.386	0.062	0.418
Hadh	0.599	HCDH_MOUSE	Hydroxyacyl-coenzyme A dehydrogenase, mitochondrial OS=Mus musculus GN=Hadh PE=1 SV=2	41717	92	13	314	82	13	uniprot_id	Q61425	mouse	15107	FALSE	NA	NA	101400	89290	75948	137196	115335	95972	157025	213400	145382	82550	118925	101400	114915	77522	112630	111498	90902	127511	268340	126396	105653	113380	0	-0.233	-0.079	0.104	-0.194	-0.144	0.475	-0.264	0.386	-0.307	0.279
Hadha	0.675	ECHA_MOUSE	Trifunctional enzyme subunit alpha, mitochondrial OS=Mus musculus GN=Hadha PE=1 SV=1	98656	627	40	763	614	40	uniprot_id	Q8BMS1	mouse	97212	FALSE	NA	NA	130368	104942	118762	165810	122536	135878	147138	81364	145625	81456	129262	130368	134827	121153	136167	118488	128778	119448	102342	126444	104060	123247	0	-0.172	-0.004	0.364	0.001	0.059	0.236	-0.572	0.224	-0.525	0.09
Hadhb	0.573	ECHB_MOUSE	Trifunctional enzyme subunit beta, mitochondrial OS=Mus musculus GN=Hadhb PE=1 SV=1	59430	296	23	475	286	23	uniprot_id	Q99JY0	mouse	231086	FALSE	NA	NA	235650	223200	294125	286550	209450	258650	304050	202625	251100	201700	254525	235650	286835	300090	235319	202510	245117	246850	254878	218165	257766	242675	0	-0.121	0.023	0.269	-0.14	0.002	0.292	-0.447	0.274	-0.358	0.1
Hagh	0.146	GLO2_MOUSE	Hydroxyacylglutathione hydrolase, mitochondrial OS=Mus musculus GN=Hagh PE=1 SV=2	40019	7	3	309	7	3	uniprot_id	Q99KB8	mouse	14651	FALSE	NA	NA	120880	89960	110400	110730	60975	89715	134200	80640	140600	80860	107000	120880	115778	112720	90965	58967	85075	109004	101471	122314	103490	102003	0	-0.071	-0.048	0.177	-0.011	0.081	0.357	0.122	0.273	-0.192	0.154
Hars2	0.194	SYHM_MOUSE	Probable histidine--tRNA ligase, mitochondrial OS=Mus musculus GN=Hars2 PE=1 SV=1	66743	22	9	505	22	9	uniprot_id	Q99KK9	mouse	70791	FALSE	NA	NA	90558	63570	76298	107325	79472	83688	98105	61100	107100	68748	94565	90558	81672	77832	88149	76846	79325	79644	76856	93001	87832	90165	0	-0.408	-0.136	0.245	-0.058	-0.03	0.218	-0.366	0.222	-0.397	0.062
Haus5	0.019	HAUS5_MOUSE	HAUS augmin-like complex subunit 5 OS=Mus musculus GN=Haus5 PE=1 SV=1	76402	1	1	619	1	1	uniprot_id	Q9D786	mouse	71909	FALSE	NA	NA	43670	64130	53320	27280	19610	26460	93080	69580	60540	46060	64750	43670	82249	54346	22421	18968	25111	75526	87493	52485	58747	61748	0	0.554	0.288	-0.679	-1.155	-0.723	1.092	0.672	0.471	0.077	0.568
Hax1	0.086	HAX1_MOUSE	HCLS1-associated protein X-1 OS=Mus musculus GN=Hax1 PE=1 SV=1	33927	6	2	280	6	2	uniprot_id	O35387	mouse	23897	FALSE	NA	NA	25850	24988	24760	29761	18542	24084	36642	39294	26242	25188	27892	25850	32102	25258	24444	17929	22828	29746	49429	22790	32184	26594	0	-0.11	-0.116	0.246	-0.479	-0.095	0.462	0.398	0	-0.144	0.075
Hba	0.43	HBA_MOUSE	Hemoglobin subunit alpha OS=Mus musculus GN=Hba PE=1 SV=2	17883	74	6	142	74	6	uniprot_id	P01942	mouse	NA	FALSE	NA	NA	278770	233041	311692	338175	260538	280150	295134	243126	323270	234596	189145	278770	299489	317960	277746	251926	265537	239600	305821	280750	299705	180345	0	-0.444	0.082	0.302	-0.094	0.101	0.053	-0.268	0.213	-0.262	-0.56
Hbb-b1	0.544	HBB1_MOUSE	Hemoglobin subunit beta-1 OS=Mus musculus GN=Hbb-b1 PE=1 SV=2	18694	141	7	147	140	7	uniprot_id	P02088	mouse	100503605	FALSE	NA	NA	320725	251625	370475	433250	354575	394875	345050	275625	455400	314525	227375	320725	323268	377939	355826	342855	374268	280124	346706	395499	401850	216793	0	-0.523	0.179	0.564	0.187	0.307	-0.036	-0.286	0.26	-0.297	-0.579
Hccs	0.239	CCHL_MOUSE	Cytochrome c-type heme lyase OS=Mus musculus GN=Hccs PE=1 SV=2	35196	20	6	272	20	6	uniprot_id	P53702	mouse	15159	FALSE	NA	NA	96778	79181	90629	103585	86872	91209	124102	85789	114511	82202	98955	96778	101750	92461	85069	83998	86441	100755	107918	99466	105038	94349	0	-0.248	-0.014	0.085	-0.059	0.004	0.396	-0.118	0.197	-0.252	0.13
Hdgf	0.101	HDGF_MOUSE	Hepatoma-derived growth factor OS=Mus musculus GN=Hdgf PE=1 SV=2	32783	4	2	237	4	2	uniprot_id	P51859	mouse	15191	FALSE	NA	NA	34796	30306	32926	52765	37316	39306	43790	26235	44455	24736	35148	34796	38869	33559	43366	36096	37302	35531	32989	38540	31550	33518	0	-0.071	-0.196	0.492	-0.158	-0.194	0.538	-0.15	0.315	-0.213	-0.122
Hdhd2	0.162	HDHD2_MOUSE	Haloacid dehalogenase-like hydrolase domain-containing protein 2 OS=Mus musculus GN=Hdhd2 PE=1 SV=2	33237	4	3	259	4	3	uniprot_id	Q3UGR5	mouse	76987	FALSE	NA	NA	102700	91110	105300	146300	110300	112300	145500	88390	151800	88740	152900	102700	116852	107326	120158	106691	106574	118060	111147	131601	113183	145809	0	-0.542	0.036	0.262	0.103	-0.016	0.431	-0.398	0.356	-0.514	0.294
Hdhd3	0.04	HDHD3_MOUSE	Haloacid dehalogenase-like hydrolase domain-containing protein 3 OS=Mus musculus GN=Hdhd3 PE=1 SV=1	30529	2	1	251	2	1	uniprot_id	Q9CYW4	mouse	72748	FALSE	NA	NA	269250	226750	257750	247850	148600	208800	345000	268750	338450	248750	345350	269250	291266	262907	203579	143693	197939	280065	338041	293885	317764	329283	0	-0.244	-0.064	-0.118	-0.853	-0.363	0.361	-0.002	0.338	-0.109	0.366
Hdlbp	0.03	VIGLN_MOUSE	Vigilin OS=Mus musculus GN=Hdlbp PE=1 SV=1	167663	7	3	1268	7	3	uniprot_id	Q8VDJ3	mouse	110611	FALSE	NA	NA	37820	31580	42960	28750	31150	35130	59170	34220	45320	33290	40875	37820	40643	43820	23614	30121	33297	48061	43059	39352	42607	38973	0	-0.622	0.047	0.402	0.34	0.335	0.308	-0.587	0.255	-0.37	-0.016
Hebp1	0.042	HEBP1_MOUSE	Heme-binding protein 1 OS=Mus musculus GN=Hebp1 PE=1 SV=2	24376	1	1	190	1	1	uniprot_id	Q9R257	mouse	15199	FALSE	NA	NA	41140	46740	56600	39610	35240	48210	51380	42330	45000	40110	39630	41140	60154	57789	32510	34063	45641	41733	53264	39148	51335	37780	0	0.184	0.46	-0.055	-0.223	0.229	0.321	0.041	0.129	-0.037	-0.054
Hibadh	0.451	3HIDH_MOUSE	3-hydroxyisobutyrate dehydrogenase, mitochondrial OS=Mus musculus GN=Hibadh PE=1 SV=1	40857	56	10	335	56	10	uniprot_id	Q99L13	mouse	58875	FALSE	NA	NA	217700	165450	203925	275400	190862	230525	265275	166750	259500	164825	233575	217700	212432	207962	226226	184580	218610	215318	209725	225218	210421	222718	0	-0.58	-0.192	0.246	-0.028	-0.11	0.369	-0.392	0.468	-0.397	0.295
Hibch	0.527	HIBCH_MOUSE	3-hydroxyisobutyryl-CoA hydrolase, mitochondrial OS=Mus musculus GN=Hibch PE=1 SV=1	49483	98	17	385	98	17	uniprot_id	Q8QZS1	mouse	227095	FALSE	NA	NA	204725	143350	175100	223700	162700	190900	267875	161300	252525	145400	250292	204725	184411	178635	183778	157337	180952	217475	202896	219325	185449	238612	0	-0.435	-0.171	0.201	-0.107	-0.092	0.333	-0.36	0.388	-0.372	0.29
Higd1a	0.189	HIG1A_MOUSE	HIG1 domain family member 1A, mitochondrial OS=Mus musculus GN=Higd1a PE=1 SV=1	12481	8	1	95	8	1	uniprot_id	Q9JLR9	mouse	56295	FALSE	NA	NA	217400	182060	208450	247250	235350	240625	245500	166135	241875	156580	220050	217400	234103	212731	203001	227543	227988	199348	209010	210217	200204	209795	0	-0.237	-0.032	0.273	-0.012	0.038	0.249	-0.402	0.256	-0.447	0.07
Higd2a	0.33	HIG2A_MOUSE	HIG1 domain family member 2A OS=Mus musculus GN=Higd2a PE=3 SV=1	12850	3	1	106	3	1	uniprot_id	Q9CQJ1	mouse	67044	FALSE	NA	NA	82410	59412	72440	105538	82820	82880	102322	47712	103442	52870	86725	82410	76325	73895	86681	80084	78565	83067	60016	89828	67543	82690	0	-0.495	-0.222	0.343	-0.024	-0.006	0.307	-0.777	0.294	-0.663	0.034
Hint1	0.159	HINT1_MOUSE	Histidine triad nucleotide-binding protein 1 OS=Mus musculus GN=Hint1 PE=1 SV=3	16174	2	1	126	2	1	uniprot_id	P70349	mouse	15254	FALSE	NA	NA	48525	34065	43365	64420	54940	50885	57285	28665	54820	28240	43690	48525	43767	44243	52904	53121	48224	46507	36058	47621	36084	41656	0	-0.51	-0.176	0.398	0.167	0.058	0.236	-0.759	0.162	-0.78	-0.154
Hint2	0.399	HINT2_MOUSE	Histidine triad nucleotide-binding protein 2, mitochondrial OS=Mus musculus GN=Hint2 PE=1 SV=1	19200	15	4	163	15	4	uniprot_id	Q9D0S9	mouse	68917	FALSE	NA	NA	162454	108019	135539	196725	129838	136960	208800	122316	229000	123519	210062	162454	138779	138261	161582	125546	129827	169501	153855	198832	157782	200291	0	-0.56	-0.238	0.392	-0.157	-0.124	0.298	-0.543	0.447	-0.598	0.274
Hist1h1c	0.151	H12_MOUSE	Histone H1.2 OS=Mus musculus GN=Hist1h1c PE=1 SV=2	34774	23	1	212	7	1	uniprot_id	P15864	mouse	50708	FALSE	NA	NA	338750	378075	407625	469300	284825	367025	494100	278400	304950	212350	425050	338750	485539	415752	385503	275429	347977	401078	350174	264756	271237	405283	0	0.025	0.238	0.338	-0.229	0.118	0.416	-0.256	-0.122	-0.293	0.259
Hist1h1e	0.219	H14_MOUSE	Histone H1.4 OS=Mus musculus GN=Hist1h1e PE=1 SV=2	36172	23	4	219	7	2	uniprot_id	P43274	mouse	50709	FALSE	NA	NA	187546	231675	238341	250531	139080	182165	295954	137616	151515	111592	231180	187546	297682	243141	205759	134482	172665	240276	173106	131580	142589	220420	0	0.308	0.361	0.384	-0.272	0.005	0.638	-0.42	-0.257	-0.618	0.363
Hist1h2af	0.254	H2A1F_MOUSE	Histone H2A type 1-F OS=Mus musculus GN=Hist1h2af PE=1 SV=3	17361	16	3	130	16	3	uniprot_id	Q8CGP5	mouse	319173	FALSE	NA	NA	173310	128472	160552	214140	131960	141945	221900	284900	140400	60990	159442	173310	165170	163838	175827	127584	134482	180179	358365	121995	77967	152013	0	-0.184	-0.093	0.152	-0.361	-0.223	0.556	-0.392	-0.026	-0.614	0.125
Hist1h2bb	0.532	H2B1B_MOUSE	Histone H2B type 1-B OS=Mus musculus GN=Hist1h2bb PE=1 SV=3	18756	45	1	126	1	1	uniprot_id	Q64475	mouse	319178	FALSE	NA	NA	50160	222700	88420	49810	34610	47490	356500	294000	98120	111100	216200	50160	286613	90278	40881	33454	44960	289568	369947	85359	142194	206103	0	2.15	0.818	-0.01	-0.535	-0.079	2.829	2.551	0.968	1.147	2.108
Hist1h2bc	0.532	H2B1C_MOUSE	Histone H2B type 1-C/E/G OS=Mus musculus GN=Hist1h2bc PE=1 SV=3	18710	49	8	126	5	1	uniprot_id	Q6ZWY9	mouse	319179	FALSE	NA	NA	87778	290150	144855	48642	41598	51450	418350	279500	151935	140040	296825	87778	372858	147795	39947	40222	48758	339660	351597	132000	178962	283004	0	1.731	0.758	-0.787	-1.103	-0.681	2.266	1.709	0.813	0.69	1.746
Hist1h3a	0.169	H31_MOUSE	Histone H3.1 OS=Mus musculus GN=Hist1h3a PE=1 SV=2	18717	4	3	136	4	3	uniprot_id	P68433	mouse	319152	FALSE	NA	NA	589400	707000	703400	548500	338700	520000	838200	614300	557600	540800	608200	589400	909901	718180	450177	327389	492290	680830	772986	485082	692155	579796	0	0.371	0.293	-0.104	-0.799	-0.181	0.955	0.175	0.12	-0.144	0.348
Hist1h4a	0.534	H4_MOUSE	Histone H4 OS=Mus musculus GN=Hist1h4a PE=1 SV=2	14110	46	6	103	46	6	uniprot_id	P62806	mouse	100041230	FALSE	NA	NA	189376	193459	204876	233901	155825	183725	283589	119405	170876	119530	216995	189376	248668	209024	192076	150666	174093	230260	150200	148418	152765	206885	0	0.055	0.16	0.365	-0.204	-0.056	0.458	-0.422	-0.075	-0.53	0.114
Hk1	0.169	HXK1_MOUSE	Hexokinase-1 OS=Mus musculus GN=Hk1 PE=1 SV=3	124212	33	13	974	29	12	uniprot_id	P17710	mouse	15275	FALSE	NA	NA	153425	125450	135125	187200	148550	160100	182675	115200	160625	117350	137850	153425	160895	137786	153744	143664	151844	148342	144882	139371	149795	131423	0	-0.199	-0.144	0.393	-0.047	0.062	0.328	-0.274	0.1	-0.386	-0.132
Hk2	0.243	HXK2_MOUSE	Hexokinase-2 OS=Mus musculus GN=Hk2 PE=1 SV=1	116326	43	19	917	39	17	uniprot_id	O08528	mouse	15277	FALSE	NA	NA	180900	187000	189600	289300	198500	225900	183000	123800	170000	119400	139675	180900	240667	193584	237441	191871	213862	148642	155780	147634	152817	133175	0	0.002	0.042	0.527	0.134	0.148	0.182	-0.402	0.051	-0.59	-0.189
Hm13	0.161	HM13_MOUSE	Minor histocompatibility antigen H13 OS=Mus musculus GN=Hm13 PE=1 SV=1	46589	12	5	378	12	5	uniprot_id	Q9D8V0	mouse	14950	FALSE	NA	NA	114250	72655	102350	136150	129800	128950	126150	100800	135950	89405	116350	114250	93183	104319	111899	125552	122375	102359	126750	117860	114031	110955	0	-0.509	-0.001	0.203	0.167	0.124	0.278	-0.35	0.324	-0.206	0.136
Hmgb1	0.13	HMGB1_MOUSE	High mobility group protein B1 OS=Mus musculus GN=Hmgb1 PE=1 SV=2	35132	9	3	215	9	3	uniprot_id	P63158	mouse	100862258	FALSE	NA	NA	341600	300050	392500	428750	400000	415800	416450	283100	364000	291200	368450	341600	385416	400353	352157	386792	394162	338074	356093	316054	371987	351310	0	-0.19	0.194	0.167	-0.058	0.042	0.29	-0.274	0.09	-0.231	0.109
Hmgcl	0.265	HMGCL_MOUSE	Hydroxymethylglutaryl-CoA lyase, mitochondrial OS=Mus musculus GN=Hmgcl PE=1 SV=2	39714	29	6	325	29	6	uniprot_id	P38060	mouse	15356	FALSE	NA	NA	140094	89630	123399	195678	146389	133930	167875	87220	175388	88357	167838	140094	115203	125911	160683	141537	126903	136304	109719	152387	112935	160022	0	-0.497	-0.157	0.364	-0.05	-0.072	0.261	-0.516	0.36	-0.488	0.246
Hmox2	0.098	HMOX2_MOUSE	Heme oxygenase 2 OS=Mus musculus GN=Hmox2 PE=1 SV=1	42304	12	2	315	12	2	uniprot_id	O70252	mouse	15369	FALSE	NA	NA	82801	64112	80802	102081	97241	93521	102991	66608	90700	70040	83424	82801	82386	82439	83833	94025	88636	83615	83788	78776	89499	79541	0	-0.388	-0.019	0.312	0.194	0.172	0.297	-0.37	0.109	-0.259	0.008
Hnrnpa0	0.036	ROA0_MOUSE	Heterogeneous nuclear ribonucleoprotein A0 OS=Mus musculus GN=Hnrnpa0 PE=1 SV=1	35037	3	1	305	3	1	uniprot_id	Q9CX86	mouse	77134	FALSE	NA	NA	20192	18292	23770	16450	17585	18832	29765	21820	24328	20712	21510	20192	23506	24252	13510	17002	17847	24165	27448	21131	26467	20509	0	-0.126	0.216	-0.272	-0.216	-0.095	0.579	0.097	0.287	0.042	0.109
Hnrnpa1	0.056	ROA1_MOUSE	Heterogeneous nuclear ribonucleoprotein A1 OS=Mus musculus GN=Hnrnpa1 PE=1 SV=2	38643	2	1	320	2	1	uniprot_id	P49312	mouse	15382	FALSE	NA	NA	22170	11625	19900	24980	21575	27685	38155	18050	22940	17575	20300	22170	14934	20299	20517	20863	26248	30972	22704	19922	22449	19356	0	-0.924	-0.152	0.178	-0.044	0.302	0.772	-0.293	0.058	-0.344	-0.12
Hnrnpa2b1	0.249	ROA2_MOUSE	Heterogeneous nuclear ribonucleoproteins A2/B1 OS=Mus musculus GN=Hnrnpa2b1 PE=1 SV=2	42020	25	8	353	25	8	uniprot_id	O88569	mouse	53379	FALSE	NA	NA	141575	92392	120205	165100	134668	161450	207225	137975	176450	131550	131525	141575	118699	122623	135599	130216	153039	168229	173555	153224	168067	125405	0	-0.608	-0.237	0.206	-0.036	0.233	0.577	-0.218	0.254	-0.176	-0.122
Hnrnpab	0.091	ROAA_MOUSE	Heterogeneous nuclear ribonucleoprotein A/B OS=Mus musculus GN=Hnrnpab PE=1 SV=1	37801	6	2	285	6	2	uniprot_id	Q99020	mouse	15384	FALSE	NA	NA	51472	35742	51972	50958	49265	58728	72405	45956	53600	43735	48072	51472	45916	53015	41858	47639	55677	58776	57806	46536	55876	45836	0	-0.457	0.027	0.001	-0.099	0.182	0.476	-0.098	0.057	-0.209	-0.095
Hnrnpd	0.048	HNRPD_MOUSE	Heterogeneous nuclear ribonucleoprotein D0 OS=Mus musculus GN=Hnrnpd PE=1 SV=2	46064	3	2	355	3	2	uniprot_id	Q60668	mouse	11991	FALSE	NA	NA	40268	38748	33630	47328	39383	40340	56808	28762	39015	24835	34644	40268	49737	34302	38877	38083	38246	46114	36176	33871	31715	33032	0	0.538	-0.147	0.119	-0.484	-0.04	0.646	-0.027	0.032	-0.381	-0.183
Hnrnpf	0.041	HNRPF_MOUSE	Heterogeneous nuclear ribonucleoprotein F OS=Mus musculus GN=Hnrnpf PE=1 SV=3	49939	5	1	415	5	1	uniprot_id	Q9Z2X1	mouse	98758	FALSE	NA	NA	42340	26562	37280	59178	49395	43312	54240	24082	43675	27098	36598	42340	34125	38029	48603	47763	41054	44033	30293	37926	34623	34894	0	-0.64	-0.183	0.482	0.226	0.025	0.295	-0.689	0.072	-0.688	-0.213
Hnrnph1	0.038	HNRH1_MOUSE	Heterogeneous nuclear ribonucleoprotein H OS=Mus musculus GN=Hnrnph1 PE=1 SV=3	53349	5	1	449	5	1	uniprot_id	O35737	mouse	59013	FALSE	NA	NA	40942	25050	37465	55560	51658	48788	51068	26202	47458	28588	39045	40942	32174	38214	45637	49953	46253	41456	32958	41199	36514	37229	0	-0.788	-0.122	0.444	0.307	0.246	0.356	-0.644	0.236	-0.496	-0.069
Hnrnpk	0.242	HNRPK_MOUSE	Heterogeneous nuclear ribonucleoprotein K OS=Mus musculus GN=Hnrnpk PE=1 SV=1	56500	24	8	463	24	8	uniprot_id	P61979	mouse	15387	FALSE	NA	NA	63378	49658	66470	72352	66888	70252	72835	50766	66397	50786	59988	63378	63857	67804	59409	64666	66559	59128	63868	57661	64938	57196	0	-0.282	0.043	0.254	0.058	0.106	0.286	-0.156	0.099	-0.28	-0.044
Hnrnpl	0.072	HNRPL_MOUSE	Heterogeneous nuclear ribonucleoprotein L OS=Mus musculus GN=Hnrnpl PE=1 SV=2	71425	6	2	586	6	2	uniprot_id	Q8R081	mouse	15388	FALSE	NA	NA	27905	18700	21971	29942	20746	31832	47318	25140	33258	26221	24936	27905	24019	22411	24596	20060	30177	38411	31623	28877	33492	23776	0	-0.58	-0.318	0.156	-0.324	0.232	0.688	-0.24	0.284	-0.09	-0.233
Hnrnpll	0.029	HNRLL_MOUSE	Heterogeneous nuclear ribonucleoprotein L-like OS=Mus musculus GN=Hnrnpll PE=1 SV=3	72960	1	1	591	1	1	uniprot_id	Q921F4	mouse	72692	FALSE	NA	NA	26220	19150	31250	38970	36530	33820	35260	15560	21890	14860	28950	26220	24646	31907	31984	35310	32018	28640	19580	19043	19019	27598	0	-0.453	0.253	0.572	0.478	0.367	0.427	-0.753	-0.26	-0.819	0.143
Hnrnpm	0.015	HNRPM_MOUSE	Heterogeneous nuclear ribonucleoprotein M OS=Mus musculus GN=Hnrnpm PE=1 SV=3	87335	3	1	729	3	1	uniprot_id	Q9D0E1	mouse	76936	FALSE	NA	NA	20638	16882	19442	16072	9085	14782	34380	21478	22812	15968	17908	20638	21686	19831	13202	8786	14017	27908	27016	19806	20396	17075	0	-0.27	-0.085	-0.349	-1.156	-0.524	0.748	0.087	0.158	-0.356	-0.204
Hnrnpu	0.054	HNRPU_MOUSE	Heterogeneous nuclear ribonucleoprotein U OS=Mus musculus GN=Hnrnpu PE=1 SV=1	104244	7	3	800	7	3	uniprot_id	Q8VEK3	mouse	51810	FALSE	NA	NA	129000	88735	116050	140575	129350	132975	136700	98555	142975	96400	118650	129000	114023	118395	115444	125068	126024	110987	123976	124182	123179	113125	0	-0.541	-0.042	0.314	0.107	0.115	0.073	-0.482	0.149	-0.421	-0.151
Hnrnpul2	0.009	HNRL2_MOUSE	Heterogeneous nuclear ribonucleoprotein U-like protein 2 OS=Mus musculus GN=Hnrnpul2 PE=1 SV=2	95827	1	1	745	1	1	uniprot_id	Q00PI9	mouse	68693	FALSE	NA	NA	18830	17330	14790	16230	10760	15760	24170	20190	21710	13730	20670	18830	22226	15074	13339	10408	14956	19612	25388	18822	17512	19711	0	-0.12	-0.348	-0.214	-0.807	-0.257	0.36	0.101	0.205	-0.456	0.135
Hpx	0.07	HEMO_MOUSE	Hemopexin OS=Mus musculus GN=Hpx PE=1 SV=2	57068	3	2	460	3	2	uniprot_id	Q91X72	mouse	15458	FALSE	NA	NA	124445	109800	129695	174805	149588	143822	152295	95552	149340	91632	123308	124445	140869	132214	143644	144680	136455	123586	120160	129518	116909	117585	0	-0.219	0.06	0.548	0.325	0.207	0.279	-0.475	0.279	-0.54	0.003
Hras	0.058	RASH_MOUSE	GTPase HRas OS=Mus musculus GN=Hras PE=1 SV=2	24377	2	1	189	2	1	uniprot_id	Q61411	mouse	15461	FALSE	NA	NA	170700	143700	171150	234850	187200	194550	220850	138650	205300	140750	181800	170700	184301	174444	193019	181074	184630	179200	174345	177982	179519	173370	0	-0.231	0.013	0.46	0.142	0.208	0.376	-0.283	0.278	-0.26	0.102
Hsd11b1	0.216	DHI1_MOUSE	Corticosteroid 11-beta-dehydrogenase isozyme 1 OS=Mus musculus GN=Hsd11b1 PE=1 SV=3	37097	30	6	292	30	6	uniprot_id	P50172	mouse	15483	FALSE	NA	NA	127860	89835	144502	140235	164785	162880	138558	94935	116708	91738	139330	127860	115426	147420	115169	159334	154376	112491	119416	101360	117216	132845	0	-0.466	0.268	0.209	0.332	0.346	0.116	-0.362	-0.126	-0.322	0.138
Hsd17b10	0.548	HCD2_MOUSE	3-hydroxyacyl-CoA dehydrogenase type-2 OS=Mus musculus GN=Hsd17b10 PE=1 SV=4	30724	43	9	261	43	9	uniprot_id	O08756	mouse	NA	FALSE	NA	NA	153700	125100	147580	157245	137682	152150	197650	151650	186950	128700	173400	153700	160798	150633	129161	133138	144179	160452	190773	162445	164412	165332	0	-0.354	-0.171	0.105	-0.058	-0.061	0.272	-0.446	0.371	-0.549	0.16
Hsd17b12	0.41	DHB12_MOUSE	Very-long-chain 3-oxoacyl-CoA reductase OS=Mus musculus GN=Hsd17b12 PE=1 SV=1	41364	59	11	312	59	11	uniprot_id	O70503	mouse	56348	FALSE	NA	NA	169750	170500	213250	205500	179050	174475	412175	254375	317950	288575	344175	169750	219062	217552	168766	173129	165356	334637	319987	276140	368773	328156	0	-0.722	-0.107	0.274	0.101	0.097	0.326	-0.423	0.281	-0.348	0.022
Hsd17b4	0.381	DHB4_MOUSE	Peroxisomal multifunctional enzyme type 2 OS=Mus musculus GN=Hsd17b4 PE=1 SV=3	91403	67	22	735	67	22	uniprot_id	P51660	mouse	15488	FALSE	NA	NA	167025	135900	188400	345925	245050	256775	153325	98080	134875	84825	118775	167025	174647	192218	284208	236947	243530	124482	123373	117130	108373	113256	0	-0.22	0.218	0.769	0.391	0.518	-0.151	-0.796	-0.318	-0.879	-0.56
Hsd17b8	0.625	DHB8_MOUSE	Estradiol 17-beta-dehydrogenase 8 OS=Mus musculus GN=Hsd17b8 PE=1 SV=2	28862	45	10	259	45	10	uniprot_id	P50171	mouse	14979	FALSE	NA	NA	158550	118325	163238	191205	149289	167688	217025	112800	206712	121200	195675	158550	151933	166441	157017	144345	159064	176136	141871	179338	154749	186582	0	-0.384	-0.067	0.185	0.054	-0.036	0.282	-0.475	0.335	-0.408	0.12
Hsdl2	0.633	HSDL2_MOUSE	Hydroxysteroid dehydrogenase-like protein 2 OS=Mus musculus GN=Hsdl2 PE=1 SV=1	64141	132	25	490	132	25	uniprot_id	Q2TPA8	mouse	72479	FALSE	NA	NA	124300	97765	113345	156468	116900	126482	165800	100460	156350	96170	143675	124300	125603	115647	128494	113033	119869	134602	126361	135779	122879	136986	0	-0.394	-0.103	0.169	-0.184	-0.068	0.353	-0.405	0.336	-0.282	0.246
Hsp90aa1	0.106	HS90A_MOUSE	Heat shock protein HSP 90-alpha OS=Mus musculus GN=Hsp90aa1 PE=1 SV=4	103696	21	3	733	6	3	uniprot_id	P07901	mouse	15519	FALSE	NA	NA	52660	40425	53955	82520	46680	61090	61215	41780	61460	34610	43505	52660	51933	55037	67822	45153	57913	49694	52536	53372	44217	41480	0	-0.149	-0.058	0.259	-0.523	0.073	0.361	0.19	0.365	-0.197	0.206
Hsp90ab1	0.261	HS90B_MOUSE	Heat shock protein HSP 90-beta OS=Mus musculus GN=Hsp90ab1 PE=1 SV=3	100988	50	15	724	30	11	uniprot_id	P11499	mouse	15516	FALSE	NA	NA	135725	111510	135400	191300	148700	151425	163175	110850	142450	101528	137000	135725	143257	138124	157116	143784	143520	132471	139438	123716	129718	130624	0	-0.288	-0.054	0.495	0.133	0.159	0.344	-0.29	0.072	-0.418	-0.02
Hsp90b1	0.294	ENPL_MOUSE	Endoplasmin OS=Mus musculus GN=Hsp90b1 PE=1 SV=2	110349	64	21	802	59	20	uniprot_id	P08113	mouse	22027	FALSE	NA	NA	177692	114706	176165	174100	193684	185200	210475	166300	192475	166475	174638	177692	147277	179720	143000	187296	175551	170884	209153	166990	212719	166505	0	-0.649	-0.054	0.066	0.173	0.182	0.273	-0.154	0.15	-0.059	0.024
Hspa1l	0.108	HS71L_MOUSE	Heat shock 70 kDa protein 1-like OS=Mus musculus GN=Hspa1l PE=1 SV=4	83138	39	3	641	3	2	uniprot_id	P16627	mouse	15482	FALSE	NA	NA	149670	90515	143835	160340	162225	183740	177765	132130	168985	140605	158495	149670	116089	146603	131781	156916	174371	144240	166147	146499	179334	151146	0	-0.509	-0.086	0.303	0.256	0.33	0.26	-0.378	0.294	-0.477	-0.148
Hspa5	0.412	GRP78_MOUSE	78 kDa glucose-regulated protein OS=Mus musculus GN=Hspa5 PE=1 SV=3	86700	137	21	655	110	19	uniprot_id	P20029	mouse	14828	FALSE	NA	NA	195500	162650	217600	223150	235275	241100	259700	184250	267600	198475	233225	195500	208957	221787	183268	227505	228565	210818	231758	231993	253517	222375	0	-0.678	-0.061	0.148	0.228	0.206	0.198	-0.296	0.17	-0.245	-0.013
Hspa8	0.443	HSP7C_MOUSE	Heat shock cognate 71 kDa protein OS=Mus musculus GN=Hspa8 PE=1 SV=1	83659	137	22	646	101	19	uniprot_id	P63017	mouse	15481	FALSE	NA	NA	171075	125800	172775	206450	167750	189900	228850	138900	188350	120275	162075	171075	161640	176246	169588	162219	180013	185795	174722	163554	153657	154534	0	-0.523	0.015	0.279	0.107	0.116	0.325	-0.412	0.143	-0.416	-0.076
Hspa9	0.577	GRP75_MOUSE	Stress-70 protein, mitochondrial OS=Mus musculus GN=Hspa9 PE=1 SV=3	86076	320	35	679	319	35	uniprot_id	P38647	mouse	15526	FALSE	NA	NA	189125	165650	180800	196700	140875	168400	278650	203300	249925	175775	243750	189125	212913	184499	161523	136213	159550	226222	255727	216931	224741	232389	0	-0.351	-0.116	0.132	-0.252	-0.17	0.441	-0.102	0.403	-0.16	0.293
Hspb1	0.488	HSPB1_MOUSE	Heat shock protein beta-1 OS=Mus musculus GN=Hspb1 PE=1 SV=3	24890	12	6	209	12	6	uniprot_id	P14602	mouse	15507	FALSE	NA	NA	58534	40890	52158	77775	67848	66690	67460	38318	64832	43038	57808	58534	52495	53191	63893	65614	63243	54755	48188	56264	54920	55120	0	-0.395	-0.051	0.433	0.184	0.213	0.292	-0.496	0.197	-0.398	0.022
Hspd1	0.733	CH60_MOUSE	60 kDa heat shock protein, mitochondrial OS=Mus musculus GN=Hspd1 PE=1 SV=1	73692	351	35	573	344	35	uniprot_id	P63038	mouse	15510	FALSE	NA	NA	227300	161132	224788	193800	175425	180190	295650	148375	327800	176500	283775	227300	207081	229334	159060	169628	170905	240047	186633	284738	225897	270559	0	-0.588	-0.14	0.258	-0.122	-0.106	0.247	-0.474	0.367	-0.459	0.183
Hspe1	0.48	CH10_MOUSE	10 kDa heat shock protein, mitochondrial OS=Mus musculus GN=Hspe1 PE=1 SV=2	13706	21	5	102	21	5	uniprot_id	Q64433	mouse	15528	FALSE	NA	NA	587975	406750	550275	613550	457500	488750	820975	523050	793925	501125	711042	587975	522054	561073	504122	442340	463142	666294	657809	688811	639604	678035	0	-0.514	-0.124	0.042	-0.573	-0.304	0.531	-0.112	0.598	-0.233	0.499
Hspg2	0.024	PGBM_MOUSE	Basement membrane-specific heparan sulfate proteoglycan core protein OS=Mus musculus GN=Hspg2 PE=1 SV=1	424576	15	7	3707	15	7	uniprot_id	Q05793	mouse	15530	FALSE	NA	NA	25890	32900	25655	33748	24152	27435	43240	26400	27190	23790	23278	25890	42265	26168	27719	23355	26009	35103	33210	23654	30448	22195	0	0.092	0.116	0.13	-0.094	0.005	0.502	-0.211	0.144	-0.187	-0.149
Htatip2	0.145	HTAI2_MOUSE	Oxidoreductase HTATIP2 OS=Mus musculus GN=Htatip2 PE=1 SV=3	32352	4	2	242	4	2	uniprot_id	Q9Z2G9	mouse	53415	FALSE	NA	NA	146348	103725	133870	186328	155678	155865	182580	101615	178342	99792	156060	146348	133273	136574	153025	150527	147716	148233	127823	154901	127515	148795	0	-0.464	-0.048	0.501	0.208	0.196	0.379	-0.569	0.324	-0.604	0.156
Htra2	0.061	HTRA2_MOUSE	Serine protease HTRA2, mitochondrial OS=Mus musculus GN=Htra2 PE=1 SV=2	51610	5	2	458	5	2	uniprot_id	Q9JIY5	mouse	64704	FALSE	NA	NA	130788	111125	141000	167400	135975	143775	166012	100620	138188	93904	133912	130788	142766	143839	137489	131483	136281	134775	126569	120004	119969	127681	0	-0.238	0.104	0.354	0.051	0.136	0.34	-0.386	0.071	-0.496	0.024
Hyou1	0.183	HYOU1_MOUSE	Hypoxia up-regulated protein 1 OS=Mus musculus GN=Hyou1 PE=1 SV=1	129444	41	12	999	41	12	uniprot_id	Q9JKR6	mouse	12282	FALSE	NA	NA	87049	56988	79035	104574	113300	93728	105068	68395	96058	72014	87386	87049	73219	80628	85888	109555	88838	85300	86034	83434	92011	83318	0	-0.646	-0.098	0.27	0.451	0.156	0.179	-0.541	0.184	-0.375	-0.069
Iah1	0.133	IAH1_MOUSE	Isoamyl acetate-hydrolyzing esterase 1 homolog OS=Mus musculus GN=Iah1 PE=1 SV=1	31621	3	2	249	3	2	uniprot_id	Q9DB29	mouse	67732	FALSE	NA	NA	94300	87245	87045	131375	157525	103180	126235	86245	108220	71915	94350	94300	111894	88721	107975	152371	97918	102428	108449	93820	91724	89975	0	0.041	-0.152	0.464	0.914	-0.022	0.472	0.032	0.102	-0.355	-0.033
Iars2	0.351	SYIM_MOUSE	Isoleucine--tRNA ligase, mitochondrial OS=Mus musculus GN=Iars2 PE=1 SV=1	127851	112	27	1012	112	27	uniprot_id	Q8BIJ6	mouse	381314	FALSE	NA	NA	151950	123792	143950	190975	157825	165550	187125	115050	192300	116902	164350	151950	158916	146720	156858	152614	157109	151914	144721	166712	149242	156704	0	-0.409	-0.088	0.239	0.006	0.001	0.28	-0.338	0.278	-0.386	0.055
Iba57	0.123	CAF17_MOUSE	Putative transferase CAF17 homolog, mitochondrial OS=Mus musculus GN=Iba57 PE=1 SV=1	41524	7	2	358	7	2	uniprot_id	Q8CAK1	mouse	216792	FALSE	NA	NA	42429	39350	47078	56444	53712	50248	51636	36225	56106	34659	47415	42429	50555	48028	46358	51936	47628	41919	45567	48725	44287	45208	0	-0.282	0.115	0.464	0.471	0.288	0.182	-0.352	0.333	-0.384	0.112
Ide	0.032	IDE_MOUSE	Insulin-degrading enzyme OS=Mus musculus GN=Ide PE=1 SV=1	135167	3	2	1019	3	2	uniprot_id	Q9JHR7	mouse	NA	FALSE	NA	NA	82085	55180	112038	109345	104218	90628	83165	47605	86860	46155	78955	82085	70801	114208	89855	100801	85981	67490	59866	75333	58893	75290	0	-0.42	0.236	0.456	0.339	0.17	0.137	-0.686	0.16	-0.775	0.008
Idh1	0.162	IDHC_MOUSE	Isocitrate dehydrogenase [NADP] cytoplasmic OS=Mus musculus GN=Idh1 PE=1 SV=2	55981	18	5	414	14	5	uniprot_id	O88844	mouse	15926	FALSE	NA	NA	136900	133700	165000	259500	189500	182600	150300	105300	148400	98810	151700	136900	171475	168175	213278	183298	173290	121954	132409	128654	126027	144665	0	-0.034	0.083	0.896	0.274	0.372	0.08	-0.583	-0.143	-0.624	-0.104
Idh2	0.522	IDHP_MOUSE	Isocitrate dehydrogenase [NADP], mitochondrial OS=Mus musculus GN=Idh2 PE=1 SV=3	60038	131	26	452	127	24	uniprot_id	P54071	mouse	269951	FALSE	NA	NA	225262	141375	191550	260562	239712	217600	246112	153824	276900	155580	219701	225262	181645	195411	214004	231785	206255	199800	193447	240430	198580	209478	0	-0.526	-0.186	0.167	-0.187	-0.108	0.295	-0.433	0.374	-0.408	0.248
Idh3a	0.53	IDH3A_MOUSE	Isocitrate dehydrogenase [NAD] subunit alpha, mitochondrial OS=Mus musculus GN=Idh3a PE=1 SV=1	46027	212	21	366	209	21	uniprot_id	Q9D6R2	mouse	67834	FALSE	NA	NA	219800	255875	217550	227700	175450	210450	375845	288125	272900	208512	365438	219800	328735	221737	187143	169709	199720	305258	362394	236587	266390	348379	0	-0.389	-0.136	0.205	-0.155	-0.102	0.403	-0.238	0.41	-0.289	0.246
Idh3g	0.519	IDHG1_MOUSE	Isocitrate dehydrogenase [NAD] subunit gamma 1, mitochondrial OS=Mus musculus GN=Idh3g PE=1 SV=1	48199	164	14	393	159	14	uniprot_id	P70404	mouse	15929	FALSE	NA	NA	119135	127366	120488	123104	109340	114789	195548	155246	161525	140259	165346	119135	163657	122885	101098	105711	108751	158764	195295	140298	179329	157641	0	-0.298	-0.082	0.193	-0.001	-0.018	0.454	-0.31	0.346	-0.336	0.204
Idi1	0.04	IDI1_MOUSE	Isopentenyl-diphosphate Delta-isomerase 1 OS=Mus musculus GN=Idi1 PE=1 SV=1	31427	3	1	227	3	1	uniprot_id	P58044	mouse	102635781	FALSE	NA	NA	62295	42440	63220	107518	62160	57355	65895	36852	74372	34600	66802	62295	54520	64494	88302	60104	54360	53498	46356	64588	44206	63694	0	-0.552	0.028	0.792	0.002	-0.123	0.082	-0.75	0.256	-0.857	0.103
Ier3ip1	0.244	IR3IP_MOUSE	Immediate early response 3-interacting protein 1 OS=Mus musculus GN=Ier3ip1 PE=3 SV=1	9755	4	1	82	4	1	uniprot_id	Q9CR20	mouse	66191	FALSE	NA	NA	106550	68800	102205	139200	138825	130525	119225	77578	115575	83632	99002	106550	88380	104260	114330	134239	123724	96788	97583	100374	106848	94395	0	-0.637	-0.062	0.382	0.374	0.291	0.161	-0.459	0.118	-0.362	-0.106
Igbp1b	0.035	IGB1B_MOUSE	Immunoglobulin-binding protein 1b OS=Mus musculus GN=Igbp1b PE=1 SV=1	44263	2	1	343	2	1	uniprot_id	Q9QZ29	mouse	NA	FALSE	NA	NA	7332	7645	8182	7555	4648	7846	12590	10015	6762	8843	10032	7332	9822	8348	6205	4496	7438	10221	12599	5871	11298	9565	0	0.062	0.152	0.046	-0.684	0.096	0.781	0.436	-0.14	0.272	0.454
Igh-3	0.131	IGG2B_MOUSE	Ig gamma-2B chain C region OS=Mus musculus GN=Igh-3 PE=1 SV=3	51618	15	3	404	15	3	uniprot_id	P01867	mouse	NA	FALSE	NA	NA	77980	48360	81798	91980	88722	87680	92600	59778	89995	55432	72038	77980	62133	83452	75545	85787	83104	75175	75194	78159	70834	68685	0	-0.38	0.238	0.312	0.222	0.111	0.246	-0.472	0.619	-0.522	0.096
Ighg	0.048	GCAA_MOUSE	Ig gamma-2A chain C region, A allele OS=Mus musculus GN=Ighg PE=1 SV=1	42665	3	1	330	3	1	uniprot_id	P01863	mouse	NA	FALSE	NA	NA	195550	132235	240550	258475	232900	223900	227800	135860	360475	133055	261625	195550	169934	245424	212269	225189	212187	184948	170901	313144	170041	249443	0	-0.548	0.267	0.374	0.246	0.174	0.192	-0.518	0.853	-0.556	0.39
Ighg1	0.025	IGH1M_MOUSE	Ig gamma-1 chain C region, membrane-bound form OS=Mus musculus GN=Ighg1 PE=1 SV=2	50460	2	1	393	2	1	uniprot_id	P01869	mouse	NA	FALSE	NA	NA	129900	97330	133500	146250	162400	150150	146950	90925	152550	98925	158000	129900	125053	136174	120121	157040	142338	119292	114369	132465	126349	150652	0	-0.412	0.035	0.174	0.311	0.207	0.174	-0.516	0.233	-0.417	0.265
IGHG3_MOUSE	0.025	IGHG3_MOUSE	Ig gamma-3 chain C region OS=Mus musculus PE=1 SV=2	50201	1	1	398	1	1	uniprot_id	P03987	mouse	NA	FALSE	NA	NA	60640	54220	65780	58120	50900	54140	84590	68890	65340	53800	71300	60640	69539	67046	47768	49234	51380	68636	86626	56646	68619	67994	0	-0.161	0.117	-0.061	-0.253	-0.164	0.48	0.184	0.108	-0.173	0.234
Ighm	0.088	IGHM_MOUSE	Ig mu chain C region OS=Mus musculus GN=Ighm PE=1 SV=2	56812	12	3	454	12	3	uniprot_id	P01872	mouse	NA	FALSE	NA	NA	68932	57895	78912	86568	96415	83788	76728	53928	75605	67032	62502	68932	74388	80505	71098	93226	79415	62291	67836	65667	85648	59593	0	-0.345	0.008	0.246	0.463	0.232	0.128	-0.318	0.151	-0.153	-0.129
IGKC_MOUSE	0.236	IGKC_MOUSE	Ig kappa chain C region OS=Mus musculus PE=1 SV=1	13775	6	2	106	6	2	uniprot_id	P01837	mouse	NA	FALSE	NA	NA	63600	45365	66850	66719	66869	62598	75466	51631	87521	43718	69354	63600	58273	68192	54801	64660	59340	61262	64943	75998	55846	66128	0	-0.32	0.184	-0.151	-0.16	-0.068	0.374	-0.106	0.592	-0.358	0.316
Il6st	0.011	IL6RB_MOUSE	Interleukin-6 receptor subunit beta OS=Mus musculus GN=Il6st PE=1 SV=2	114814	1	1	917	1	1	uniprot_id	Q00560	mouse	16195	FALSE	NA	NA	13670	11790	14010	11160	6744	11240	19550	11000	12160	9577	12920	13670	15174	14305	9160	6519	10640	15880	13841	10578	12257	12316	0	-0.213	0.035	-0.293	-1.019	-0.282	0.516	-0.314	-0.169	-0.513	-0.081
Ilk	0.04	ILK_MOUSE	Integrin-linked protein kinase OS=Mus musculus GN=Ilk PE=1 SV=2	58041	4	2	452	4	2	uniprot_id	O55222	mouse	16202	TRUE	TKL	2	63906	47125	67991	74169	59344	67576	93628	57455	65615	49161	68874	63906	60602	69389	60903	57374	64022	76028	72287	57028	62873	65664	0	-0.441	0.091	0.163	-0.13	0.077	0.552	-0.236	0.039	-0.402	0.111
Ilkap	0.026	ILKAP_MOUSE	Integrin-linked kinase-associated serine/threonine phosphatase 2C OS=Mus musculus GN=Ilkap PE=1 SV=1	49964	2	1	392	2	1	uniprot_id	Q8R0F6	mouse	67444	FALSE	NA	NA	22940	32555	27040	23610	13498	20350	56320	54120	30250	29170	41310	22940	41840	27590	19388	13050	19283	45725	68081	26277	37278	39386	0	0.502	0.221	0.036	-0.83	-0.2	1.316	1.245	0.413	0.36	0.843
Ilvbl	0.063	ILVBL_MOUSE	Acetolactate synthase-like protein OS=Mus musculus GN=Ilvbl PE=1 SV=1	74240	9	2	632	9	2	uniprot_id	Q8BU33	mouse	216136	FALSE	NA	NA	33312	19444	29085	44478	40495	38254	39408	23540	37326	24622	32439	33312	24978	29670	36529	39157	36261	31993	29610	32418	31457	30928	0	-0.712	-0.16	0.409	0.263	0.191	0.242	-0.44	0.2	-0.5	-0.089
Immt	0.679	MIC60_MOUSE	MICOS complex subunit Mic60 OS=Mus musculus GN=Immt PE=1 SV=1	97080	275	43	757	273	43	uniprot_id	Q8CAQ8	mouse	76614	FALSE	NA	NA	143010	144975	150122	141538	116702	126335	226500	169450	186150	128675	177525	143010	186266	153176	116221	112841	119707	183882	213150	161774	164373	169263	0	-0.184	-0.031	0.093	-0.192	-0.032	0.322	-0.129	0.266	-0.256	0.128
Impad1	0.039	IMPA3_MOUSE	Inositol monophosphatase 3 OS=Mus musculus GN=Impad1 PE=1 SV=1	44435	2	1	356	2	1	uniprot_id	Q80V26	mouse	242291	FALSE	NA	NA	43430	27550	42915	68180	58715	52585	58390	26855	60825	35335	45705	43430	35397	43781	55994	56773	49839	47403	33781	52833	45141	43577	0	-0.658	-0.02	0.646	0.435	0.272	0.427	-0.697	0.478	-0.3	0.074
Insr	0.007	INSR_MOUSE	Insulin receptor OS=Mus musculus GN=Insr PE=1 SV=2	174002	2	1	1372	2	1	uniprot_id	P15208	mouse	16337	TRUE	TK	1	39090	41225	41975	39790	25415	36665	66285	46110	49445	36915	51400	39090	52965	42820	32680	24575	34752	53811	58002	42944	47165	49007	0	0.078	0.104	0.027	-0.624	-0.091	0.764	0.236	0.339	-0.081	0.396
Ints8	0.007	INT8_MOUSE	Integrator complex subunit 8 OS=Mus musculus GN=Ints8 PE=1 SV=1	128570	1	1	995	1	1	uniprot_id	Q80V86	mouse	72656	FALSE	NA	NA	9781	20170	12340	9315	12010	12290	33250	63940	13990	17070	24690	9781	25959	12599	7645	11609	11634	27008	80457	12171	21847	23537	0	1.044	0.335	-0.07	0.296	0.329	1.765	2.709	0.516	0.803	1.336
Ipo5	0.018	IPO5_MOUSE	Importin-5 OS=Mus musculus GN=Ipo5 PE=1 SV=3	138743	1	1	1097	1	1	uniprot_id	Q8BKC5	mouse	70572	FALSE	NA	NA	54600	36250	49540	86950	66800	65260	59360	30120	65060	32700	50960	54600	46653	50581	71363	64569	61782	48215	37901	56598	41852	48580	0	-0.591	-0.14	0.671	0.291	0.257	0.121	-0.858	0.253	-0.74	-0.1
Iqgap1	0.019	IQGA1_MOUSE	Ras GTPase-activating-like protein IQGAP1 OS=Mus musculus GN=Iqgap1 PE=1 SV=2	219672	3	3	1657	3	3	uniprot_id	Q9JKF1	mouse	29875	FALSE	NA	NA	54350	34210	47570	68600	59880	55260	57310	34150	55920	34510	53450	54350	44028	48569	56303	57880	52315	46550	42972	48647	44168	50954	0	-0.411	-0.021	0.258	0.002	0.024	0.151	-0.245	0.13	-0.329	0.1
Irgm1	0.039	IRGM1_MOUSE	Immunity-related GTPase family M protein 1 OS=Mus musculus GN=Irgm1 PE=1 SV=1	53280	2	1	409	2	1	uniprot_id	Q60766	mouse	15944	FALSE	NA	NA	56540	51570	63930	77755	62570	72155	58820	51240	56405	41205	51155	56540	66271	65225	63848	60498	68376	47756	64458	49000	52660	48774	0	-0.12	0.184	0.425	0.15	0.345	0.06	-0.132	-0.002	-0.446	-0.13
Isca1	0.318	ISCA1_MOUSE	Iron-sulfur cluster assembly 1 homolog, mitochondrial OS=Mus musculus GN=Isca1 PE=2 SV=1	17559	6	3	129	6	3	uniprot_id	Q9D924	mouse	69046	FALSE	NA	NA	81645	61690	73045	115030	92750	92310	109860	79330	112985	71320	97988	81645	79394	74522	94463	89678	87478	89196	99823	98151	91280	93425	0	-0.51	-0.209	0.115	-0.157	-0.162	0.384	-0.118	0.403	-0.11	0.193
Isca2	0.156	ISCA2_MOUSE	Iron-sulfur cluster assembly 2 homolog, mitochondrial OS=Mus musculus GN=Isca2 PE=1 SV=2	17852	12	2	154	12	2	uniprot_id	Q9DCB8	mouse	74316	FALSE	NA	NA	237050	152300	191850	307925	236025	228075	302575	171475	289050	160975	276575	237050	195585	195665	252934	228244	216255	245613	215681	250927	205586	263713	0	-0.591	-0.24	0.411	0.026	0.019	0.421	-0.412	0.368	-0.546	0.281
Iscu	0.054	ISCU_MOUSE	Iron-sulfur cluster assembly enzyme ISCU, mitochondrial OS=Mus musculus GN=Iscu PE=1 SV=1	22898	2	1	168	2	1	uniprot_id	Q9D7P6	mouse	66383	FALSE	NA	NA	46290	42015	47095	48330	32405	40965	72915	55490	59620	48790	62725	46290	53971	48042	39696	31334	38830	59193	69798	51776	62337	59807	0	-0.129	0.04	0.072	-0.502	-0.16	0.67	0.271	0.381	0.092	0.444
Isoc1	0.047	ISOC1_MOUSE	Isochorismatase domain-containing protein 1 OS=Mus musculus GN=Isoc1 PE=1 SV=1	35735	5	1	297	5	1	uniprot_id	Q91V64	mouse	66307	FALSE	NA	NA	24150	14112	17890	35140	24325	23272	24125	10954	24480	10773	19402	24150	18139	18250	28859	23520	22058	19586	13779	21260	13763	18500	0	-0.73	-0.373	0.492	0.026	-0.068	0.009	-1.048	0.013	-1.155	-0.267
Isoc2a	0.602	ISC2A_MOUSE	Isochorismatase domain-containing protein 2A OS=Mus musculus GN=Isoc2a PE=1 SV=1	24578	54	8	206	54	8	uniprot_id	P85094	mouse	664994	FALSE	NA	NA	49528	54195	46815	35525	28878	34832	115662	58205	95910	63421	106282	49528	69659	47762	29179	27922	33020	93898	73221	83304	81074	101335	0	-0.719	-0.22	0.28	-0.034	-0.093	0.256	-0.576	0.43	-0.673	0.254
Isoc2b	0.195	ISC2B_MOUSE	Isochorismatase domain-containing protein 2B OS=Mus musculus GN=Isoc2b PE=1 SV=1	26344	13	3	210	13	3	uniprot_id	Q9DCC7	mouse	67441	FALSE	NA	NA	62280	50265	71435	100565	81070	65595	88720	40355	83880	49170	84385	62280	64589	72876	82594	78391	62170	72026	50764	72843	62824	80458	0	-0.598	-0.096	0.424	-0.009	-0.076	0.22	-0.632	0.43	-0.444	0.272
Ist1	0.072	IST1_MOUSE	IST1 homolog OS=Mus musculus GN=Ist1 PE=1 SV=1	45573	5	2	362	5	2	uniprot_id	Q9CX00	mouse	71955	FALSE	NA	NA	181355	161322	187876	285330	201375	195676	224832	111546	190828	118490	196852	181355	207295	191667	234324	194712	185457	182530	140315	165756	151404	187689	0	-0.094	-0.034	0.556	0.231	0.178	0.368	-0.634	0.188	-0.478	0.099
Itga1	0.034	ITA1_MOUSE	Integrin alpha-1 OS=Mus musculus GN=Itga1 PE=1 SV=2	148194	9	3	1179	9	3	uniprot_id	Q3V3R4	mouse	109700	FALSE	NA	NA	46508	31940	46490	70220	55035	53482	57628	29082	49042	29250	42768	46508	41034	47425	57675	53216	50691	46785	36583	42593	37367	40777	0	-0.501	-0.002	0.593	0.244	0.201	0.463	-0.676	0.208	-0.671	0.068
Itga7	0.025	ITA7_MOUSE	Integrin alpha-7 OS=Mus musculus GN=Itga7 PE=1 SV=3	139898	2	2	1179	2	2	uniprot_id	Q61738	mouse	NA	FALSE	NA	NA	38235	33765	36010	39670	29865	37295	48345	32365	45420	27445	42845	38235	43354	36728	32586	28878	35358	39241	40705	39420	35040	40854	0	-0.185	-0.046	0.116	-0.276	0.015	0.344	-0.374	0.235	-0.537	0.148
Itgb1	0.081	ITB1_MOUSE	Integrin beta-1 OS=Mus musculus GN=Itgb1 PE=1 SV=1	104486	11	5	798	11	5	uniprot_id	P09055	mouse	16412	FALSE	NA	NA	52145	42930	55345	52730	45160	48995	69310	50005	54130	46125	51965	52145	55162	56462	43305	43666	46436	56270	62901	47015	58936	49548	0	-0.276	0.091	0.2	-0.176	0.244	0.269	-0.194	0.081	-0.301	0.002
Itpr1	0.03	ITPR1_MOUSE	Inositol 1,4,5-trisphosphate receptor type 1 OS=Mus musculus GN=Itpr1 PE=1 SV=2	354660	14	7	2749	9	4	uniprot_id	P11881	mouse	16438	FALSE	NA	NA	70925	55528	74251	93239	83542	86450	87458	58463	75026	56260	74626	70925	71348	75741	76578	80779	81940	71000	73540	65153	71883	71154	0	-0.541	-0.057	0.432	0.14	0.238	0.225	-0.434	0.145	-0.388	0.036
Itpr2	0.032	ITPR2_MOUSE	Inositol 1,4,5-trisphosphate receptor type 2 OS=Mus musculus GN=Itpr2 PE=1 SV=4	348513	15	5	2701	10	5	uniprot_id	Q9Z329	mouse	16439	FALSE	NA	NA	56410	38410	53080	73450	72960	72125	73655	41395	68040	41120	52180	56410	49350	54148	60325	70547	68363	59795	52070	59095	52539	49752	0	-0.657	-0.088	0.38	0.366	0.22	0.325	-0.446	0.245	-0.509	-0.02
Ivd	0.455	IVD_MOUSE	Isovaleryl-CoA dehydrogenase, mitochondrial OS=Mus musculus GN=Ivd PE=1 SV=1	52653	85	17	424	85	17	uniprot_id	Q9JHI5	mouse	56357	FALSE	NA	NA	233275	210425	219250	251750	187400	207355	299900	246025	284600	210575	277775	233275	270367	223699	206741	181194	196563	243463	309468	247224	269013	264838	0	-0.217	-0.127	0.135	-0.416	-0.178	0.353	-0.053	0.394	-0.212	0.338
Jagn1	0.066	JAGN1_MOUSE	Protein jagunal homolog 1 OS=Mus musculus GN=Jagn1 PE=1 SV=2	23609	2	1	183	2	1	uniprot_id	Q5XKN4	mouse	67767	FALSE	NA	NA	45545	53920	64010	26580	23140	38910	54640	52660	44015	69835	51255	45545	69270	65296	21830	22375	36880	44357	66241	38225	89224	48870	0	0.242	0.49	-0.778	-0.978	-0.228	0.262	0.21	-0.049	0.617	0.17
Jup	0.011	PLAK_MOUSE	Junction plakoglobin OS=Mus musculus GN=Jup PE=1 SV=3	90052	1	1	745	1	1	uniprot_id	Q02257	mouse	16480	FALSE	NA	NA	156900	168300	152200	229900	162000	170100	213300	90340	157000	99470	143200	156900	215851	155129	188950	156699	161427	173073	113598	136109	126868	136560	0	0.101	-0.044	0.551	0.046	0.117	0.443	-0.796	0.001	-0.658	-0.132
Kank2	0.024	KANK2_MOUSE	KN motif and ankyrin repeat domain-containing protein 2 OS=Mus musculus GN=Kank2 PE=1 SV=1	97175	3	1	843	3	1	uniprot_id	Q8BX02	mouse	235041	FALSE	NA	NA	18775	14702	18775	19718	13122	17605	28305	17452	23292	17462	18260	18775	18891	19154	16193	12688	16687	22980	21955	20231	22310	17410	0	-0.32	0.03	0.088	-0.501	-0.066	0.621	-0.087	0.339	-0.078	-0.006
Kbtbd11	0.024	KBTBB_MOUSE	Kelch repeat and BTB domain-containing protein 11 OS=Mus musculus GN=Kbtbd11 PE=1 SV=3	70362	2	1	633	2	1	uniprot_id	Q8BNW9	mouse	74901	FALSE	NA	NA	9526	12165	11555	13920	8048	11775	18215	10928	13185	9004	12150	9526	15656	11798	11425	7779	11147	14796	13751	11471	11525	11583	0	0.35	0.278	0.546	-0.282	0.305	0.927	0.178	0.469	-0.08	0.352
Kif2a	0.016	KIF2A_MOUSE	Kinesin-like protein KIF2A OS=Mus musculus GN=Kif2a PE=1 SV=2	92307	1	1	705	1	1	uniprot_id	P28740	mouse	16563	FALSE	NA	NA	58670	58040	58250	44890	33070	48510	74770	67820	71660	63200	63540	58670	74697	59474	36843	31965	45925	60733	85340	62341	80888	60572	0	-0.016	-0.01	-0.386	-0.827	-0.274	0.35	0.209	0.289	0.107	0.115
Kif5b	0.008	KINH_MOUSE	Kinesin-1 heavy chain OS=Mus musculus GN=Kif5b PE=1 SV=3	132683	5	2	963	5	2	uniprot_id	Q61768	mouse	16573	FALSE	NA	NA	27879	29422	29345	31001	21696	29269	42081	30502	33311	28036	33352	27879	37792	29936	25462	20980	27746	34163	38367	28928	35817	31800	0	0.09	0.017	0.057	-0.581	0.028	0.647	0.172	0.273	0.024	0.276
Kifc1	0.01	KIFC1_MOUSE	Kinesin-like protein KIFC1 OS=Mus musculus GN=Kifc1 PE=1 SV=2	81782	1	1	674	1	1	uniprot_id	Q9QWT9	mouse	100502766	FALSE	NA	NA	3829	3509	4453	5712	3007	4082	3126	1821	3273	2652	4259	3829	4516	4546	4688	2907	3865	2540	2291	2847	3395	4060	0	-0.126	0.218	0.577	-0.349	0.092	-0.293	-1.072	-0.226	-0.53	0.154
Kitlg	0.029	SCF_MOUSE	Kit ligand OS=Mus musculus GN=Kitlg PE=1 SV=1	35952	2	1	273	2	1	uniprot_id	P20826	mouse	17311	FALSE	NA	NA	55330	34905	44970	42385	26310	45025	104635	67595	101810	64495	67595	55330	44845	45877	34810	25438	42672	84948	85028	88427	82418	64449	0	-0.659	-0.296	-0.38	-1.095	-0.298	0.922	0.291	0.883	0.218	0.294
Klhdc7a	0.215	KLD7A_MOUSE	Kelch domain-containing protein 7A OS=Mus musculus GN=Klhdc7a PE=1 SV=3	89948	34	11	773	34	11	uniprot_id	A2APT9	mouse	242721	FALSE	NA	NA	71475	51768	67365	100145	75842	70682	90790	55292	82195	50100	77655	71475	66491	68723	82244	73332	66987	73708	69547	71390	63990	74040	0	-0.449	-0.021	0.363	0.166	0.068	0.358	-0.484	0.234	-0.411	0.051
Kpnb1	0.01	IMB1_MOUSE	Importin subunit beta-1 OS=Mus musculus GN=Kpnb1 PE=1 SV=2	108460	2	1	876	2	1	uniprot_id	P70168	mouse	16211	FALSE	NA	NA	25535	18940	24145	35515	29255	28390	29305	14685	24650	13235	22085	25535	24334	24631	29167	28287	26907	23791	18473	21403	16912	21057	0	-0.428	-0.077	0.473	0.19	0.15	0.196	-0.795	-0.053	-0.947	-0.206
Krt14	0.074	K1C14_MOUSE	Keratin, type I cytoskeletal 14 OS=Mus musculus GN=Krt14 PE=1 SV=2	58905	16	3	484	4	1	uniprot_id	Q61781	mouse	16664	FALSE	NA	NA	28310	50688	28460	29995	19452	38865	39830	27415	31958	29088	29005	28310	65131	29033	24636	18810	36843	32335	34485	27753	37164	27656	0	0.836	0.009	0.077	-0.546	0.449	0.494	-0.047	0.176	0.04	0.032
Krt16	0.058	K1C16_MOUSE	Keratin, type I cytoskeletal 16 OS=Mus musculus GN=Krt16 PE=1 SV=3	56557	12	1	469	2	1	uniprot_id	Q9Z2K1	mouse	16666	FALSE	NA	NA	236680	289400	245425	304320	207295	277245	303435	213785	293690	215920	278335	236680	372230	250537	249804	200386	262542	246434	268989	255406	276222	265345	0	0.699	0.144	0.462	-0.193	0.358	0.572	-0.022	0.386	0.12	0.227
Krt42	0.088	K1C42_MOUSE	Keratin, type I cytoskeletal 42 OS=Mus musculus GN=Krt42 PE=1 SV=1	54569	8	3	452	5	2	uniprot_id	Q6IFX2	mouse	68239	FALSE	NA	NA	115969	185224	130076	172715	145224	180708	153699	83176	126692	106502	103348	115969	238359	132802	141759	140377	171088	124836	104658	110200	136288	98523	0	0.551	0.126	0.294	-0.128	0.34	0.516	-0.1	0.215	0.034	-0.011
Krt5	0.122	K2C5_MOUSE	Keratin, type II cytoskeletal 5 OS=Mus musculus GN=Krt5 PE=1 SV=1	68602	28	9	580	4	2	uniprot_id	Q922U2	mouse	110308	FALSE	NA	NA	18342	47366	23262	23956	14800	26770	34429	19830	22656	23123	21489	18342	60841	23727	19676	14311	25375	27948	24942	19672	29535	20489	0	1.347	0.313	0.132	-0.302	0.446	0.896	0.33	0.279	0.34	0.172
Krt76	0.059	K22O_MOUSE	Keratin, type II cytoskeletal 2 oral OS=Mus musculus GN=Krt76 PE=1 SV=1	71569	13	1	594	4	1	uniprot_id	Q3UV17	mouse	77055	FALSE	NA	NA	414275	1642000	764125	583000	312775	665550	921125	583625	598700	649050	574300	414275	2108957	779391	478878	302450	630983	747743	734100	519785	829021	547583	0	2.006	0.909	0.51	-0.413	0.7	1.178	0.516	0.529	0.67	0.485
Kyat3	0.347	KAT3_MOUSE	Kynurenine--oxoglutarate transaminase 3 OS=Mus musculus GN=Kyat3 PE=1 SV=1	60601	52	13	455	52	13	uniprot_id	Q71RI9	mouse	229905	FALSE	NA	NA	125752	90758	113000	157538	129428	122832	152580	91058	148442	91472	137958	125752	116639	115292	129371	125141	116401	123805	114547	128955	116898	131534	0	-0.443	-0.133	0.42	0.046	-0.009	0.243	-0.372	0.358	-0.457	0.206
L2hgdh	0.125	L2HDH_MOUSE	L-2-hydroxyglutarate dehydrogenase, mitochondrial OS=Mus musculus GN=L2hgdh PE=1 SV=1	57738	15	5	464	15	5	uniprot_id	Q91YP0	mouse	217666	FALSE	NA	NA	72820	48250	62565	81775	63480	65295	79260	40720	76645	46120	71460	72820	61999	63829	67157	61379	61886	64345	51239	66561	59028	68133	0	-0.462	-0.05	0.316	0.142	0.086	0.273	-0.555	0.156	-0.659	0.084
Lactb	0.015	LACTB_MOUSE	Serine beta-lactamase-like protein LACTB, mitochondrial OS=Mus musculus GN=Lactb PE=1 SV=1	72354	2	1	551	2	1	uniprot_id	Q9EP89	mouse	80907	FALSE	NA	NA	11845	6894	15115	5656	6036	9258	23395	8480	37540	12665	20850	11845	8858	15418	4645	5836	8776	18992	10667	32599	16181	19879	0	-0.77	0.363	-1.051	-0.976	-0.342	0.987	-0.468	1.679	0.112	0.824
Lactb2	0.156	LACB2_MOUSE	Endoribonuclease LACTB2 OS=Mus musculus GN=Lactb2 PE=1 SV=1	37144	13	3	288	13	3	uniprot_id	Q99KR3	mouse	212442	FALSE	NA	NA	127850	100880	123150	161300	120550	129150	155050	111150	149600	107750	142350	127850	129603	125625	132476	116565	122421	125875	139813	129920	137663	135726	0	-0.34	-0.065	0.518	0.038	0.021	0.269	-0.465	0.198	-0.353	0.004
Lama4	0.013	LAMA4_MOUSE	Laminin subunit alpha-4 OS=Mus musculus GN=Lama4 PE=1 SV=2	228205	2	2	1816	2	2	uniprot_id	P97927	mouse	16775	FALSE	NA	NA	18154	18110	19316	18828	12662	17875	29285	15486	18310	15015	18455	18154	23308	19723	15454	12240	16923	23787	19486	15929	19217	17593	0	0.066	-0.03	-0.055	-0.746	-0.057	0.79	-0.163	0.081	-0.338	0.076
Lamb1	0.018	LAMB1_MOUSE	Laminin subunit beta-1 OS=Mus musculus GN=Lamb1 PE=1 SV=3	225286	6	3	1786	6	3	uniprot_id	P02469	mouse	16777	FALSE	NA	NA	24788	15844	24645	34135	32095	27452	31690	15842	24940	14788	22625	24788	20362	25145	28033	31033	26017	25728	19929	21665	18899	21572	0	-0.405	0.028	0.448	0.293	0.14	0.357	-0.553	0.001	-0.442	0.084
Lamb2	0.006	LAMB2_MOUSE	Laminin subunit beta-2 OS=Mus musculus GN=Lamb2 PE=1 SV=2	211600	1	1	1799	1	1	uniprot_id	Q61292	mouse	16779	FALSE	NA	NA	43460	48940	47410	60150	35960	49130	68980	38110	42760	30020	45720	43460	62985	48406	49368	34758	46512	56030	47955	37199	38422	43585	0	0.171	0.126	0.469	-0.273	0.177	0.666	-0.19	-0.023	-0.534	0.073
Lamc1	0.011	LAMC1_MOUSE	Laminin subunit gamma-1 OS=Mus musculus GN=Lamc1 PE=1 SV=2	201163	1	1	1607	1	1	uniprot_id	P02468	mouse	NA	FALSE	NA	NA	6047	7698	7299	7550	5710	10010	10420	8314	7051	8427	8034	6047	9907	7452	6197	5519	9476	8464	10462	6134	10785	7658	0	0.348	0.271	0.32	-0.083	0.727	0.785	0.459	0.222	0.479	0.41
Lamp1	0.103	LAMP1_MOUSE	Lysosome-associated membrane glycoprotein 1 OS=Mus musculus GN=Lamp1 PE=1 SV=2	49106	15	4	406	15	4	uniprot_id	P11438	mouse	16783	FALSE	NA	NA	245512	193838	241325	332162	273562	294925	319700	188200	278975	205350	321125	245512	249095	246198	272784	264515	279529	259558	236744	242320	262426	306175	0	-0.191	-0.016	0.349	0.006	0.144	0.462	-0.212	0.343	-0.108	0.498
Lamp2	0.089	LAMP2_MOUSE	Lysosome-associated membrane glycoprotein 2 OS=Mus musculus GN=Lamp2 PE=1 SV=2	51665	10	4	415	10	4	uniprot_id	P17047	mouse	16784	FALSE	NA	NA	106450	82605	113558	142130	101710	111538	132368	87210	117705	79598	126880	106450	106140	115844	116726	98347	105722	107463	109718	102220	101707	120974	0	-0.206	0.139	0.292	0.018	0.132	0.431	-0.053	0.32	-0.149	0.45
Lamtor1	0.329	LTOR1_MOUSE	Ragulator complex protein LAMTOR1 OS=Mus musculus GN=Lamtor1 PE=1 SV=1	19456	11	4	161	11	4	uniprot_id	Q9CQ22	mouse	66508	FALSE	NA	NA	131480	99010	120990	177500	157055	141985	158650	99905	142175	93028	129150	131480	127298	123462	145751	151846	134532	128824	125688	123548	118942	123131	0	-0.394	-0.076	0.406	0.017	0.18	0.252	-0.468	0.134	-0.516	0.019
Lamtor2	0.216	LTOR2_MOUSE	Ragulator complex protein LAMTOR2 OS=Mus musculus GN=Lamtor2 PE=1 SV=1	14961	8	2	125	8	2	uniprot_id	Q9JHS3	mouse	83409	FALSE	NA	NA	119868	84516	120951	157701	119065	125876	130698	78453	122620	81974	133286	119868	108570	123378	129530	115133	119326	106097	98681	106466	104716	127086	0	-0.466	-0.018	0.566	0.149	0.164	0.192	-0.668	0.062	-0.454	0.156
Lamtor3	0.218	LTOR3_MOUSE	Ragulator complex protein LAMTOR3 OS=Mus musculus GN=Lamtor3 PE=1 SV=1	15893	8	2	124	8	2	uniprot_id	O88653	mouse	56692	FALSE	NA	NA	147150	132098	145600	269075	172550	196188	183100	91975	171528	103938	147175	147150	169758	148541	220971	166842	185905	148653	115696	148989	132835	140324	0	-0.247	-0.028	0.849	0.225	0.278	0.322	-0.7	0.194	-0.521	0.022
Lamtor4	0.101	LTOR4_MOUSE	Ragulator complex protein LAMTOR4 OS=Mus musculus GN=Lamtor4 PE=1 SV=2	11416	1	1	99	1	1	uniprot_id	Q8CF66	mouse	66096	FALSE	NA	NA	150200	140100	155700	156900	145600	149400	180600	150300	159100	133800	167100	150200	180307	158971	128774	140738	141439	146693	189126	138409	171247	159296	0	-0.1	0.052	0.063	-0.045	-0.008	0.266	0.001	0.083	-0.167	0.154
Lap3	0.482	AMPL_MOUSE	Cytosol aminopeptidase OS=Mus musculus GN=Lap3 PE=1 SV=3	64526	81	18	519	80	18	uniprot_id	Q9CPY7	mouse	66988	FALSE	NA	NA	134366	106574	136100	155164	122592	130844	152925	96429	163449	105345	147044	134366	136885	138836	127457	118540	124016	124146	121286	141978	134598	140206	0	-0.334	-0.084	0.318	-0.073	0.023	0.309	-0.435	0.262	-0.38	0.144
Lars2	0.099	SYLM_MOUSE	Probable leucine--tRNA ligase, mitochondrial OS=Mus musculus GN=Lars2 PE=1 SV=1	116534	15	7	902	15	7	uniprot_id	Q8VDC0	mouse	102436	FALSE	NA	NA	80940	57565	72940	117750	93990	93260	101400	49775	96960	49520	77705	80940	73829	74344	96776	90915	88505	82276	62589	84058	63160	74101	0	-0.382	-0.148	0.242	0.024	-0.044	0.32	-0.267	0.263	-0.313	0.094
Lasp1	0.034	LASP1_MOUSE	LIM and SH3 domain protein 1 OS=Mus musculus GN=Lasp1 PE=1 SV=1	35416	5	1	263	5	1	uniprot_id	Q61792	mouse	16796	FALSE	NA	NA	13875	14470	14440	13138	8571	11638	25672	15845	16205	13240	17662	13875	18591	14730	10789	8288	11031	20842	19930	14073	16916	16840	0	0.039	0.019	-0.112	-0.674	-0.097	0.829	0.127	0.195	-0.074	0.348
Ldha	0.337	LDHA_MOUSE	L-lactate dehydrogenase A chain OS=Mus musculus GN=Ldha PE=1 SV=3	43234	50	11	332	44	9	uniprot_id	P06151	mouse	16828	FALSE	NA	NA	222925	158275	189550	312600	156950	214325	224025	104610	216725	85505	165875	222925	203330	193353	256777	151758	203179	181862	131586	188187	109220	158158	0	-0.213	0.036	0.671	-0.082	0.078	0.214	-0.612	-0.017	-0.69	-0.093
Ldhb	0.29	LDHB_MOUSE	L-lactate dehydrogenase B chain OS=Mus musculus GN=Ldhb PE=1 SV=2	42792	32	7	334	26	7	uniprot_id	P16125	mouse	16832	FALSE	NA	NA	191575	144400	191000	261300	201675	210075	197425	139475	195150	133425	176000	191575	185536	194848	214603	195004	199109	160282	175448	169490	170491	167808	0	-0.282	0.03	0.411	0.108	0.134	0.126	-0.461	0.028	-0.524	-0.133
Ldhd	0.124	LDHD_MOUSE	Probable D-lactate dehydrogenase, mitochondrial OS=Mus musculus GN=Ldhd PE=1 SV=1	55937	10	5	484	10	5	uniprot_id	Q7TNG8	mouse	52815	FALSE	NA	NA	94710	78610	96670	135052	115400	110400	105500	61320	102600	59680	92660	94710	101170	98701	110895	111546	104517	85693	77160	89256	76383	88333	0	-0.063	0.03	0.225	0.069	0.109	0.156	-0.311	0.14	-0.088	0.118
Leprot	0.099	OBRG_MOUSE	Leptin receptor gene-related protein OS=Mus musculus GN=Leprot PE=1 SV=1	15394	2	1	131	2	1	uniprot_id	O89013	mouse	230514	FALSE	NA	NA	53120	43560	61655	72645	54310	68965	59805	36320	51115	38610	58445	53120	55967	62897	59665	52515	65367	48550	45685	44396	49335	55726	0	-0.286	0.215	0.452	0.032	0.376	0.168	-0.549	-0.06	-0.463	0.136
Letm1	0.534	LETM1_MOUSE	LETM1 and EF-hand domain-containing protein 1, mitochondrial OS=Mus musculus GN=Letm1 PE=1 SV=1	98746	223	34	738	220	34	uniprot_id	Q9Z2I0	mouse	56384	FALSE	NA	NA	156450	120622	154788	163870	127269	147450	193875	116259	182325	113205	168572	156450	155025	157910	134577	123072	139778	157407	146249	158360	144731	160733	0	-0.321	-0.078	0.312	0.02	-0.006	0.272	-0.462	0.286	-0.477	0.064
Letmd1	0.45	LTMD1_MOUSE	LETM1 domain-containing protein 1 OS=Mus musculus GN=Letmd1 PE=1 SV=1	46657	99	16	360	99	16	uniprot_id	Q924L1	mouse	68614	FALSE	NA	NA	86770	91279	87855	122903	108350	94042	130894	127759	108051	77575	112655	86770	117303	89635	100948	104760	89122	106274	160737	93867	99140	107408	0	-0.164	-0.04	0.298	-0.061	-0.035	0.41	-0.208	0.288	-0.344	0.188
Lgals1	0.304	LEG1_MOUSE	Galectin-1 OS=Mus musculus GN=Lgals1 PE=1 SV=3	17490	12	4	135	12	4	uniprot_id	P16045	mouse	16852	FALSE	NA	NA	106918	93540	103696	110980	81579	109191	127399	98692	107149	91578	107585	106918	120047	105727	91189	78900	103578	103391	124119	92943	116882	102590	0	-0.295	-0.012	0.23	-0.208	0.011	0.2	-0.362	-0.078	-0.489	-0.027
Lgals9	0.028	LEG9_MOUSE	Galectin-9 OS=Mus musculus GN=Lgals9 PE=1 SV=1	43847	2	1	353	2	1	uniprot_id	O08573	mouse	16859	FALSE	NA	NA	32065	27655	29210	39325	25055	30515	48740	30180	35060	25820	28495	32065	35530	29801	32295	24226	28922	39570	37963	30450	32989	27169	0	-0.205	-0.133	0.29	-0.352	-0.066	0.611	-0.08	0.136	-0.304	-0.163
Lgi1	0.032	LGI1_MOUSE	Leucine-rich glioma-inactivated protein 1 OS=Mus musculus GN=Lgi1 PE=1 SV=1	73511	2	1	557	2	1	uniprot_id	Q9JIA1	mouse	56839	FALSE	NA	NA	25930	21680	31710	37580	40935	38440	27275	26070	28090	30480	17420	25930	27861	32353	30863	39581	36433	22143	32794	24398	38952	16609	0	-0.256	0.285	0.544	0.672	0.584	0.09	0.016	0.126	0.24	-0.556
Lgi4	0.013	LGI4_MOUSE	Leucine-rich repeat LGI family member 4 OS=Mus musculus GN=Lgi4 PE=1 SV=1	63804	2	1	537	2	1	uniprot_id	Q8K1S1	mouse	243914	FALSE	NA	NA	3728	2342	3684	4366	4424	4112	3708	2278	4009	1916	3356	3728	3010	3760	3586	4279	3896	3009	2865	3480	2449	3200	0	-0.684	-0.082	0.212	0.233	0.106	-0.01	-0.715	0.075	-0.982	-0.15
Lgmn	0.039	LGMN_MOUSE	Legumain OS=Mus musculus GN=Lgmn PE=1 SV=1	55470	2	1	435	2	1	uniprot_id	O89017	mouse	19141	FALSE	NA	NA	93620	89160	91225	128835	130715	130460	110650	68845	112105	70120	96000	93620	114612	93090	105785	126377	123596	89847	86607	97407	89634	91527	0	-0.054	-0.044	0.432	0.462	0.432	0.212	-0.408	0.284	-0.388	0.011
Lias	0.075	LIAS_MOUSE	Lipoyl synthase, mitochondrial OS=Mus musculus GN=Lias PE=1 SV=1	49985	4	2	373	4	2	uniprot_id	Q99M04	mouse	79464	FALSE	NA	NA	102232	76802	80470	92740	71198	84710	142645	104945	126300	95560	120500	102232	98533	82035	76205	68860	80367	115756	131970	109539	121922	114909	0	-0.518	-0.349	-0.009	-0.371	-0.19	0.444	-0.193	0.342	-0.198	0.174
Lims1	0.046	LIMS1_MOUSE	LIM and senescent cell antigen-like-containing domain protein 1 OS=Mus musculus GN=Lims1 PE=1 SV=3	45971	3	1	325	3	1	uniprot_id	Q99JW4	mouse	110829	FALSE	NA	NA	47128	37168	45432	65842	59015	56622	54500	24632	52692	31635	43832	47128	47746	46345	54080	57064	53673	44243	30985	45761	40418	41793	0	-0.344	-0.054	0.482	0.325	0.266	0.208	-0.935	0.162	-0.573	-0.102
Lin7c	0.056	LIN7C_MOUSE	Protein lin-7 homolog C OS=Mus musculus GN=Lin7c PE=1 SV=2	25143	1	1	197	1	1	uniprot_id	O88952	mouse	22343	FALSE	NA	NA	153700	121900	158100	237200	185600	182400	195200	112600	183100	121700	147900	153700	156884	161422	194680	179402	172681	158552	141687	159288	155760	140992	0	-0.334	0.041	0.626	0.272	0.247	0.345	-0.449	0.253	-0.337	-0.055
Lipe	0.362	LIPS_MOUSE	Hormone-sensitive lipase OS=Mus musculus GN=Lipe PE=1 SV=2	89078	51	20	759	51	20	uniprot_id	P54310	mouse	16890	FALSE	NA	NA	97242	66850	84128	125075	106300	104060	102486	55396	96925	53350	82030	97242	85791	85787	102761	102803	98682	83183	69670	84110	68097	78218	0	-0.326	-0.034	0.396	0.126	0.128	0.194	-0.475	0.095	-0.437	-0.032
Lipt1	0.137	LIPT_MOUSE	Lipoyltransferase 1, mitochondrial OS=Mus musculus GN=Lipt1 PE=1 SV=1	48704	16	5	373	16	5	uniprot_id	Q8VCM4	mouse	623661	FALSE	NA	NA	162050	111600	135125	172750	118850	149300	181375	96268	188125	104315	161750	162050	143396	137854	141884	114918	141521	147250	121098	163393	133295	154220	0	-0.542	-0.266	0.249	-0.004	-0.057	0.256	-0.718	0.26	-0.625	0.128
Lipt2	0.143	LIPT2_MOUSE	Putative lipoyltransferase 2, mitochondrial OS=Mus musculus GN=Lipt2 PE=1 SV=2	26598	2	2	231	2	2	uniprot_id	Q9D009	mouse	67164	FALSE	NA	NA	120270	93885	111070	146410	121955	125585	156150	97425	151435	100145	126785	120270	120411	113208	120331	117965	119181	126702	122506	131284	127730	120906	0	-0.494	-0.083	0.286	0.044	-0.008	0.382	-0.372	0.27	-0.341	0.082
Lman1	0.043	LMAN1_MOUSE	Protein ERGIC-53 OS=Mus musculus GN=Lman1 PE=1 SV=1	65142	5	2	517	5	2	uniprot_id	Q9D0F3	mouse	70361	FALSE	NA	NA	103965	69924	98234	113040	105495	112596	127625	94241	116938	91554	111000	103965	89781	100170	92877	102028	106792	103587	118528	101470	116882	105842	0	-0.594	-0.081	0.106	-0.036	0.102	0.29	-0.154	0.169	-0.184	0.09
Lman2	0.182	LMAN2_MOUSE	Vesicular integral-membrane protein VIP36 OS=Mus musculus GN=Lman2 PE=1 SV=2	44871	19	6	358	19	6	uniprot_id	Q9DBH5	mouse	66890	FALSE	NA	NA	207925	130900	203125	240488	216775	223925	257338	163675	247638	167262	233175	207925	168161	207241	197496	209597	212210	208909	205881	215042	213684	222326	0	-0.654	-0.031	0.195	-0.016	0.144	0.297	-0.33	0.24	-0.244	0.086
Lmf1	0.057	LMF1_MOUSE	Lipase maturation factor 1 OS=Mus musculus GN=Lmf1 PE=1 SV=1	71104	8	2	574	8	2	uniprot_id	Q3U3R4	mouse	76483	FALSE	NA	NA	95320	63968	86645	113462	106782	102890	106348	71140	103630	67442	89555	95320	82205	88393	93180	103250	97516	86340	89490	90009	86177	85386	0	-0.48	-0.088	0.34	0.215	0.017	0.208	-0.52	0.153	-0.552	-0.033
Lmf2	0.019	LMF2_MOUSE	Lipase maturation factor 2 OS=Mus musculus GN=Lmf2 PE=1 SV=1	85847	4	1	702	4	1	uniprot_id	Q8C3X8	mouse	105847	FALSE	NA	NA	11275	8517	11644	5528	2497	8933	18318	17588	15730	15158	15338	11275	10943	11879	4540	2414	8466	14871	22124	13662	19371	14624	0	-0.378	0.056	-1.071	-2.154	-0.328	0.703	0.647	0.497	0.424	0.451
Lmna	0.086	LMNA_MOUSE	Prelamin-A/C OS=Mus musculus GN=Lmna PE=1 SV=2	83644	10	5	665	9	4	uniprot_id	P48678	mouse	16905	FALSE	NA	NA	59378	61438	67645	66112	45392	56586	86640	48258	63584	46410	72652	59378	78942	69010	54281	43884	53606	70340	60703	55256	59303	69270	0	-0.015	0.091	0.236	-0.3	-0.104	0.447	-0.396	0.016	-0.456	0.21
Lmnb1	0.031	LMNB1_MOUSE	Lamin-B1 OS=Mus musculus GN=Lmnb1 PE=1 SV=3	75910	4	1	588	3	1	uniprot_id	P14733	mouse	16906	FALSE	NA	NA	7063	8956	7228	4027	2515	5516	18618	8422	7542	7415	12270	7063	11503	7373	3308	2433	5228	15114	10593	6548	9475	11699	0	0.332	0.032	-0.824	-1.615	-0.368	1.397	0.245	0.078	0.068	0.8
Lnpep	0.012	LCAP_MOUSE	Leucyl-cystinyl aminopeptidase OS=Mus musculus GN=Lnpep PE=1 SV=1	130632	1	1	1025	1	1	uniprot_id	Q8C129	mouse	240028	FALSE	NA	NA	160900	108900	152700	206200	191900	186100	180700	106300	149400	107200	145500	160900	139668	155638	169472	185620	176611	146622	133667	129521	136728	138753	0	-0.563	-0.075	0.358	0.254	0.21	0.167	-0.598	-0.107	-0.586	-0.145
Lonp1	0.335	LONM_MOUSE	Lon protease homolog, mitochondrial OS=Mus musculus GN=Lonp1 PE=1 SV=2	120555	91	26	949	91	26	uniprot_id	Q8CGK3	mouse	74142	FALSE	NA	NA	127050	120450	129422	167838	120975	128452	177175	122065	176712	119278	158388	127050	154742	132018	137849	116957	121752	143830	153543	153446	152394	151019	0	-0.402	-0.112	0.32	-0.146	-0.07	0.345	-0.372	0.292	-0.349	0.162
Lonp2	0.033	LONP2_MOUSE	Lon protease homolog 2, peroxisomal OS=Mus musculus GN=Lonp2 PE=1 SV=1	106897	3	2	852	3	2	uniprot_id	Q9DBN5	mouse	66887	FALSE	NA	NA	47920	34920	54210	94510	72000	71030	36072	20400	33695	18800	28942	47920	44829	55282	77643	69629	67357	29279	25657	29238	24000	27598	0	-0.434	0.199	1.002	0.6	0.584	-0.382	-1.206	-0.477	-1.317	-0.696
Lpcat3	0.027	MBOA5_MOUSE	Lysophospholipid acyltransferase 5 OS=Mus musculus GN=Lpcat3 PE=1 SV=1	62180	2	1	487	2	1	uniprot_id	Q91V01	mouse	14792	FALSE	NA	NA	96675	63720	114585	131100	152050	118950	114450	71540	94880	76250	95975	96675	81885	116913	107668	147015	112733	92918	89992	82422	97446	91506	0	-0.605	0.224	0.447	0.644	0.3	0.25	-0.432	-0.036	-0.347	-0.008
Lpin1	0.139	LPIN1_MOUSE	Phosphatidate phosphatase LPIN1 OS=Mus musculus GN=Lpin1 PE=1 SV=1	116772	22	8	924	22	8	uniprot_id	Q91ZP3	mouse	14245	FALSE	NA	NA	40409	35482	38755	58550	46552	43928	54300	38325	47390	30260	45210	40409	45547	39519	48095	45016	41650	44071	48198	41123	38622	43110	0	-0.32	0.061	0.438	0.187	0.09	0.362	-0.484	0.311	-0.426	0.102
Lpl	0.146	LIPL_MOUSE	Lipoprotein lipase OS=Mus musculus GN=Lpl PE=1 SV=3	61667	15	5	474	15	5	uniprot_id	P11152	mouse	16956	FALSE	NA	NA	74590	46028	70688	91475	89828	90375	95040	52272	78830	58528	66230	74590	59144	72094	75137	86858	85690	77144	65755	68442	74791	63159	0	-0.806	0.066	0.123	0.068	0.228	0.462	-0.21	0.152	-0.148	0.043
Lrp1	0.003	LRP1_MOUSE	Prolow-density lipoprotein receptor-related protein 1 OS=Mus musculus GN=Lrp1 PE=1 SV=1	563216	1	1	4545	1	1	uniprot_id	Q91ZX7	mouse	16971	FALSE	NA	NA	13030	9345	15230	13620	9572	16460	13570	10080	13220	10780	11930	13030	11985	15523	11194	9259	15621	11010	12675	11461	13749	11376	0	-0.48	0.225	0.064	-0.445	0.337	0.059	-0.37	0.021	-0.273	-0.127
Lrpprc	0.512	LPPRC_MOUSE	Leucine-rich PPR motif-containing protein, mitochondrial OS=Mus musculus GN=Lrpprc PE=1 SV=2	181374	211	60	1392	208	60	uniprot_id	Q6PB66	mouse	72416	FALSE	NA	NA	156405	115130	128428	180590	146775	154519	187125	124900	177100	109110	168500	156405	148003	130967	148287	141925	146492	151911	157081	153787	139490	160657	0	-0.371	-0.138	0.322	0.018	0.016	0.332	-0.332	0.312	-0.332	0.197
Lrrc57	0.054	LRC57_MOUSE	Leucine-rich repeat-containing protein 57 OS=Mus musculus GN=Lrrc57 PE=1 SV=1	31726	1	1	239	1	1	uniprot_id	Q9D1G5	mouse	NA	FALSE	NA	NA	46270	33790	44220	59420	53920	53310	55170	29650	54000	30690	45820	46270	43487	45149	48768	52119	50469	44812	37309	46977	39280	43680	0	-0.453	-0.065	0.361	0.221	0.204	0.254	-0.642	0.223	-0.592	-0.014
Lrrc59	0.192	LRC59_MOUSE	Leucine-rich repeat-containing protein 59 OS=Mus musculus GN=Lrrc59 PE=1 SV=1	44020	22	5	307	22	5	uniprot_id	Q922Q8	mouse	98238	FALSE	NA	NA	78352	45540	78642	95832	94548	92795	102292	57858	105960	64355	96478	78352	58509	80231	78705	91420	87951	83047	72779	92025	82236	91987	0	-0.843	-0.054	0.246	0.258	0.187	0.222	-0.426	0.174	-0.341	0.057
Ly6a	0.157	LY6A_MOUSE	Lymphocyte antigen 6A-2/6E-1 OS=Mus musculus GN=Ly6a PE=1 SV=1	16426	1	1	134	1	1	uniprot_id	P05533	mouse	110454	FALSE	NA	NA	87870	73180	99900	164100	103800	111200	109700	46550	108500	49230	89280	87870	93856	101823	134871	100403	105530	89012	58534	94063	62790	85140	0	-0.264	0.185	0.901	0.24	0.34	0.32	-0.917	0.304	-0.836	0.023
Ly6c1	0.282	LY6C1_MOUSE	Lymphocyte antigen 6C1 OS=Mus musculus GN=Ly6c1 PE=2 SV=1	15784	5	2	131	4	2	uniprot_id	P0CW02	mouse	17067	FALSE	NA	NA	595388	611609	643675	1076588	702325	744950	787125	366509	647789	376604	620084	595388	784511	656128	884761	679312	706862	638702	460880	561669	480406	591323	0	-0.223	0.172	0.876	0.359	0.441	0.148	-0.789	-0.056	-0.806	-0.166
Lypla1	0.139	LYPA1_MOUSE	Acyl-protein thioesterase 1 OS=Mus musculus GN=Lypla1 PE=1 SV=1	27763	11	3	230	11	3	uniprot_id	P97823	mouse	18777	FALSE	NA	NA	118522	91665	128278	146492	115140	106842	143110	84355	149302	88242	137682	118522	117818	130890	120301	111325	101251	116198	106118	129705	112783	131271	0	-0.309	0.081	0.148	-0.199	-0.104	0.339	-0.293	0.347	-0.245	0.282
Lyrm2	0.102	LYRM2_MOUSE	LYR motif-containing protein 2 OS=Mus musculus GN=Lyrm2 PE=3 SV=1	11978	2	1	88	2	1	uniprot_id	Q8R033	mouse	108755	FALSE	NA	NA	32985	43060	36195	30175	20930	29460	62450	53570	47210	37575	49450	32985	55321	36922	24784	20239	27926	50697	67384	40991	48004	47150	0	0.394	0.143	-0.119	-0.648	-0.155	0.926	0.707	0.518	0.196	0.586
Lyrm4	0.209	LYRM4_MOUSE	LYR motif-containing protein 4 OS=Mus musculus GN=Lyrm4 PE=1 SV=1	12681	5	2	91	5	2	uniprot_id	Q8K215	mouse	380840	FALSE	NA	NA	248862	196888	230975	300512	223550	251338	316512	208425	322350	213738	294412	248862	252991	235641	246801	216153	238213	256966	262182	279986	273122	280707	0	-0.342	-0.116	0.261	-0.163	0.01	0.34	-0.26	0.36	-0.225	0.228
Lyrm9	0.179	LYRM9_MOUSE	LYR motif-containing protein 9 OS=Mus musculus GN=Lyrm9 PE=3 SV=1	10793	2	1	78	2	1	uniprot_id	Q3UN90	mouse	66274	FALSE	NA	NA	41240	37165	48080	38470	46420	49645	50025	44200	48005	46605	41305	41240	47665	49005	31618	44902	47113	40591	55579	41617	59442	39389	0	-0.156	0.221	-0.094	0.177	0.272	0.266	0.096	0.219	0.18	0.002
M6pr	0.04	MPRD_MOUSE	Cation-dependent mannose-6-phosphate receptor OS=Mus musculus GN=M6pr PE=1 SV=1	34645	2	1	278	2	1	uniprot_id	P24668	mouse	17113	FALSE	NA	NA	113765	85275	114050	116450	69670	125600	161200	98780	104575	98945	124000	113765	109547	116336	95648	67368	119066	130861	124251	90806	126401	118231	0	-0.405	0.011	0.041	-0.694	0.148	0.509	-0.196	-0.111	-0.192	0.134
Macrod1	0.31	MACD1_MOUSE	O-acetyl-ADP-ribose deacetylase MACROD1 OS=Mus musculus GN=Macrod1 PE=1 SV=2	41572	29	7	323	29	7	uniprot_id	Q922B1	mouse	107227	FALSE	NA	NA	74300	52648	73745	101018	81835	79695	94462	57425	98975	58512	75928	74300	67643	75243	82970	79131	75531	76688	72233	85973	74761	72395	0	-0.351	-0.111	0.222	0.097	-0.001	0.361	-0.326	0.342	-0.36	0.257
Magoh	0.055	MGN_MOUSE	Protein mago nashi homolog OS=Mus musculus GN=Magoh PE=2 SV=1	20418	1	1	146	1	1	uniprot_id	P61327	mouse	17149	FALSE	NA	NA	38420	40430	40030	36130	27770	40120	73580	42660	42860	37670	46520	38420	52033	40871	29653	26842	37982	59766	53680	37286	48213	44347	0	0.074	0.059	-0.089	-0.468	0.062	0.937	0.151	0.158	-0.028	0.276
Magt1	0.11	MAGT1_MOUSE	Magnesium transporter protein 1 OS=Mus musculus GN=Magt1 PE=1 SV=1	41953	13	5	335	13	5	uniprot_id	Q9CQY5	mouse	NA	FALSE	NA	NA	137050	107400	149500	133650	121500	146600	150650	129050	138350	142900	143350	137050	137987	152507	109770	117484	138964	122304	162331	120162	182579	136679	0	-0.441	0.002	-0.034	-0.135	0.098	0.312	-0.085	0.191	-0.036	0.067
Maip1	0.086	MAIP1_MOUSE	m-AAA protease-interacting protein 1, mitochondrial OS=Mus musculus GN=Maip1 PE=1 SV=1	36687	11	3	291	11	3	uniprot_id	Q8BHE8	mouse	68115	FALSE	NA	NA	154350	141100	149450	164100	126000	137550	198950	141200	176100	129250	168100	154350	181303	152469	134767	121832	130367	161520	177620	152954	165164	160273	0	-0.24	-0.037	0.141	-0.052	-0.043	0.29	-0.284	0.178	-0.284	0.111
Manbal	0.141	MANBL_MOUSE	Protein MANBAL OS=Mus musculus GN=Manbal PE=3 SV=2	11912	5	1	85	5	1	uniprot_id	Q9D8X0	mouse	NA	FALSE	NA	NA	11812	10865	13245	9284	6806	9286	17000	14032	13518	13045	14505	11812	13960	13513	7624	6581	8800	13802	17652	11740	16675	13829	0	0.019	0.183	-0.35	-0.878	-0.374	0.568	0.267	0.212	0.056	0.282
Manf	0.173	MANF_MOUSE	Mesencephalic astrocyte-derived neurotrophic factor OS=Mus musculus GN=Manf PE=1 SV=1	25858	20	3	179	20	3	uniprot_id	Q9CXI5	mouse	NA	FALSE	NA	NA	54620	36788	50130	76478	67738	59690	66305	33110	61348	37140	53620	54620	47266	51141	62810	65498	56576	53829	41650	53278	47456	51125	0	-0.636	-0.138	0.42	0.456	0.291	0.194	-0.576	0.17	-0.471	-0.06
Maoa	0.131	AOFA_MOUSE	Amine oxidase [flavin-containing] A OS=Mus musculus GN=Maoa PE=1 SV=3	69300	20	7	526	20	7	uniprot_id	Q64133	mouse	17161	FALSE	NA	NA	194400	133800	185600	245750	202850	211900	226700	133500	216450	130100	177100	194400	171893	189356	201828	196137	200821	184049	167930	188006	166236	168856	0	-0.324	0.018	0.294	0.062	0.119	0.3	-0.233	0.165	-0.414	-0.046
Maob	0.431	AOFB_MOUSE	Amine oxidase [flavin-containing] B OS=Mus musculus GN=Maob PE=1 SV=4	67283	91	19	520	91	19	uniprot_id	Q8BW75	mouse	109731	FALSE	NA	NA	183850	171900	193000	229950	208025	202850	248150	153630	225775	147818	224050	183850	220743	196910	188829	201146	192243	201425	193243	196114	188830	213636	0	-0.267	0.044	0.31	0.064	0.126	0.283	-0.3	0.196	-0.329	0.054
Map1a	0.006	MAP1A_MOUSE	Microtubule-associated protein 1A OS=Mus musculus GN=Map1a PE=1 SV=2	346241	1	1	2776	1	1	uniprot_id	Q9QYR6	mouse	17754	FALSE	NA	NA	58650	47160	56850	98200	70060	65090	73810	36460	64020	29460	54240	58650	60694	58044	80597	67720	61622	59952	45878	55694	37705	51707	0	-0.315	-0.045	0.744	0.256	0.15	0.332	-0.686	0.126	-0.993	-0.113
Map1s	0.013	MAP1S_MOUSE	Microtubule-associated protein 1S OS=Mus musculus GN=Map1s PE=1 SV=2	109402	2	1	973	2	1	uniprot_id	Q8C052	mouse	270058	FALSE	NA	NA	10670	9531	9639	9394	7456	8857	13225	11680	11164	8477	13470	10670	12266	9842	7710	7207	8386	10742	14697	9712	10849	12841	0	-0.178	-0.164	-0.186	-0.518	-0.276	0.31	0.126	0.014	-0.356	0.336
Map4k1	0.013	M4K1_MOUSE	Mitogen-activated protein kinase kinase kinase kinase 1 OS=Mus musculus GN=Map4k1 PE=1 SV=1	103444	1	1	827	1	1	uniprot_id	P70218	mouse	26411	TRUE	STE	3	57880	66550	65630	49760	49150	56840	65610	67850	60570	68170	52470	57880	85649	67009	40840	47509	53812	53292	85377	52693	87249	50020	0	0.201	0.181	-0.218	-0.236	-0.026	0.181	0.229	0.066	0.236	-0.142
Map4k4	0.013	M4K4_MOUSE	Mitogen-activated protein kinase kinase kinase kinase 4 OS=Mus musculus GN=Map4k4 PE=1 SV=1	158902	1	1	1233	1	1	uniprot_id	P97820	mouse	26921	TRUE	STE	3	4831	8105	6461	4819	4119	5292	12370	9602	9123	6449	9666	4831	10395	6585	3960	3984	5023	10037	12074	7909	8225	9218	0	0.746	0.419	-0.004	-0.23	0.131	1.356	0.991	0.917	0.417	1.001
Marc1	0.053	MARC1_MOUSE	Mitochondrial amidoxime-reducing component 1 OS=Mus musculus GN=Marc1 PE=1 SV=2	41275	7	1	340	7	1	uniprot_id	Q9CW42	mouse	66112	FALSE	NA	NA	20505	16555	23830	31028	29218	23072	27795	14660	27032	14095	22590	20505	21269	24312	25482	28250	21867	22566	18441	23481	18013	21538	0	-0.348	0.013	0.501	0.404	0.126	0.343	-0.499	0.238	-0.548	-0.008
Marc2	0.328	MARC2_MOUSE	Mitochondrial amidoxime reducing component 2 OS=Mus musculus GN=Marc2 PE=1 SV=1	43838	57	10	338	57	10	uniprot_id	Q922Q1	mouse	67247	FALSE	NA	NA	166825	142725	150238	194575	169400	166762	262275	146812	214638	135811	220038	166825	183338	153256	159812	163798	158048	212916	184676	186404	173516	209802	0	-0.35	-0.158	0.285	-0.248	-0.298	0.388	-0.346	0.316	-0.441	0.149
March5	0.201	MARH5_MOUSE	E3 ubiquitin-protein ligase MARCH5 OS=Mus musculus GN=March5 PE=1 SV=1	34990	12	4	278	12	4	uniprot_id	Q3KNM2	mouse	69104	FALSE	NA	NA	47795	35560	41325	48532	42688	41685	54120	40548	52692	38330	44568	47795	45667	42149	39862	41277	39519	43933	51000	45747	48964	42494	0	-0.672	-0.202	0.221	-0.064	-0.046	0.265	-0.64	0.14	-0.776	-0.026
Marcks	0.117	MARCS_MOUSE	Myristoylated alanine-rich C-kinase substrate OS=Mus musculus GN=Marcks PE=1 SV=2	35201	7	2	309	7	2	uniprot_id	P26645	mouse	17118	FALSE	NA	NA	38534	39715	42345	45084	31665	41631	55206	32744	42650	33858	42345	38534	51074	43219	37013	30612	39432	44832	41195	37074	43302	40371	0	0.114	0.192	0.318	-0.242	0.155	0.626	-0.283	0.229	-0.123	0.238
Mars2	0.07	SYMM_MOUSE	Methionine--tRNA ligase, mitochondrial OS=Mus musculus GN=Mars2 PE=1 SV=2	71030	4	3	586	4	3	uniprot_id	Q499X9	mouse	212679	FALSE	NA	NA	21335	12575	17125	23770	22590	17855	22525	10914	21765	11510	21800	21335	16156	17471	19522	21835	16921	18287	13730	18904	14707	20786	0	-0.762	-0.229	0.156	-0.009	-0.289	0.152	-0.525	0.028	-0.526	0.029
Mat2a	0.023	METK2_MOUSE	S-adenosylmethionine synthase isoform type-2 OS=Mus musculus GN=Mat2a PE=1 SV=2	50420	2	1	395	2	1	uniprot_id	Q3THS6	mouse	232087	FALSE	NA	NA	3106	3807	3380	4420	2725	3583	5794	4827	5896	3634	4850	3106	4893	3447	3630	2636	3396	4705	6072	5119	4642	4624	0	0.259	0.124	0.5	-0.238	0.212	0.908	0.64	0.914	0.224	0.646
Matr3	0.011	MATR3_MOUSE	Matrin-3 OS=Mus musculus GN=Matr3 PE=1 SV=1	110439	3	1	846	3	1	uniprot_id	Q8K310	mouse	17184	FALSE	NA	NA	20095	16845	18455	24670	17155	25690	36602	19732	26412	19085	17722	20095	21638	18825	20264	16589	24355	29712	24820	22934	24377	16899	0	-0.197	-0.065	0.344	-0.164	0.403	0.907	0.033	0.455	-0.03	-0.124
Mavs	0.127	MAVS_MOUSE	Mitochondrial antiviral-signaling protein OS=Mus musculus GN=Mavs PE=1 SV=1	57718	13	5	503	13	5	uniprot_id	Q8VCF0	mouse	228607	FALSE	NA	NA	68468	64485	63382	66220	54130	65795	92075	71530	89410	65440	72552	68468	82841	64661	54389	52342	62363	74749	89946	77638	83622	69176	0	-0.598	-0.198	0.216	0.064	-0.057	0.453	-0.448	0.304	-0.43	0.005
Mblac2	0.1	MBLC2_MOUSE	Metallo-beta-lactamase domain-containing protein 2 OS=Mus musculus GN=Mblac2 PE=1 SV=2	33247	3	2	279	3	2	uniprot_id	Q8BL86	mouse	72852	FALSE	NA	NA	55602	46792	54828	66520	57382	53490	73990	52665	64832	46140	62822	55602	60046	55901	54656	55495	50738	60044	66230	56240	58889	59906	0	-0.321	-0.028	0.301	0.092	-0.023	0.338	-0.184	0.204	-0.282	0.12
Mbp	0.136	MBP_MOUSE	Myelin basic protein OS=Mus musculus GN=Mbp PE=1 SV=2	31047	14	3	250	14	3	uniprot_id	P04370	mouse	17196	FALSE	NA	NA	177525	113500	339450	219025	237325	206975	144450	109300	173025	102065	175500	177525	145837	346290	179882	229474	196175	117265	137482	150277	130424	167331	0	-0.645	0.93	0.308	0.411	0.094	-0.244	-0.799	0.056	-0.812	-0.018
Mcam	0.043	MUC18_MOUSE	Cell surface glycoprotein MUC18 OS=Mus musculus GN=Mcam PE=1 SV=1	80949	2	2	648	2	2	uniprot_id	Q8R2Y2	mouse	84004	FALSE	NA	NA	30650	30070	38920	46285	45690	42470	39490	25180	36270	22870	30330	30650	38626	39697	38025	44185	40270	32056	31675	31484	29216	28918	0	-0.001	0.355	0.516	0.53	0.44	0.368	-0.25	0.229	-0.393	0.011
Mcat	0.218	FABD_MOUSE	Malonyl-CoA-acyl carrier protein transacylase, mitochondrial OS=Mus musculus GN=Mcat PE=1 SV=3	46252	19	7	381	19	7	uniprot_id	Q8R3F5	mouse	223722	FALSE	NA	NA	106600	92000	97980	124420	103215	115500	117825	104630	129995	91860	120410	106600	118403	100039	102176	99796	109345	95665	131620	112921	117569	114804	0	-0.213	-0.044	0.122	-0.052	0.116	0.232	-0.071	0.304	-0.215	0.174
Mccc1	0.519	MCCA_MOUSE	Methylcrotonoyl-CoA carboxylase subunit alpha, mitochondrial OS=Mus musculus GN=Mccc1 PE=1 SV=2	90005	151	28	717	151	28	uniprot_id	Q99MR8	mouse	72039	FALSE	NA	NA	193338	152350	186425	196245	172592	168822	214112	139412	229775	140475	197138	193338	195718	190168	161210	166899	160054	173815	175361	199526	179462	187966	0	-0.272	-0.003	0.244	-0.007	0.065	0.296	-0.277	0.285	-0.349	0.051
Mccc2	0.62	MCCB_MOUSE	Methylcrotonoyl-CoA carboxylase beta chain, mitochondrial OS=Mus musculus GN=Mccc2 PE=1 SV=1	67869	147	26	563	147	26	uniprot_id	Q3ULD5	mouse	78038	FALSE	NA	NA	136300	101002	130334	175000	114690	129652	139362	113066	150450	93599	146125	136300	129787	132945	143722	110893	122910	113138	142215	130661	119593	139324	0	-0.256	0.008	0.259	0.008	0.017	0.272	-0.298	0.276	-0.346	0.059
Mcee	0.579	MCEE_MOUSE	Methylmalonyl-CoA epimerase, mitochondrial OS=Mus musculus GN=Mcee PE=1 SV=1	22327	17	6	178	17	6	uniprot_id	Q9D1I5	mouse	73724	FALSE	NA	NA	74054	53852	59026	90492	65339	65752	104459	60870	115701	62860	92552	74054	69201	60221	74314	63176	62319	84810	76571	100512	80332	88242	0	-0.544	-0.104	0.46	0.16	0.056	0.366	-0.604	0.485	-0.57	0.165
Mcrip2	0.069	MCRI2_MOUSE	MAPK regulated corepressor interacting protein 2 OS=Mus musculus GN=Mcrip2 PE=1 SV=1	19120	2	1	160	2	1	uniprot_id	Q9CQB2	mouse	68241	FALSE	NA	NA	16000	14195	16625	14860	7638	16745	30255	26410	19160	21720	20100	16000	18237	16956	12206	7387	15877	24558	33219	16636	27741	19165	0	-0.151	0.036	-0.094	-1.092	0.055	0.875	0.728	0.276	0.436	0.338
Mcu	0.097	MCU_MOUSE	Calcium uniporter protein, mitochondrial OS=Mus musculus GN=Mcu PE=1 SV=2	43894	7	3	350	7	3	uniprot_id	Q3UMR5	mouse	215999	FALSE	NA	NA	44290	48785	45678	43905	35105	33895	70860	58515	53638	43388	57962	44290	62671	46594	36059	33944	32124	57526	73603	46580	55435	55266	0	-0.215	-0.19	0.279	0.205	0.241	0.269	-0.057	0.256	-0.071	0.164
Mcur1	0.182	MCUR1_MOUSE	Mitochondrial calcium uniporter regulator 1 OS=Mus musculus GN=Mcur1 PE=1 SV=1	43324	14	6	340	14	6	uniprot_id	Q9CXD6	mouse	76137	FALSE	NA	NA	269038	200432	227734	276700	241600	262650	324550	213824	330600	211600	271264	269038	257200	232187	227351	233663	249155	263549	269019	286782	270609	258669	0	-0.134	-0.107	0.033	-0.268	-0.03	0.408	-0.019	0.335	-0.15	0.167
Mdh1	0.237	MDHC_MOUSE	Malate dehydrogenase, cytoplasmic OS=Mus musculus GN=Mdh1 PE=1 SV=3	43763	25	7	334	25	7	uniprot_id	P14152	mouse	17449	FALSE	NA	NA	148800	125800	156200	238100	173600	183700	166100	95215	150600	79430	147300	148800	161903	159482	195690	167919	174333	134916	119766	131014	101660	140420	0	-0.242	0.058	0.688	0.257	0.206	0.096	-0.49	-0.034	-0.707	-0.126
Mdh2	0.66	MDHM_MOUSE	Malate dehydrogenase, mitochondrial OS=Mus musculus GN=Mdh2 PE=1 SV=3	42003	241	19	338	241	19	uniprot_id	P08249	mouse	17448	FALSE	NA	NA	375800	277200	358250	475400	339100	435100	462450	283500	456050	271600	405800	375800	356180	365512	390421	327882	412379	375458	356621	396167	347058	386903	0	-0.423	-0.144	0.218	-0.182	-0.132	0.308	-0.53	0.329	-0.347	0.21
Me1	0.187	MAOX_MOUSE	NADP-dependent malic enzyme OS=Mus musculus GN=Me1 PE=1 SV=2	73249	17	7	572	17	7	uniprot_id	P06801	mouse	17436	FALSE	NA	NA	61920	49905	60615	111550	71725	71792	68978	31895	64650	30600	60285	61920	64131	61833	91620	69348	68036	56003	40121	56048	39095	57480	0	-0.236	0.102	0.836	0.178	0.15	0.142	-0.673	0.062	-0.824	0.073
Me3	0.088	MAON_MOUSE	NADP-dependent malic enzyme, mitochondrial OS=Mus musculus GN=Me3 PE=1 SV=2	75474	8	3	604	8	3	uniprot_id	Q8BMF3	mouse	109264	FALSE	NA	NA	52112	36215	44325	69195	60608	47688	64972	28718	63075	30552	50352	52112	46524	45216	56832	58605	45205	52746	36124	54774	39032	48010	0	-0.501	-0.166	0.394	0.232	-0.136	0.319	-0.715	0.246	-0.812	-0.056
Mecr	0.66	MECR_MOUSE	Trans-2-enoyl-CoA reductase, mitochondrial OS=Mus musculus GN=Mecr PE=1 SV=2	45358	88	15	373	88	15	uniprot_id	Q9DCS3	mouse	26922	FALSE	NA	NA	84860	64428	77192	109450	92085	91882	101125	59512	108765	62222	90662	84860	82810	78745	89890	89041	87087	82098	74866	94471	79529	86443	0	-0.43	-0.099	0.324	-0.022	0.024	0.282	-0.534	0.264	-0.536	0.077
Mesdc2	0.174	MESD_MOUSE	LDLR chaperone MESD OS=Mus musculus GN=Mesdc2 PE=1 SV=1	31034	10	4	224	10	4	uniprot_id	Q9ERE7	mouse	67943	FALSE	NA	NA	72792	53658	70664	74068	71022	77288	85824	66476	81322	66209	76119	72792	68939	72089	60833	68675	73259	69675	83621	70620	84588	72577	0	-0.426	0.034	0.014	0.017	0.118	0.204	-0.129	0.19	-0.114	0.034
Metap1d	0.03	MAP12_MOUSE	Methionine aminopeptidase 1D, mitochondrial OS=Mus musculus GN=Metap1d PE=2 SV=1	40617	1	1	335	1	1	uniprot_id	Q9CPW9	mouse	66559	FALSE	NA	NA	29060	27490	30140	29530	20980	28340	45810	39270	39060	34670	37210	29060	35257	30720	24270	20293	26895	37171	49380	33862	44220	35484	0	-0.08	0.053	0.023	-0.47	-0.036	0.657	0.434	0.427	0.255	0.357
Metap2	0.04	MAP2_MOUSE	Methionine aminopeptidase 2 OS=Mus musculus GN=Metap2 PE=1 SV=1	64056	3	1	478	3	1	uniprot_id	O08663	mouse	56307	FALSE	NA	NA	34088	24705	37142	31375	25055	38650	42902	30808	33742	27590	32682	34088	31746	37891	25769	24227	36632	34830	38752	29305	35254	31162	0	-0.467	0.132	-0.117	-0.438	0.178	0.341	-0.14	-0.005	-0.308	-0.05
Mettl3	0.014	MTA70_MOUSE	N6-adenosine-methyltransferase subunit METTL3 OS=Mus musculus GN=Mettl3 PE=1 SV=2	73739	2	1	580	2	1	uniprot_id	Q8C3P7	mouse	56335	FALSE	NA	NA	137800	253100	140150	154150	106550	158300	210750	147100	160200	141750	160400	137800	325211	142976	126599	103025	150037	171097	185039	139129	181128	152935	0	0.875	0.024	0.159	-0.372	0.2	0.613	0.092	0.218	0.039	0.217
Mff	0.086	MFF_MOUSE	Mitochondrial fission factor OS=Mus musculus GN=Mff PE=1 SV=1	35031	5	2	291	5	2	uniprot_id	Q6PCP5	mouse	75734	FALSE	NA	NA	210650	161507	204635	247957	206902	213939	252314	183669	239622	166342	224613	210650	207471	208746	203656	200063	202796	204833	231032	208082	212526	214162	0	-0.346	-0.028	-0.101	-0.414	-0.087	0.271	0.023	0.256	-0.27	0.115
Mfn1	0.036	MFN1_MOUSE	Mitofusin-1 OS=Mus musculus GN=Mfn1 PE=1 SV=3	96674	10	2	741	10	2	uniprot_id	Q811U4	mouse	67414	FALSE	NA	NA	93068	67134	90336	118015	98582	108108	110742	71286	107566	68117	96328	93068	86231	92146	96934	95327	102485	89898	89667	93394	87016	91846	0	-0.441	-0.064	0.414	0.202	0.24	0.282	-0.412	0.295	-0.504	0.033
Mfn2	0.23	MFN2_MOUSE	Mitofusin-2 OS=Mus musculus GN=Mfn2 PE=1 SV=3	96728	39	15	757	39	15	uniprot_id	Q80U63	mouse	170731	FALSE	NA	NA	147550	96025	129962	148532	109810	134045	163850	104780	152075	96090	133875	147550	123289	132546	122026	106196	127114	132993	131813	131996	122689	127654	0	-0.272	0.036	0.136	-0.101	-0.011	0.405	-0.008	0.279	-0.236	0.218
Mgll	0.607	MGLL_MOUSE	Monoglyceride lipase OS=Mus musculus GN=Mgll PE=1 SV=1	36458	66	14	303	65	14	uniprot_id	O35678	mouse	23945	FALSE	NA	NA	121071	110032	124492	143975	114998	113645	164562	100599	149918	98798	139478	121071	141364	127008	118242	111199	107714	133601	126518	130207	126241	132987	0	-0.448	-0.014	0.381	0.012	-0.006	0.157	-0.72	0.162	-0.613	-0.032
Mgst1	0.265	MGST1_MOUSE	Microsomal glutathione S-transferase 1 OS=Mus musculus GN=Mgst1 PE=1 SV=3	19201	12	3	155	12	3	uniprot_id	Q91VS7	mouse	56615	FALSE	NA	NA	160150	110150	148700	203700	185450	182150	193600	105025	187650	105150	140850	160150	141512	151694	167296	179317	172641	157172	132113	162969	134360	134295	0	-0.474	-0.102	0.347	0.153	0.055	0.274	-0.462	0.148	-0.524	-0.171
Mgst3	0.052	MGST3_MOUSE	Microsomal glutathione S-transferase 3 OS=Mus musculus GN=Mgst3 PE=1 SV=1	18722	2	1	153	2	1	uniprot_id	Q9CPU4	mouse	66447	FALSE	NA	NA	122650	98395	99365	87980	55570	128100	177300	156650	154600	141200	185050	122650	126446	101376	72252	53731	121396	143950	197061	134301	180475	176434	0	-0.3	-0.282	-0.46	-1.124	0.074	0.545	0.358	0.346	0.2	0.604
Mic13	0.689	MIC13_MOUSE	MICOS complex subunit MIC13 OS=Mus musculus GN=Mic13 PE=1 SV=1	15713	23	4	119	23	4	uniprot_id	Q8R404	mouse	224904	FALSE	NA	NA	90691	62332	89060	132856	106748	104264	121625	51742	111105	51193	93739	90691	80083	90862	109112	103217	98827	98746	65085	96494	65409	89376	0	-0.472	-0.143	0.432	0.15	0.159	0.27	-0.855	0.264	-0.932	-0.037
Mief1	0.022	MID51_MOUSE	Mitochondrial dynamics protein MID51 OS=Mus musculus GN=Mief1 PE=1 SV=1	56649	1	1	463	1	1	uniprot_id	Q8BGV8	mouse	239555	FALSE	NA	NA	23280	29700	32060	23300	20220	27160	34480	35970	32570	29730	35370	23280	38091	32677	19150	19558	25775	27976	45230	28236	37919	33729	0	0.351	0.462	0.001	-0.203	0.222	0.567	0.628	0.484	0.353	0.603
Mif	0.183	MIF_MOUSE	Macrophage migration inhibitory factor OS=Mus musculus GN=Mif PE=1 SV=2	13584	1	1	115	1	1	uniprot_id	P34884	mouse	17319	FALSE	NA	NA	60580	41810	61180	96070	83220	77270	63650	32780	62610	33490	57990	60580	53623	62357	78958	80496	73331	51646	41219	54279	42714	55301	0	-0.535	0.014	0.665	0.458	0.351	0.071	-0.886	0.048	-0.855	-0.063
Miga2	0.164	MIGA2_MOUSE	Mitoguardin 2 OS=Mus musculus GN=Miga2 PE=1 SV=1	71233	25	7	593	25	7	uniprot_id	Q8BK03	mouse	108958	FALSE	NA	NA	59425	39230	53358	81292	68972	76668	71670	46065	76598	48335	65958	59425	50398	54430	66770	66693	72672	58182	57944	66512	61752	62889	0	-0.471	-0.04	0.402	0.044	0.116	0.252	-0.371	0.201	-0.42	0.058
Minos1	0.197	MIC10_MOUSE	MICOS complex subunit Mic10 OS=Mus musculus GN=Minos1 PE=1 SV=1	10050	2	2	76	2	2	uniprot_id	Q7TNS2	mouse	433771	FALSE	NA	NA	119675	162390	136700	71075	67650	77845	212015	179905	167635	136755	195310	119675	208324	139359	58400	65430	73851	172050	226237	145388	174494	186248	0	0.234	0.254	-0.401	-0.609	-0.436	0.867	0.618	0.572	0.268	0.65
Mipep	0.014	MIPEP_MOUSE	Mitochondrial intermediate peptidase OS=Mus musculus GN=Mipep PE=1 SV=1	90477	1	1	711	1	1	uniprot_id	A6H611	mouse	70478	FALSE	NA	NA	118000	93430	108900	122200	104700	110200	149400	113800	136700	110300	126300	118000	119827	110996	100434	101275	104581	121224	143098	118511	140682	120443	0	-0.337	-0.116	0.05	-0.173	-0.099	0.34	-0.052	0.212	-0.097	0.098
Mki67	0.004	KI67_MOUSE	Proliferation marker protein Ki-67 OS=Mus musculus GN=Mki67 PE=1 SV=1	423975	2	1	3177	2	1	uniprot_id	E9PVX6	mouse	17345	FALSE	NA	NA	136300	20230	49490	139000	103795	27140	28060	15505	37240	13120	113150	136300	25988	50495	114148	100356	25720	22781	19504	32355	16768	107881	0	-2.728	-1.462	0.032	-0.398	-2.322	-2.257	-3.122	-1.89	-3.371	-0.262
Mlec	0.275	MLEC_MOUSE	Malectin OS=Mus musculus GN=Mlec PE=1 SV=2	36618	13	7	291	13	7	uniprot_id	Q6ZQI3	mouse	109154	FALSE	NA	NA	219300	155350	228650	296750	278550	271150	245950	168650	243250	189350	210600	219300	199242	233050	243709	269435	256961	199566	212069	210882	241505	200834	0	-0.546	0.04	0.227	0.3	0.199	0.196	-0.36	0.172	-0.127	-0.066
Mlycd	0.425	DCMC_MOUSE	Malonyl-CoA decarboxylase, mitochondrial OS=Mus musculus GN=Mlycd PE=1 SV=1	60313	70	16	492	70	16	uniprot_id	Q99J39	mouse	56690	FALSE	NA	NA	112550	90440	104930	115475	87872	110458	176984	85762	136847	90116	117708	112550	116140	107045	94838	84966	104703	143658	107881	118814	115084	112236	0	-0.386	-0.038	0.369	-0.037	0.052	0.352	-0.347	0.356	-0.315	0.091
Mmaa	0.135	MMAA_MOUSE	Methylmalonic aciduria type A homolog, mitochondrial OS=Mus musculus GN=Mmaa PE=1 SV=1	50943	13	5	415	13	5	uniprot_id	Q8C7H1	mouse	109136	FALSE	NA	NA	115362	80195	127600	130970	111688	108432	128802	96290	135678	84090	123738	115362	103087	130281	107547	107983	102743	104581	121080	117882	107483	117974	0	0.099	-0.17	0.272	-0.122	-0.055	0.29	-0.345	0.306	0.278	0.638
Mmab	0.211	MMAB_MOUSE	Cob(I)yrinic acid a,c-diamide adenosyltransferase, mitochondrial OS=Mus musculus GN=Mmab PE=1 SV=1	30437	9	4	237	9	4	uniprot_id	Q9D273	mouse	77697	FALSE	NA	NA	126170	94415	131905	159148	189372	157052	135032	98612	134720	112520	110388	126170	121448	134643	130641	183060	148721	109665	124074	117144	143951	105239	0	-0.334	0.068	0.214	-0.07	-0.036	0.176	-0.33	0.224	-0.167	0.156
Mme	0.101	NEP_MOUSE	Neprilysin OS=Mus musculus GN=Mme PE=1 SV=3	98478	13	6	750	13	6	uniprot_id	Q61391	mouse	17380	FALSE	NA	NA	77115	53650	79911	109731	97126	91519	86855	51876	86908	51702	73229	77115	68859	81481	90159	93932	86810	70490	65239	75392	65989	69828	0	-0.34	0.028	0.353	0.284	0.219	0.204	-0.522	0.144	-0.497	0.006
Mon1a	0.016	MON1A_MOUSE	Vacuolar fusion protein MON1 homolog A OS=Mus musculus GN=Mon1a PE=1 SV=3	66387	1	1	556	1	1	uniprot_id	Q6PDG8	mouse	72825	FALSE	NA	NA	11270	8582	10040	14610	13480	8853	12230	7649	10300	10670	9008	11270	11007	10233	12008	13039	8401	9924	9619	8929	13609	8590	0	-0.393	-0.167	0.374	0.258	-0.348	0.118	-0.559	-0.13	-0.079	-0.323
Mon2	0.006	MON2_MOUSE	Protein MON2 homolog OS=Mus musculus GN=Mon2 PE=1 SV=2	209228	1	1	1715	1	1	uniprot_id	Q80TL7	mouse	67074	FALSE	NA	NA	64440	62380	104500	72700	64910	69110	69520	60610	67410	52690	63780	64440	80282	106696	59668	62743	65427	56467	76267	58644	67436	60801	0	-0.047	0.697	0.174	0.01	0.101	0.109	-0.088	0.065	-0.29	-0.015
Mp68	0.138	68MP_MOUSE	6.8 kDa mitochondrial proteolipid OS=Mus musculus GN=Mp68 PE=1 SV=1	8298	2	1	58	2	1	uniprot_id	P56379	mouse	70257	FALSE	NA	NA	378400	154550	192150	380800	482000	350300	249450	112100	295200	125700	129450	378400	198561	196017	312753	466069	332044	202509	141009	256361	160599	123426	0	-1.291	-0.977	0.01	0.35	-0.111	-0.601	-1.755	-0.358	-1.589	-1.547
Mpc1	0.147	MPC1_MOUSE	Mitochondrial pyruvate carrier 1 OS=Mus musculus GN=Mpc1 PE=1 SV=1	14222	16	2	109	16	2	uniprot_id	P63030	mouse	55951	FALSE	NA	NA	208450	211062	221238	195022	133338	162760	307112	214125	242512	241600	237662	208450	271245	225734	160144	128919	154235	249341	269346	210644	308524	226599	0	0.079	0.094	-0.322	-0.936	-0.412	0.592	0.148	0.338	-0.174	0.252
Mpc2	0.598	MPC2_MOUSE	Mitochondrial pyruvate carrier 2 OS=Mus musculus GN=Mpc2 PE=1 SV=1	16396	86	9	127	86	9	uniprot_id	Q9D023	mouse	70456	FALSE	NA	NA	135400	50100	69460	159800	101400	112800	93190	45690	116095	68400	78840	135400	64478	70920	131155	98013	106790	75694	57492	100737	87544	75158	0	-0.377	-0.144	0.239	-0.394	-0.189	0.198	-0.638	0.074	-0.824	-0.086
Mpdu1	0.101	MPU1_MOUSE	Mannose-P-dolichol utilization defect 1 protein OS=Mus musculus GN=Mpdu1 PE=1 SV=1	29974	7	2	247	7	2	uniprot_id	Q9R0Q9	mouse	NA	FALSE	NA	NA	51479	29660	48044	69025	66949	58426	61409	37659	58032	42639	52739	51479	38082	48995	56706	64743	55405	49845	47366	50364	54440	50287	0	-0.696	-0.022	0.537	0.43	0.228	0.244	-0.545	0.2	-0.233	0.011
Mpp1	0.101	EM55_MOUSE	55 kDa erythrocyte membrane protein OS=Mus musculus GN=Mpp1 PE=1 SV=1	61188	12	4	466	12	4	uniprot_id	P70290	mouse	17524	FALSE	NA	NA	85568	60328	89956	142190	112104	100999	94582	51566	91955	56505	75574	85568	77520	91776	116771	108394	95721	76789	64866	79865	72204	72056	0	-0.386	0.125	0.484	0.296	0.128	0.16	-0.598	0.118	-0.519	-0.17
Mpst	0.084	THTM_MOUSE	3-mercaptopyruvate sulfurtransferase OS=Mus musculus GN=Mpst PE=1 SV=3	36439	5	2	297	5	2	uniprot_id	Q99J99	mouse	NA	FALSE	NA	NA	81195	61508	83442	117475	95195	88558	100930	58632	96502	56052	87065	81195	78949	85080	96518	92065	84002	81913	73736	83726	71529	83022	0	-0.428	0.022	0.555	0.19	0.1	0.263	-0.552	0.234	-0.596	0.088
Mpv17	0.29	MPV17_MOUSE	Protein Mpv17 OS=Mus musculus GN=Mpv17 PE=1 SV=1	21964	11	4	176	11	4	uniprot_id	P19258	mouse	17527	FALSE	NA	NA	62058	44451	62714	83465	65962	71652	79142	43662	77390	39950	59656	62058	57104	63967	68558	63785	67932	64245	54919	67198	51034	56882	0	-0.137	-0.001	0.03	-0.336	-0.033	0.347	-0.249	0.254	-0.452	0.037
Mpv17l2	0.105	M17L2_MOUSE	Mpv17-like protein 2 OS=Mus musculus GN=Mpv17l2 PE=1 SV=1	24389	2	1	200	2	1	uniprot_id	Q8VIK2	mouse	234384	FALSE	NA	NA	40320	29985	43325	53165	49745	41630	56065	31705	54495	31565	38300	40320	38526	44198	43664	48100	39458	45518	39881	47327	40334	36518	0	-0.428	0.104	0.398	0.303	0.044	0.464	-0.348	0.434	-0.357	-0.076
Mpz	0.129	MYP0_MOUSE	Myelin protein P0 OS=Mus musculus GN=Mpz PE=1 SV=1	31900	8	3	248	8	3	uniprot_id	P27573	mouse	17528	FALSE	NA	NA	283250	116550	607450	437050	513000	340225	196608	100640	262625	122650	261525	283250	149738	619846	358868	495984	322351	159644	126592	228219	156665	249340	0	-0.878	0.954	0.334	0.41	0.088	-0.4	-0.93	-0.074	-1.016	-0.16
Mrm1	0.038	MRM1_MOUSE	rRNA methyltransferase 1, mitochondrial OS=Mus musculus GN=Mrm1 PE=2 SV=2	37225	2	1	320	2	1	uniprot_id	Q99J25	mouse	217038	FALSE	NA	NA	8737	9032	7208	8484	3667	7666	15520	12385	12135	10800	11428	8737	11623	7360	6963	3545	7257	12607	15584	10557	13823	10895	0	0.054	-0.283	-0.037	-1.282	-0.189	0.834	0.509	0.468	0.311	0.356
Mrm2	0.037	MRM2_MOUSE	rRNA methyltransferase 2, mitochondrial OS=Mus musculus GN=Mrm2 PE=1 SV=1	31136	1	1	246	1	1	uniprot_id	Q9CPY0	mouse	68017	FALSE	NA	NA	116000	172800	116400	143800	131100	130300	124800	111900	142200	100600	115700	116000	222392	118845	118023	126722	123357	101369	140806	123707	128756	110296	0	0.575	0.005	0.31	0.177	0.168	0.105	-0.052	0.294	-0.205	-0.004
Mrpl1	0.214	RM01_MOUSE	39S ribosomal protein L1, mitochondrial OS=Mus musculus GN=Mrpl1 PE=1 SV=2	45879	23	5	336	23	5	uniprot_id	Q99N96	mouse	94061	FALSE	NA	NA	54262	49828	56075	55460	43090	50075	71870	56410	64830	48482	61235	54262	64023	57205	45548	41665	47463	58348	70959	56307	61953	58385	0	-0.206	0.007	0.352	0.013	0.014	0.246	-0.252	0.248	-0.246	0.174
Mrpl10	0.328	RM10_MOUSE	39S ribosomal protein L10, mitochondrial OS=Mus musculus GN=Mrpl10 PE=1 SV=2	33730	19	5	262	19	5	uniprot_id	Q3TBW2	mouse	107732	FALSE	NA	NA	103870	93920	115322	114650	95295	89130	150750	75305	145650	82420	126150	103870	120456	117635	94157	92142	84499	122319	94692	126489	105122	120300	0	-0.562	-0.208	0.408	0.288	0.018	0.36	-0.867	0.338	-0.896	-0.088
Mrpl11	0.396	RM11_MOUSE	39S ribosomal protein L11, mitochondrial OS=Mus musculus GN=Mrpl11 PE=1 SV=1	25823	22	7	192	22	7	uniprot_id	Q9CQF0	mouse	66419	FALSE	NA	NA	315178	248460	283825	354200	303150	305912	363612	231875	362300	229448	345950	315178	319024	289586	290929	293105	290085	295138	291691	314582	292962	329837	0	-0.286	-0.099	0.206	-0.103	-0.013	0.246	-0.201	0.304	-0.204	0.118
Mrpl12	0.249	RM12_MOUSE	39S ribosomal protein L12, mitochondrial OS=Mus musculus GN=Mrpl12 PE=1 SV=2	26163	21	5	201	20	5	uniprot_id	Q9DB15	mouse	56282	FALSE	NA	NA	264375	206975	250000	281325	256850	274625	331375	202300	323700	202000	295025	264375	265873	255015	231057	248360	260313	269008	254462	281068	258050	281296	0	-0.446	-0.182	0.17	-0.178	-0.094	0.2	-0.34	0.163	-0.317	0.032
Mrpl13	0.264	RM13_MOUSE	39S ribosomal protein L13, mitochondrial OS=Mus musculus GN=Mrpl13 PE=1 SV=1	23471	13	4	178	13	4	uniprot_id	Q9D1P0	mouse	68537	FALSE	NA	NA	172925	132100	161875	211625	194825	179425	189125	121188	196888	122175	163562	172925	169722	165133	173811	188386	170077	153537	152440	170978	156084	155953	0	-0.392	-0.084	0.292	0.126	0.111	0.307	-0.447	0.354	-0.393	0.213
Mrpl14	0.262	RM14_MOUSE	39S ribosomal protein L14, mitochondrial OS=Mus musculus GN=Mrpl14 PE=1 SV=1	18270	7	3	145	7	3	uniprot_id	Q9D1I6	mouse	68463	FALSE	NA	NA	20390	18100	17675	27335	24155	20855	27755	14880	28630	15080	25035	20390	23256	18015	22452	23356	19770	22533	18718	24862	19234	23869	0	-0.513	-0.202	0.323	0.214	0.092	0.206	-0.454	0.212	-0.567	0.025
Mrpl15	0.268	RM15_MOUSE	39S ribosomal protein L15, mitochondrial OS=Mus musculus GN=Mrpl15 PE=1 SV=1	38275	16	6	295	16	6	uniprot_id	Q9CPR5	mouse	27395	FALSE	NA	NA	70220	78305	66285	90616	83536	75502	81148	54114	79805	52608	72566	70220	100736	67592	74469	80799	71641	65862	68057	69206	67161	69194	0	-0.373	-0.097	0.401	0.229	0.12	0.254	-0.489	0.258	-0.423	0.144
Mrpl16	0.159	RM16_MOUSE	39S ribosomal protein L16, mitochondrial OS=Mus musculus GN=Mrpl16 PE=1 SV=1	33482	17	4	251	17	4	uniprot_id	Q99N93	mouse	94063	FALSE	NA	NA	174525	155550	158325	186600	145482	165462	211812	144375	210238	133700	207412	174525	199880	161526	153247	140670	156819	171965	181597	182612	170787	197757	0	-0.27	-0.11	0.33	0.007	0.042	0.236	-0.409	0.286	-0.481	0.256
Mrpl17	0.057	RM17_MOUSE	39S ribosomal protein L17, mitochondrial OS=Mus musculus GN=Mrpl17 PE=1 SV=1	22585	11	1	176	11	1	uniprot_id	Q9D8P4	mouse	27397	FALSE	NA	NA	72918	57955	71498	79640	61052	71770	87795	63652	86700	61670	81950	72918	74467	72939	65408	59034	68023	71276	80070	75301	78797	78135	0	-0.274	-0.056	0.168	-0.224	-0.027	0.216	-0.184	0.222	-0.302	0.186
Mrpl18	0.117	RM18_MOUSE	39S ribosomal protein L18, mitochondrial OS=Mus musculus GN=Mrpl18 PE=1 SV=1	23011	6	2	180	6	2	uniprot_id	Q9CQL5	mouse	67681	FALSE	NA	NA	259081	211080	244230	299738	237139	254309	322862	208440	327750	211826	304638	259081	271242	249183	246155	229288	241015	262131	262202	284706	270702	290453	0	-0.232	-0.091	0.198	-0.215	-0.058	0.355	-0.209	0.37	-0.264	0.298
Mrpl19	0.26	RM19_MOUSE	39S ribosomal protein L19, mitochondrial OS=Mus musculus GN=Mrpl19 PE=1 SV=1	39628	27	8	292	27	8	uniprot_id	Q9D338	mouse	56284	FALSE	NA	NA	95866	71865	82508	126684	103149	99326	116429	75836	125138	72478	104912	95866	92343	84174	104035	99734	94128	94528	95396	108702	92618	100026	0	-0.39	-0.134	0.312	-0.056	-0.05	0.305	-0.374	0.231	-0.454	0.156
Mrpl2	0.199	RM02_MOUSE	39S ribosomal protein L2, mitochondrial OS=Mus musculus GN=Mrpl2 PE=1 SV=1	38360	10	4	306	10	4	uniprot_id	Q9D773	mouse	27398	FALSE	NA	NA	42868	35791	39884	52975	44355	42370	45820	30596	48652	32666	41844	42868	45932	40663	43532	42900	40196	37187	38479	42204	41691	39901	0	-0.161	-0.08	0.03	-0.255	-0.074	0.326	-0.099	0.22	-0.196	0.234
Mrpl20	0.141	RM20_MOUSE	39S ribosomal protein L20, mitochondrial OS=Mus musculus GN=Mrpl20 PE=1 SV=1	20963	6	2	149	6	2	uniprot_id	Q9CQL4	mouse	66448	FALSE	NA	NA	78088	50124	72631	94276	83632	80042	87246	50670	89182	47089	76882	78088	64445	74120	77410	80855	75834	70842	63745	77492	60199	73300	0	-0.598	-0.071	0.297	0.117	0.056	0.176	-0.601	0.198	-0.725	-0.008
Mrpl21	0.201	RM21_MOUSE	39S ribosomal protein L21, mitochondrial OS=Mus musculus GN=Mrpl21 PE=1 SV=1	27132	9	3	209	9	3	uniprot_id	Q9D1N9	mouse	353242	FALSE	NA	NA	131075	97288	123000	152550	131050	137700	152200	95338	157525	100875	142850	131075	124985	125467	125296	126720	130534	123560	119935	136796	128885	136205	0	-0.558	-0.094	0.222	0.162	0.073	0.221	-0.633	0.27	-0.508	0.122
Mrpl22	0.345	RM22_MOUSE	39S ribosomal protein L22, mitochondrial OS=Mus musculus GN=Mrpl22 PE=1 SV=1	27914	19	7	206	19	7	uniprot_id	Q8BU88	mouse	216767	FALSE	NA	NA	130850	100628	116925	153375	121950	127775	131500	96168	134600	92280	126158	130850	129272	119274	125975	117923	121117	106751	120966	116876	117903	120289	0	-0.238	-0.098	0.238	-0.149	0.05	0.249	-0.189	0.236	-0.248	0.169
Mrpl23	0.336	RM23_MOUSE	39S ribosomal protein L23, mitochondrial OS=Mus musculus GN=Mrpl23 PE=1 SV=1	18543	14	4	146	14	4	uniprot_id	O35972	mouse	19935	FALSE	NA	NA	72026	50669	59068	93185	78667	78157	86121	53391	84224	50352	66405	72026	65087	60247	76538	76068	74092	69911	67157	73126	64327	63316	0	-0.475	-0.13	0.433	0.139	0.074	0.188	-0.53	0.166	-0.588	-0.017
Mrpl24	0.144	RM24_MOUSE	39S ribosomal protein L24, mitochondrial OS=Mus musculus GN=Mrpl24 PE=1 SV=1	28423	12	3	216	12	3	uniprot_id	Q9CQ06	mouse	67707	FALSE	NA	NA	92320	69510	86670	104730	80275	89735	107095	69450	102125	68538	96165	92320	89318	88425	86005	77619	85046	86950	87362	88712	87586	91687	0	-0.054	-0.044	0.063	-0.346	0.016	0.344	-0.051	0.342	-0.072	0.324
Mrpl27	0.264	RM27_MOUSE	39S ribosomal protein L27, mitochondrial OS=Mus musculus GN=Mrpl27 PE=1 SV=1	19429	7	3	148	7	3	uniprot_id	Q99N92	mouse	94064	FALSE	NA	NA	287400	200600	254700	316100	231500	272300	320500	222000	329600	195000	322700	287400	257277	259601	259796	223925	258416	260056	279154	285743	248712	307736	0	-0.519	-0.174	0.277	-0.059	-0.078	0.153	-0.405	0.194	-0.56	0.152
Mrpl28	0.222	RM28_MOUSE	39S ribosomal protein L28, mitochondrial OS=Mus musculus GN=Mrpl28 PE=1 SV=3	35250	13	5	257	13	5	uniprot_id	Q9D1B9	mouse	68611	FALSE	NA	NA	139350	132750	136600	131300	103250	128800	193450	145750	172250	129000	163150	139350	170848	139470	107763	99802	121936	157130	183400	149848	165104	155531	0	-0.142	-0.029	0.182	-0.432	-0.059	0.375	-0.075	0.306	-0.159	0.226
Mrpl3	0.106	RM03_MOUSE	39S ribosomal protein L3, mitochondrial OS=Mus musculus GN=Mrpl3 PE=1 SV=1	46417	7	3	348	7	3	uniprot_id	Q99N95	mouse	94062	FALSE	NA	NA	51995	48075	51360	49060	39780	45975	75590	62910	60575	48765	58730	51995	61767	52396	40294	38466	43574	61367	79139	52605	62310	55996	0	-0.112	-0.018	-0.013	-0.168	-0.074	0.54	0.106	0.268	-0.093	0.179
Mrpl30	0.169	RM30_MOUSE	39S ribosomal protein L30, mitochondrial OS=Mus musculus GN=Mrpl30 PE=1 SV=1	23257	5	2	160	5	2	uniprot_id	Q9D7N6	mouse	107734	FALSE	NA	NA	119955	91992	113879	136512	114852	110362	144962	99275	145712	97028	131062	119955	118190	116167	112123	111058	104609	117682	124875	126542	123963	124964	0	-0.356	-0.061	0.131	-0.128	-0.138	0.291	-0.248	0.278	-0.278	0.142
Mrpl32	0.064	RM32_MOUSE	39S ribosomal protein L32, mitochondrial OS=Mus musculus GN=Mrpl32 PE=1 SV=1	25327	4	1	187	4	1	uniprot_id	Q9DCI9	mouse	75398	FALSE	NA	NA	95002	77830	86208	90398	69408	96585	118128	103292	98908	90068	94115	95002	99952	87927	74252	67116	91568	95888	129919	85872	115043	89737	0	-0.288	-0.106	-0.02	-0.381	0.06	0.286	0.113	0.058	-0.041	0.03
Mrpl33	0.108	RM33_MOUSE	39S ribosomal protein L33, mitochondrial OS=Mus musculus GN=Mrpl33 PE=1 SV=1	9932	4	1	65	4	1	uniprot_id	Q9CQP0	mouse	66845	FALSE	NA	NA	403225	362725	379175	414175	313050	358600	535350	395900	503300	344900	530175	403225	466003	386797	340178	302704	339913	434608	497995	437065	440643	505505	0	-0.15	-0.087	0.039	-0.362	-0.165	0.411	-0.021	0.322	-0.223	0.397
Mrpl34	0.239	RM34_MOUSE	39S ribosomal protein L34, mitochondrial OS=Mus musculus GN=Mrpl34 PE=1 SV=1	12071	2	2	92	2	2	uniprot_id	Q99N91	mouse	94065	FALSE	NA	NA	90080	80340	79145	87190	59065	78770	110575	82870	99185	66290	110010	90080	103362	80792	71574	57098	74593	89807	104272	86258	84818	104875	0	-0.402	-0.318	-0.082	-0.544	-0.33	-0.03	-0.526	-0.147	-0.77	-0.046
Mrpl35	0.037	RM35_MOUSE	39S ribosomal protein L35, mitochondrial OS=Mus musculus GN=Mrpl35 PE=2 SV=1	25898	1	1	188	1	1	uniprot_id	Q9CQL6	mouse	66223	FALSE	NA	NA	219300	171900	211100	298500	225300	228500	248600	160000	228500	140300	253600	219300	220468	215162	245331	217927	216850	201716	201192	198095	178945	241840	0	-0.351	-0.055	0.445	0.039	0.059	0.181	-0.455	0.059	-0.644	0.21
Mrpl37	0.307	RM37_MOUSE	39S ribosomal protein L37, mitochondrial OS=Mus musculus GN=Mrpl37 PE=1 SV=1	54210	27	11	423	27	11	uniprot_id	Q921S7	mouse	56280	FALSE	NA	NA	121000	103700	118700	140400	114900	135350	150400	96170	144100	99330	117600	121000	132999	120984	115312	111140	128300	122035	120929	124926	126690	112147	0	-0.223	-0.028	0.249	0.056	0.105	0.319	-0.308	0.326	-0.174	0.156
Mrpl38	0.132	RM38_MOUSE	39S ribosomal protein L38, mitochondrial OS=Mus musculus GN=Mrpl38 PE=1 SV=2	48495	12	5	380	12	5	uniprot_id	Q8K2M0	mouse	60441	FALSE	NA	NA	46582	34435	43528	63450	58018	49782	52860	37282	52672	39172	44135	46582	44246	44408	52109	56098	47183	42915	46897	45752	50055	42082	0	-0.431	-0.059	-0.02	-0.382	-0.259	0.299	-0.43	0.255	-0.242	0.095
Mrpl39	0.312	RM39_MOUSE	39S ribosomal protein L39, mitochondrial OS=Mus musculus GN=Mrpl39 PE=1 SV=4	44195	28	10	336	28	10	uniprot_id	Q9JKF7	mouse	27393	FALSE	NA	NA	145502	106678	128725	223350	233275	152272	173064	118412	171474	100802	154582	145502	137037	131309	183444	225561	144345	140494	148923	148895	128700	147399	0	-0.374	-0.119	0.318	0.004	0.028	0.246	-0.524	0.258	-0.492	0.096
Mrpl4	0.133	RM04_MOUSE	39S ribosomal protein L4, mitochondrial OS=Mus musculus GN=Mrpl4 PE=1 SV=1	35630	10	3	294	10	3	uniprot_id	Q9DCU6	mouse	66163	FALSE	NA	NA	413475	286400	358975	492550	436150	413450	447400	263700	424550	275250	414775	413475	368076	366232	404499	421715	391846	363234	331714	368674	351748	395466	0	-0.508	-0.196	0.257	0.092	0.016	0.031	-0.554	0.11	-0.576	-0.198
Mrpl40	0.286	RM40_MOUSE	39S ribosomal protein L40, mitochondrial OS=Mus musculus GN=Mrpl40 PE=1 SV=2	28754	35	6	206	35	6	uniprot_id	Q9Z2Q5	mouse	18100	FALSE	NA	NA	20164	15914	20472	23848	18804	20122	30674	25490	25680	17238	24608	20164	20446	20887	19583	18183	19066	24902	32061	22303	22025	23463	0	-0.224	-0.075	0.326	-0.149	0.052	0.562	-0.04	0.391	-0.231	0.408
Mrpl41	0.289	RM41_MOUSE	39S ribosomal protein L41, mitochondrial OS=Mus musculus GN=Mrpl41 PE=1 SV=1	18919	17	3	135	17	3	uniprot_id	Q9CQN7	mouse	107733	FALSE	NA	NA	95630	78960	81235	85785	64995	82210	109875	81450	115100	80455	112600	95630	101452	82878	70448	62843	77911	89204	102456	99965	102815	107358	0	-0.299	-0.159	0.376	0.093	0.044	0.217	-0.381	0.255	-0.446	0.078
Mrpl42	0.211	RM42_MOUSE	39S ribosomal protein L42, mitochondrial OS=Mus musculus GN=Mrpl42 PE=1 SV=1	19633	7	2	142	7	2	uniprot_id	Q9CPV3	mouse	67270	FALSE	NA	NA	69062	51433	59496	78644	70912	70046	74222	58342	78822	57967	68304	69062	66075	60695	64592	68565	66395	60256	73387	68450	74064	65125	0	-0.458	-0.182	0.087	-0.035	-0.183	0.262	-0.062	0.192	-0.246	0.101
Mrpl43	0.202	RM43_MOUSE	39S ribosomal protein L43, mitochondrial OS=Mus musculus GN=Mrpl43 PE=1 SV=1	21966	10	4	183	10	4	uniprot_id	Q99N89	mouse	NA	FALSE	NA	NA	176950	145575	162500	191812	131938	168450	219075	190525	218625	147325	202650	176950	187017	165763	157524	127571	159647	177850	239661	189841	188225	193220	0	-0.171	-0.123	0.142	-0.158	-0.046	0.358	-0.083	0.308	-0.166	0.212
Mrpl44	0.252	RM44_MOUSE	39S ribosomal protein L44, mitochondrial OS=Mus musculus GN=Mrpl44 PE=1 SV=3	41914	22	7	333	22	7	uniprot_id	Q9CY73	mouse	69163	FALSE	NA	NA	58122	47242	63772	79955	69185	64225	69702	42990	71118	42800	59445	58122	60689	65053	65668	66898	60871	56585	54076	61763	54681	56679	0	-0.208	0.009	0.372	0.001	0.13	0.264	-0.31	0.318	-0.311	0.173
Mrpl45	0.216	RM45_MOUSE	39S ribosomal protein L45, mitochondrial OS=Mus musculus GN=Mrpl45 PE=1 SV=1	40658	10	7	306	10	7	uniprot_id	Q9D0Q7	mouse	67036	FALSE	NA	NA	136800	111500	134900	165000	145200	145800	170000	111200	152300	103600	145600	136800	143499	137735	135610	140448	138367	138083	139828	132493	132595	138848	0	-0.267	-0.113	0.128	-0.204	-0.077	0.313	-0.34	0.21	-0.401	0.116
Mrpl46	0.29	RM46_MOUSE	39S ribosomal protein L46, mitochondrial OS=Mus musculus GN=Mrpl46 PE=1 SV=1	36637	19	7	283	19	7	uniprot_id	Q9EQI8	mouse	67308	FALSE	NA	NA	150300	115600	136000	175800	154000	151850	177500	120800	184900	108355	159150	150300	148501	138735	144487	148909	143938	144098	151900	160297	138421	151745	0	-0.278	-0.168	0.226	-0.055	-0.076	0.15	-0.341	0.283	-0.473	0.017
Mrpl47	0.044	RM47_MOUSE	39S ribosomal protein L47, mitochondrial OS=Mus musculus GN=Mrpl47 PE=1 SV=2	36179	6	1	252	6	1	uniprot_id	Q8K2Y7	mouse	74600	FALSE	NA	NA	141450	110795	122920	174842	152298	143305	170470	107785	161400	98185	160882	141450	142361	125403	143594	147261	135820	138400	135587	140178	125459	153394	0	-0.379	-0.18	0.322	0.098	0.05	0.247	-0.368	0.191	-0.442	0.203
Mrpl48	0.038	RM48_MOUSE	39S ribosomal protein L48, mitochondrial OS=Mus musculus GN=Mrpl48 PE=1 SV=1	27890	2	1	211	2	1	uniprot_id	Q8JZS9	mouse	52443	FALSE	NA	NA	69905	75555	70965	46475	29560	50810	131550	96800	98315	71875	108350	69905	97069	72391	38173	28583	48162	106795	121760	85375	91828	103307	0	0.112	0.021	-0.594	-1.242	-0.46	0.912	0.464	0.491	0.04	0.633
Mrpl49	0.157	RM49_MOUSE	39S ribosomal protein L49, mitochondrial OS=Mus musculus GN=Mrpl49 PE=1 SV=1	21928	7	2	166	7	2	uniprot_id	Q9CQ40	mouse	18120	FALSE	NA	NA	233925	169100	220275	323100	254500	258225	283975	163025	288025	173375	276375	233925	217378	224769	265316	246062	244674	230574	205093	250258	221651	263499	0	-0.442	-0.104	0.452	0.122	0.118	0.274	-0.476	0.231	-0.425	0.24
Mrpl50	0.239	RM50_MOUSE	39S ribosomal protein L50, mitochondrial OS=Mus musculus GN=Mrpl50 PE=1 SV=2	20836	9	3	159	9	3	uniprot_id	Q8VDT9	mouse	28028	FALSE	NA	NA	89228	74662	88762	124950	112625	98272	114685	74438	113335	68052	102355	89228	95912	90550	102622	108903	93150	93104	93633	98423	86946	97590	0	-0.264	-0.006	0.484	0.041	0.038	0.367	-0.26	0.346	-0.385	0.194
Mrpl51	0.086	RM51_MOUSE	39S ribosomal protein L51, mitochondrial OS=Mus musculus GN=Mrpl51 PE=1 SV=1	17957	7	1	128	7	1	uniprot_id	Q9CPY1	mouse	66493	FALSE	NA	NA	296325	220300	267075	358525	290575	299950	382675	234600	345075	217800	302475	296325	283004	272436	294468	280970	284323	310667	295093	299676	278242	288405	0	-0.438	-0.03	0.316	-0.04	-0.006	0.344	-0.372	0.232	-0.32	0.082
Mrpl52	0.132	RM52_MOUSE	39S ribosomal protein L52, mitochondrial OS=Mus musculus GN=Mrpl52 PE=1 SV=1	15998	2	1	121	2	1	uniprot_id	Q9D0Y8	mouse	68836	FALSE	NA	NA	36730	53060	33410	53910	96660	36245	50525	46740	40310	26275	34670	36730	68150	34078	44279	93470	34361	41017	58791	35005	33564	33057	0	0.527	-0.137	0.566	1.391	-0.017	0.473	0.356	0.149	-0.477	-0.072
Mrpl53	0.195	RM53_MOUSE	39S ribosomal protein L53, mitochondrial OS=Mus musculus GN=Mrpl53 PE=1 SV=1	14046	5	2	118	5	2	uniprot_id	Q9D1H8	mouse	68499	FALSE	NA	NA	183282	137070	162108	207775	183900	188582	203600	135758	195300	135162	173372	183282	176003	165326	170685	177841	178821	165260	170749	169503	172598	165314	0	-0.398	-0.197	0.214	0.06	0.064	0.182	-0.428	0.129	-0.457	-0.036
Mrpl55	0.307	RM55_MOUSE	39S ribosomal protein L55, mitochondrial OS=Mus musculus GN=Mrpl55 PE=1 SV=1	17059	6	3	127	6	3	uniprot_id	Q9CZ83	mouse	67212	FALSE	NA	NA	36700	27110	34860	48500	43910	44790	44120	23440	42850	25380	38100	36700	34770	35531	39861	42474	42506	35800	29475	37148	32371	36334	0	-0.437	-0.074	0.17	-0.03	-0.052	0.258	-0.312	0.304	-0.38	0.054
Mrpl58	0.248	ICT1_MOUSE	Peptidyl-tRNA hydrolase ICT1, mitochondrial OS=Mus musculus GN=Mrpl58 PE=1 SV=1	27529	11	4	206	11	4	uniprot_id	Q8R035	mouse	68572	FALSE	NA	NA	86754	69352	90292	117280	98706	97675	109959	70705	103472	69764	98473	86754	89110	92115	96317	95440	92577	89270	88940	89869	89139	93889	0	-0.32	-0.014	0.304	-0.037	0.036	0.304	-0.298	0.258	-0.261	0.143
Mrpl9	0.087	RM09_MOUSE	39S ribosomal protein L9, mitochondrial OS=Mus musculus GN=Mrpl9 PE=1 SV=2	35610	7	2	265	7	2	uniprot_id	Q99N94	mouse	78523	FALSE	NA	NA	170062	128798	165788	187075	153700	165200	197525	137120	193000	132969	171888	170062	165457	169120	153649	148617	156591	160352	172480	167588	169871	163890	0	-0.41	-0.066	0.158	-0.162	-0.007	0.228	-0.314	0.166	-0.367	-0.005
Mrps11	0.319	RT11_MOUSE	28S ribosomal protein S11, mitochondrial OS=Mus musculus GN=Mrps11 PE=1 SV=2	22830	10	4	191	10	4	uniprot_id	Q9DCA2	mouse	NA	FALSE	NA	NA	122630	113592	127145	124972	92425	112805	172525	118038	163375	105306	151838	122630	145948	129710	102640	89369	106923	140066	148478	141884	134559	144771	0	-0.26	0.023	0.228	-0.019	0.07	0.339	-0.205	0.316	-0.312	0.159
Mrps12	0.237	RT12_MOUSE	28S ribosomal protein S12, mitochondrial OS=Mus musculus GN=Mrps12 PE=2 SV=1	19093	4	2	139	4	2	uniprot_id	O35680	mouse	24030	FALSE	NA	NA	147980	124482	129336	130519	95378	133426	190102	118469	170085	111728	171246	147980	160105	132004	107163	92212	126389	154381	149052	147862	142897	163258	0	-0.242	-0.166	-0.222	-0.741	-0.176	0.377	-0.306	0.214	-0.373	0.211
Mrps14	0.188	RT14_MOUSE	28S ribosomal protein S14, mitochondrial OS=Mus musculus GN=Mrps14 PE=1 SV=1	16400	6	2	128	6	2	uniprot_id	Q9CR88	mouse	64659	FALSE	NA	NA	118325	118008	120115	162840	128822	134328	166515	136412	144474	99075	143376	118325	151641	122560	133722	124549	127281	135195	171598	125524	126625	136700	0	0.166	0.034	0.332	-0.056	0.088	0.686	0.456	0.346	-0.07	0.45
Mrps15	0.143	RT15_MOUSE	28S ribosomal protein S15, mitochondrial OS=Mus musculus GN=Mrps15 PE=1 SV=2	37179	9	4	258	9	4	uniprot_id	Q9DC71	mouse	66407	FALSE	NA	NA	92080	70266	76762	113535	87494	87461	101022	73288	102481	62475	96419	92080	90153	78257	93295	84624	82977	81981	92170	88884	79712	91944	0	-0.172	-0.138	0.237	-0.206	-0.042	0.225	-0.246	0.291	-0.272	0.265
Mrps16	0.133	RT16_MOUSE	28S ribosomal protein S16, mitochondrial OS=Mus musculus GN=Mrps16 PE=1 SV=1	17243	5	1	135	5	1	uniprot_id	Q9CPX7	mouse	66242	FALSE	NA	NA	147850	116050	144825	192525	171225	159975	178275	116875	178275	123250	158125	147850	149086	147734	158130	165566	151652	144724	147012	154807	157486	150768	0	-0.362	-0.058	0.355	0.099	0.108	0.245	-0.339	0.235	-0.378	0.106
Mrps17	0.608	RT17_MOUSE	28S ribosomal protein S17, mitochondrial OS=Mus musculus GN=Mrps17 PE=1 SV=1	16467	12	5	120	12	5	uniprot_id	Q9CQE3	mouse	66258	FALSE	NA	NA	81792	63925	78455	85910	63060	73482	104860	78020	105885	69590	98670	81792	82067	80007	70579	60984	69686	85109	98123	91894	88925	94085	0	-0.422	-0.036	0.379	0.004	-0.048	0.256	-0.362	0.264	-0.516	0.074
Mrps18a	0.128	RT18A_MOUSE	28S ribosomal protein S18a, mitochondrial OS=Mus musculus GN=Mrps18a PE=2 SV=1	26831	4	2	196	4	2	uniprot_id	Q99N85	mouse	68565	FALSE	NA	NA	63916	52746	52794	70494	57112	61069	73226	49984	76240	49078	73576	63916	67778	53857	57897	55223	57884	59448	62876	66215	62710	70151	0	-0.363	-0.252	0.136	0.014	0.032	0.149	-0.464	0.151	-0.542	0.114
Mrps18b	0.079	RT18B_MOUSE	28S ribosomal protein S18b, mitochondrial OS=Mus musculus GN=Mrps18b PE=1 SV=1	31834	12	2	254	12	2	uniprot_id	Q99N84	mouse	66973	FALSE	NA	NA	64958	62822	65596	63635	53150	62464	96400	96580	84390	73654	81475	64958	80725	66923	52260	51392	59202	78266	121491	73300	94122	77682	0	-0.04	0.039	0.006	-0.255	0.014	0.597	0.574	0.405	0.198	0.369
Mrps18c	0.063	RT18C_MOUSE	28S ribosomal protein S18c, mitochondrial OS=Mus musculus GN=Mrps18c PE=1 SV=1	19929	2	1	143	2	1	uniprot_id	Q8R2L5	mouse	68735	FALSE	NA	NA	156000	116550	149600	195450	161050	170400	194700	113350	191600	113200	163250	156000	149733	152609	160521	155728	161511	158066	142584	166398	144649	155652	0	-0.42	-0.06	0.325	0.046	0.128	0.32	-0.462	0.297	-0.466	0.066
Mrps2	0.237	RT02_MOUSE	28S ribosomal protein S2, mitochondrial OS=Mus musculus GN=Mrps2 PE=1 SV=1	35843	12	4	291	11	4	uniprot_id	Q924T2	mouse	118451	FALSE	NA	NA	69225	55602	70134	79468	75890	74130	77950	61631	75691	60332	64161	69225	71490	71569	65249	73371	70234	63298	77537	65783	77143	61172	0	-0.303	-0.066	0.216	0.104	0.099	0.34	-0.29	0.212	-0.207	0.002
Mrps21	0.391	RT21_MOUSE	28S ribosomal protein S21, mitochondrial OS=Mus musculus GN=Mrps21 PE=1 SV=1	12100	8	3	87	8	3	uniprot_id	P58059	mouse	66292	FALSE	NA	NA	166275	145825	184050	198525	175925	183000	197250	146625	188050	143750	169100	166275	187309	187743	163064	170113	173479	160124	184432	163290	183639	161233	0	-0.188	0.067	0.222	0.025	0.068	0.218	-0.204	0.172	-0.227	0.084
Mrps22	0.323	RT22_MOUSE	28S ribosomal protein S22, mitochondrial OS=Mus musculus GN=Mrps22 PE=1 SV=1	46780	22	9	359	22	9	uniprot_id	Q9CXW2	mouse	64655	FALSE	NA	NA	103900	85142	91750	116800	100800	115100	131000	91562	140100	98070	131400	103900	109396	93677	95863	97434	108967	106405	115178	121880	125517	125263	0	-0.379	-0.108	0.243	-0.029	-0.057	0.334	-0.356	0.299	-0.313	0.212
Mrps23	0.362	RT23_MOUSE	28S ribosomal protein S23, mitochondrial OS=Mus musculus GN=Mrps23 PE=1 SV=1	23372	20	6	177	20	6	uniprot_id	Q8VE22	mouse	64656	FALSE	NA	NA	230050	163975	202175	275538	210950	226588	264050	159375	272200	174088	229250	230050	210620	206228	226310	203984	214780	214354	200470	236340	222383	218585	0	-0.413	-0.154	0.338	0.065	-0.004	0.264	-0.462	0.22	-0.402	0.042
Mrps24	0.216	RT24_MOUSE	28S ribosomal protein S24, mitochondrial OS=Mus musculus GN=Mrps24 PE=1 SV=1	21695	2	2	167	2	2	uniprot_id	Q9CQV5	mouse	64660	FALSE	NA	NA	37940	30720	33455	47105	35980	36830	46740	52890	42585	24670	45765	37940	39537	34158	38661	34779	34867	37965	66552	37047	31575	43628	0	-0.386	-0.188	0.333	-0.038	-0.015	0.193	-0.044	0.132	-0.71	0.218
Mrps25	0.257	RT25_MOUSE	28S ribosomal protein S25, mitochondrial OS=Mus musculus GN=Mrps25 PE=1 SV=1	24489	13	4	171	13	4	uniprot_id	Q9D125	mouse	64658	FALSE	NA	NA	46739	26861	40568	58832	48691	45152	54746	24622	55281	22078	44475	46739	34533	41397	48308	47076	42776	44452	30975	48038	28225	42403	0	-0.468	-0.108	0.14	-0.213	-0.163	0.456	-0.4	0.278	-0.525	0.152
Mrps26	0.285	RT26_MOUSE	28S ribosomal protein S26, mitochondrial OS=Mus musculus GN=Mrps26 PE=1 SV=1	26179	11	5	200	11	5	uniprot_id	Q80ZS3	mouse	99045	FALSE	NA	NA	41350	32460	38150	48920	44565	38880	59005	80630	44035	27685	48175	41350	41776	38928	40171	43087	36837	47927	101459	38263	35433	45931	0	-0.277	-0.052	0.245	-0.022	0.086	0.398	-0.256	0.286	-0.248	0.28
Mrps27	0.253	RT27_MOUSE	28S ribosomal protein S27, mitochondrial OS=Mus musculus GN=Mrps27 PE=1 SV=2	53876	25	9	415	25	9	uniprot_id	Q8BK72	mouse	218506	FALSE	NA	NA	197850	190900	194700	211200	153200	183850	299850	217300	265550	193800	274550	197850	245686	198791	173342	148141	174053	243554	273433	231014	248039	261729	0	-0.407	-0.122	0.221	0.086	0.057	0.303	-0.338	0.223	-0.345	0.141
Mrps28	0.183	RT28_MOUSE	28S ribosomal protein S28, mitochondrial OS=Mus musculus GN=Mrps28 PE=1 SV=1	23200	7	2	186	7	2	uniprot_id	Q9CY16	mouse	66230	FALSE	NA	NA	74961	57564	65932	74531	54322	68195	104299	74145	106335	73458	88690	74961	73975	67266	61209	52524	64627	84680	93272	92382	93888	84560	0	-0.56	-0.094	0.132	-0.171	-0.064	0.348	-0.335	0.254	-0.428	0.059
Mrps30	0.233	RT30_MOUSE	28S ribosomal protein S30, mitochondrial OS=Mus musculus GN=Mrps30 PE=1 SV=1	55635	27	6	442	27	6	uniprot_id	Q9D0G0	mouse	59054	FALSE	NA	NA	115865	80318	101038	147450	120875	111155	130325	72158	138250	71752	123500	115865	103087	103021	121151	116901	105433	105770	90746	119950	91580	117765	0	-0.473	-0.162	0.431	0.12	0.068	0.263	-0.6	0.258	-0.536	0.156
Mrps31	0.299	RT31_MOUSE	28S ribosomal protein S31, mitochondrial OS=Mus musculus GN=Mrps31 PE=1 SV=1	52790	28	9	384	28	9	uniprot_id	Q61733	mouse	57312	FALSE	NA	NA	79865	76748	74190	135875	113148	99058	100825	79305	113100	69085	97215	79865	98621	75687	111592	109404	93890	81857	99757	98236	88287	92688	0	-0.425	-0.101	0.201	-0.224	-0.17	0.325	-0.287	0.299	-0.323	0.223
Mrps33	0.113	RT33_MOUSE	28S ribosomal protein S33, mitochondrial OS=Mus musculus GN=Mrps33 PE=1 SV=1	16118	3	1	106	3	1	uniprot_id	Q9D2R8	mouse	14548	FALSE	NA	NA	92352	78925	92155	113125	124580	105728	90732	65612	94298	69720	70022	92352	101420	94013	92906	120456	100196	73661	82535	81903	89086	66764	0	-0.22	0.015	0.291	0.388	0.167	0.002	-0.493	0.039	-0.406	-0.367
Mrps34	0.275	RT34_MOUSE	28S ribosomal protein S34, mitochondrial OS=Mus musculus GN=Mrps34 PE=1 SV=1	28618	12	5	218	12	5	uniprot_id	Q9JIK9	mouse	79044	FALSE	NA	NA	165550	131650	149950	203050	168800	166400	192800	124950	199150	124750	175300	165550	169126	152967	166770	163221	157725	156518	157170	172925	159364	167143	0	-0.332	-0.055	0.219	-0.1	-0.044	0.353	-0.233	0.261	-0.413	0.182
Mrps35	0.156	RT35_MOUSE	28S ribosomal protein S35, mitochondrial OS=Mus musculus GN=Mrps35 PE=1 SV=2	42539	8	5	320	8	5	uniprot_id	Q8BJZ4	mouse	232536	FALSE	NA	NA	41028	32030	49940	26890	39668	31980	46590	31170	46740	24578	36532	41028	41080	50901	22087	38355	30350	37827	39222	40599	31413	34831	0	0.223	0.042	-0.149	-0.428	-0.129	0.419	0.034	0.416	-0.071	0.477
Mrps36	0.461	RT36_MOUSE	28S ribosomal protein S36, mitochondrial OS=Mus musculus GN=Mrps36 PE=1 SV=1	13385	26	3	102	26	3	uniprot_id	Q9CQX8	mouse	66128	FALSE	NA	NA	191925	147342	180550	230075	194950	187600	239300	177800	251500	164850	213125	191925	189246	184160	188982	188517	177877	194254	223639	218362	210569	203212	0	-0.434	-0.072	0.286	0.044	0.139	0.337	-0.166	0.364	-0.186	0.168
Mrps5	0.19	RT05_MOUSE	28S ribosomal protein S5, mitochondrial OS=Mus musculus GN=Mrps5 PE=1 SV=1	56710	23	9	432	23	9	uniprot_id	Q99N87	mouse	77721	FALSE	NA	NA	250600	208400	249475	247700	225000	262950	325200	234275	291900	218975	313200	250600	267281	254548	203413	217638	249175	263870	294712	253059	279876	298676	0	-0.266	-0.078	0.256	-0.206	-0.029	0.347	-0.201	0.22	-0.209	0.327
Mrps6	0.064	RT06_MOUSE	28S ribosomal protein S6, mitochondrial OS=Mus musculus GN=Mrps6 PE=1 SV=3	16419	1	1	125	1	1	uniprot_id	P58064	mouse	121022	FALSE	NA	NA	24190	35020	27340	21690	19500	23210	51240	41840	39010	36730	40980	24190	44914	27866	17827	18861	22027	41577	52612	33819	46847	39080	0	0.534	0.177	-0.157	-0.311	-0.06	1.083	0.79	0.689	0.603	0.761
Mrps7	0.405	RT07_MOUSE	28S ribosomal protein S7, mitochondrial OS=Mus musculus GN=Mrps7 PE=1 SV=1	33028	26	8	242	26	8	uniprot_id	Q80X85	mouse	50529	FALSE	NA	NA	95885	90743	92010	121371	85544	92532	112509	82455	115414	72288	108634	95885	116587	93861	99689	82716	87715	91335	103716	100226	92346	103579	0	-0.096	-0.12	0.195	-0.116	-0.053	0.318	-0.21	0.247	-0.333	0.098
Mrps9	0.213	RT09_MOUSE	28S ribosomal protein S9, mitochondrial OS=Mus musculus GN=Mrps9 PE=1 SV=3	50972	12	7	390	12	7	uniprot_id	Q9D7N3	mouse	69527	FALSE	NA	NA	83680	86530	87780	77592	55950	76600	102900	96062	98300	90950	97320	83680	110978	89470	63771	54119	72694	83494	120825	85220	116002	92807	0	-0.344	-0.119	0.337	-0.137	-0.001	0.298	-0.407	0.236	-0.447	0.218
Mrrf	0.282	RRFM_MOUSE	Ribosome-recycling factor, mitochondrial OS=Mus musculus GN=Mrrf PE=1 SV=1	35334	11	4	262	11	4	uniprot_id	Q9D6S7	mouse	67871	FALSE	NA	NA	90416	60695	76246	110550	90076	87284	97581	60908	100631	60998	82256	90416	77990	77788	90790	87095	82723	79250	76617	87505	77942	78418	0	-0.53	-0.275	0.426	0.158	0.046	0.156	-0.629	0.322	-0.562	-0.012
Mrs2	0.152	MRS2_MOUSE	Magnesium transporter MRS2 homolog, mitochondrial OS=Mus musculus GN=Mrs2 PE=2 SV=2	53449	11	4	434	11	4	uniprot_id	Q5NCE8	mouse	380836	FALSE	NA	NA	72052	53214	70255	104908	87372	81355	101359	51005	89948	50054	73866	72052	68428	71707	86124	84465	77058	82312	64170	78188	64005	70423	0	-0.267	-0.051	0.412	0.08	0.155	0.299	-0.481	0.25	-0.458	-0.009
Msn	0.348	MOES_MOUSE	Moesin OS=Mus musculus GN=Msn PE=1 SV=3	82735	56	18	577	42	12	uniprot_id	P26041	mouse	17698	FALSE	NA	NA	53298	55621	61915	63199	47125	49288	84541	63150	71368	55060	71414	53298	71421	63161	51896	45564	46706	68621	79425	61942	70305	68094	0	-0.307	0.011	0.227	-0.143	-0.015	0.376	-0.28	0.236	-0.258	0.125
Msra	0.155	MSRA_MOUSE	Mitochondrial peptide methionine sulfoxide reductase OS=Mus musculus GN=Msra PE=1 SV=1	29408	5	3	233	5	3	uniprot_id	Q9D6Y7	mouse	110265	FALSE	NA	NA	119450	102100	113900	152800	109000	114655	150100	108400	149300	101300	143200	119450	130947	116092	125582	105396	108660	121792	136356	129434	129351	136560	0	-0.325	-0.089	0.176	-0.143	-0.088	0.312	-0.21	0.205	-0.236	0.16
Msrb2	0.103	MSRB2_MOUSE	Methionine-R-sulfoxide reductase B2, mitochondrial OS=Mus musculus GN=Msrb2 PE=1 SV=1	23324	9	2	175	9	2	uniprot_id	Q78J03	mouse	76467	FALSE	NA	NA	205950	153622	187612	249862	206338	203162	274950	164028	274712	187888	236088	205950	197348	191385	205223	199520	192577	223206	206324	238556	240044	225103	0	-0.404	-0.16	0.295	-0.017	-0.01	0.424	-0.35	0.475	-0.115	0.218
mt-Co3	0.054	COX3_MOUSE	Cytochrome c oxidase subunit 3 OS=Mus musculus GN=mt-Co3 PE=1 SV=2	31163	3	1	261	3	1	uniprot_id	P00416	mouse	17710	FALSE	NA	NA	541025	577775	532400	630075	457475	523075	1013250	687525	979150	653925	1060175	541025	743205	543456	517220	442234	495383	822898	865046	851424	836570	1010707	0	0.19	0.054	0.216	-0.221	0.097	0.901	0.345	0.794	0.238	0.878
Mt-Cyb	0.068	CYB_MOUSE	Cytochrome b OS=Mus musculus GN=Mt-Cyb PE=1 SV=1	45873	7	3	381	7	3	uniprot_id	P00158	mouse	17711	FALSE	NA	NA	112200	154600	118550	117898	105565	108378	216350	152800	174750	121350	181400	112200	198643	120943	96812	102063	102694	175640	192206	151778	155049	172957	0	-0.229	-0.028	0.223	0.038	0.024	0.208	-0.336	0.124	-0.345	-0.032
Mtatp8	0.149	ATP8_MOUSE	ATP synthase protein 8 OS=Mus musculus GN=Mtatp8 PE=1 SV=1	9365	3	1	67	3	1	uniprot_id	P03930	mouse	17706	FALSE	NA	NA	144200	117775	135250	182575	180975	169100	166575	102570	161625	113150	127600	144200	151316	137975	149948	174991	160268	135234	129024	140365	144568	121661	0	-0.292	-0.092	0.341	0.328	0.228	0.208	-0.492	0.166	-0.349	-0.176
Mtch1	0.18	MTCH1_MOUSE	Mitochondrial carrier homolog 1 OS=Mus musculus GN=Mtch1 PE=1 SV=1	46005	28	6	389	28	6	uniprot_id	Q791T5	mouse	56462	FALSE	NA	NA	135810	123409	142021	164100	152500	150225	174288	128078	158345	116298	157580	135810	158599	144900	134807	147477	142446	141507	161117	137556	148627	150243	0	-0.25	0.042	0.236	-0.023	0.048	0.184	-0.374	0.17	-0.379	-0.033
Mtch2	0.561	MTCH2_MOUSE	Mitochondrial carrier homolog 2 OS=Mus musculus GN=Mtch2 PE=1 SV=1	36625	91	12	303	89	12	uniprot_id	Q791V5	mouse	56428	FALSE	NA	NA	191688	125476	173725	282425	221542	185388	233400	130388	226775	137712	193475	191688	161189	177199	231993	214237	175740	189463	164008	196897	175943	184478	0	-0.353	0.036	0.382	0.15	0.066	0.295	-0.418	0.318	-0.53	0.084
Mtco1	0.138	COX1_MOUSE	Cytochrome c oxidase subunit 1 OS=Mus musculus GN=Mtco1 PE=1 SV=2	59450	31	4	514	27	4	uniprot_id	P00397	mouse	17708	FALSE	NA	NA	133975	120427	136634	170052	144878	152885	165664	96665	156150	99075	137845	133975	154808	139418	139631	140074	144861	134512	121605	135678	126639	131423	0	-0.68	-0.164	0.283	-0.072	0.011	0.146	-0.904	0.209	-0.887	0.006
Mtco2	0.352	COX2_MOUSE	Cytochrome c oxidase subunit 2 OS=Mus musculus GN=Mtco2 PE=1 SV=1	27505	150	7	227	146	7	uniprot_id	P00405	mouse	17709	FALSE	NA	NA	81322	92880	84870	105725	84428	81972	88650	84190	82952	81490	91600	81322	119122	86503	86831	81638	77695	71932	105865	72032	103936	87353	0	-0.249	0.04	0.444	0.128	0.122	0.283	-0.587	0.244	-0.55	0.02
Mtdh	0.069	LYRIC_MOUSE	Protein LYRIC OS=Mus musculus GN=Mtdh PE=1 SV=1	80421	8	3	579	8	3	uniprot_id	Q80WJ7	mouse	67154	FALSE	NA	NA	58538	36272	63732	55628	53828	61165	75510	62385	71595	61862	73608	58538	46605	65016	45685	52047	57971	61302	78473	62178	79042	70181	0	-0.65	-0.113	-0.068	-0.107	0.132	0.197	-0.308	0.148	-0.169	0.007
Mterf2	0.047	MTEF2_MOUSE	Transcription termination factor 2, mitochondrial OS=Mus musculus GN=Mterf2 PE=1 SV=1	51386	5	1	385	5	1	uniprot_id	Q8BKY8	mouse	74238	FALSE	NA	NA	46908	33710	44448	65928	54152	48400	60005	29130	62430	33612	55640	46908	43302	45339	54150	52364	45882	48711	36641	54212	42942	53051	0	-0.487	-0.094	0.438	0.133	0.044	0.297	-0.744	0.402	-0.452	0.225
Mtfp1	0.211	MTFP1_MOUSE	Mitochondrial fission process protein 1 OS=Mus musculus GN=Mtfp1 PE=1 SV=1	19964	8	3	166	8	3	uniprot_id	Q9CRB8	mouse	67900	FALSE	NA	NA	243300	201550	242200	298050	251850	267050	269200	183650	283300	186000	254000	243300	258988	247083	244778	243512	253101	218552	231017	246051	237713	242175	0	-0.31	-0.003	0.292	0.022	0.124	0.246	-0.424	0.242	-0.506	0.113
Mtfr1l	0.17	MFR1L_MOUSE	Mitochondrial fission regulator 1-like OS=Mus musculus GN=Mtfr1l PE=1 SV=1	36058	10	3	289	10	3	uniprot_id	Q9CWE0	mouse	76824	FALSE	NA	NA	60758	40041	55108	87860	71475	65375	86295	40149	72462	39141	63620	60758	51450	56220	72159	69109	61963	70059	50504	62935	50020	60658	0	-0.524	-0.127	0.409	0.171	0.062	0.214	-0.617	0.152	-0.608	-0.01
Mtg1	0.037	MTG1_MOUSE	Mitochondrial ribosome-associated GTPase 1 OS=Mus musculus GN=Mtg1 PE=1 SV=2	41752	3	1	326	3	1	uniprot_id	Q8R2R6	mouse	212508	FALSE	NA	NA	54168	53420	62110	51885	46910	59292	66410	54530	56230	51902	59205	54168	68649	63366	42607	45357	56194	53915	68594	48850	66321	56449	0	-0.034	0.208	-0.067	-0.219	0.12	0.312	0.024	0.047	-0.05	0.154
Mthfd1	0.051	C1TC_MOUSE	C-1-tetrahydrofolate synthase, cytoplasmic OS=Mus musculus GN=Mthfd1 PE=1 SV=4	115112	4	3	935	4	3	uniprot_id	Q922D8	mouse	108156	FALSE	NA	NA	67040	49850	68370	88270	74925	80200	75940	47820	79510	48640	61530	67040	63934	69685	72547	72448	76111	61618	60132	68930	62136	58677	0	-0.44	-0.032	0.39	0.15	0.259	0.18	-0.487	0.246	-0.48	-0.124
Mtif2	0.041	IF2M_MOUSE	Translation initiation factor IF-2, mitochondrial OS=Mus musculus GN=Mtif2 PE=1 SV=2	97563	12	2	727	12	2	uniprot_id	Q91YJ5	mouse	76784	FALSE	NA	NA	73178	55484	67727	91718	82955	82858	89426	55342	91140	57999	79212	73178	71272	69084	75335	80215	78551	72595	69612	79134	74088	75526	0	-0.386	-0.083	0.33	0.118	0.153	0.306	-0.418	0.277	-0.386	0.113
Mtif3	0.054	IF3M_MOUSE	Translation initiation factor IF-3, mitochondrial OS=Mus musculus GN=Mtif3 PE=1 SV=1	38078	2	2	276	2	2	uniprot_id	Q9CZD5	mouse	76366	FALSE	NA	NA	36235	44100	37905	28155	20265	29900	78420	58005	55920	45335	61680	36235	56756	38701	23108	19588	28308	63697	72989	48648	58023	58800	0	0.326	0.091	-0.482	-0.991	-0.315	1.151	0.715	0.666	0.367	0.811
Mtnd1	0.142	NU1M_MOUSE	NADH-ubiquinone oxidoreductase chain 1 OS=Mus musculus GN=Mtnd1 PE=1 SV=3	37696	28	4	318	28	4	uniprot_id	P03888	mouse	17716	FALSE	NA	NA	360138	282462	345138	450600	400962	361262	397162	249925	392300	260450	332925	360138	363236	352252	369955	387633	342208	322523	314452	341013	333130	317403	0	-0.36	-0.115	0.407	0.041	0.021	0.175	-0.8	0.162	-0.73	-0.06
Mtnd2	0.075	NU2M_MOUSE	NADH-ubiquinone oxidoreductase chain 2 OS=Mus musculus GN=Mtnd2 PE=1 SV=2	41991	8	2	345	6	2	uniprot_id	P03893	mouse	17717	FALSE	NA	NA	63996	47724	51037	65330	57222	50528	54214	37378	54462	32598	48388	63996	61310	52048	53668	55337	47913	44005	47015	47266	41621	46139	0	-0.472	0.311	0.618	0.3	0.106	0.104	-0.682	0.228	-0.35	0.03
Mtnd4	0.19	NU4M_MOUSE	NADH-ubiquinone oxidoreductase chain 4 OS=Mus musculus GN=Mtnd4 PE=1 SV=1	55455	25	7	459	25	7	uniprot_id	P03911	mouse	17719	FALSE	NA	NA	45720	32485	35925	55110	42770	43785	56920	24145	47830	25950	38500	45720	41739	36653	45255	41351	41489	46217	30372	41556	33158	36707	0	-0.349	-0.118	0.44	-0.027	-0.008	0.25	-0.756	0.147	-0.734	-0.026
Mtnd4l	0.184	NU4LM_MOUSE	NADH-ubiquinone oxidoreductase chain 4L OS=Mus musculus GN=Mtnd4l PE=1 SV=2	11229	6	1	98	6	1	uniprot_id	P03903	mouse	17720	FALSE	NA	NA	23665	16055	20920	31110	25495	26160	24975	15345	24360	17030	21560	23665	20625	21341	25552	24652	24795	20275	19303	21152	21755	20557	0	-0.568	-0.208	0.408	0.199	0.148	0.106	-0.688	0.052	-0.526	-0.13
Mtnd5	0.125	NU5M_MOUSE	NADH-ubiquinone oxidoreductase chain 5 OS=Mus musculus GN=Mtnd5 PE=1 SV=3	74271	27	6	607	27	6	uniprot_id	P03921	mouse	17721	FALSE	NA	NA	149700	112872	135512	173038	132925	136875	177638	104992	163662	101691	149625	149700	145015	138244	142109	128528	129731	144208	132065	142128	129924	142662	0	-0.424	-0.12	0.43	-0.022	-0.027	0.229	-0.582	0.154	-0.612	0.048
Mto1	0.021	MTO1_MOUSE	Protein MTO1 homolog, mitochondrial OS=Mus musculus GN=Mto1 PE=2 SV=1	82188	2	1	669	2	1	uniprot_id	Q923Z3	mouse	68291	FALSE	NA	NA	24256	15466	20868	34796	29122	23206	29994	16480	33502	15224	23104	24256	19904	21306	28558	28149	21969	24363	20737	29145	19486	22025	0	-0.831	-0.198	0.533	0.431	0.16	0.118	-0.422	0.453	-0.64	-0.456
Mtor	0.007	MTOR_MOUSE	Serine/threonine-protein kinase mTOR OS=Mus musculus GN=Mtor PE=1 SV=2	320678	6	2	2549	6	2	uniprot_id	Q9JLN9	mouse	56717	TRUE	Atypical	8	14100	14059	15526	14350	12396	16744	20509	16966	17114	14185	16895	14100	18062	15840	11785	11986	15870	16650	21340	14864	18125	16110	0	-0.119	0.13	-0.036	-0.208	0.23	0.512	0.204	0.207	0.004	0.244
Mtpap	0.031	PAPD1_MOUSE	Poly(A) RNA polymerase, mitochondrial OS=Mus musculus GN=Mtpap PE=1 SV=1	74924	4	2	585	4	2	uniprot_id	Q9D0D3	mouse	67440	FALSE	NA	NA	171090	143310	164085	189052	159898	165705	220738	159672	210985	149272	197472	171090	184095	167372	155277	154615	157076	179197	200846	183205	190697	188286	0	-0.17	0.036	-0.074	-0.467	-0.15	0.496	0.078	0.302	-0.094	0.332
Mtus1	0.027	MTUS1_MOUSE	Microtubule-associated tumor suppressor 1 homolog OS=Mus musculus GN=Mtus1 PE=1 SV=2	159785	7	3	1210	7	3	uniprot_id	Q5HZI1	mouse	102103	FALSE	NA	NA	24105	20210	25925	35345	30215	27608	38495	22325	26608	20585	28185	24105	25961	26441	29029	29217	26167	31249	28080	23110	26292	26874	0	-0.503	0.081	0.328	-0.307	-0.035	0.343	-0.555	0.116	-0.568	0.052
Mtx1	0.341	MTX1_MOUSE	Metaxin-1 OS=Mus musculus GN=Mtx1 PE=1 SV=1	39324	47	11	317	47	11	uniprot_id	P47802	mouse	NA	FALSE	NA	NA	160975	139850	160500	175475	117108	156790	195350	136920	177250	129600	159500	160975	179985	163872	144108	113232	148585	158591	172234	154198	165872	152051	0	-0.12	-0.003	0.17	-0.142	-0.012	0.44	-0.019	0.197	-0.302	0.153
Mtx2	0.578	MTX2_MOUSE	Metaxin-2 OS=Mus musculus GN=Mtx2 PE=1 SV=1	33748	41	10	263	41	10	uniprot_id	O88441	mouse	53375	FALSE	NA	NA	160488	148619	165562	190062	186388	171650	217038	142486	194238	141124	167121	160488	190982	168912	156100	180232	162698	176198	179228	168726	180301	159345	0	-0.351	-0.178	0.22	-0.013	0.017	0.231	-0.46	0.185	-0.452	-0.124
Mut	0.334	MUTA_MOUSE	Methylmalonyl-CoA mutase, mitochondrial OS=Mus musculus GN=Mut PE=1 SV=2	94477	85	19	748	85	19	uniprot_id	P16332	mouse	17850	FALSE	NA	NA	141750	104300	130000	172925	144275	139100	159925	105350	173300	115100	156100	141750	133769	132619	142031	139507	132008	129830	132518	150503	147069	148836	0	-0.424	-0.156	0.256	-0.213	-0.08	0.286	-0.326	0.367	-0.287	0.274
Myadm	0.053	MYADM_MOUSE	Myeloid-associated differentiation marker OS=Mus musculus GN=Myadm PE=1 SV=2	36919	2	1	320	2	1	uniprot_id	O35682	mouse	50918	FALSE	NA	NA	87310	81470	89745	102950	109200	105050	95855	84115	90515	88260	74940	87310	104655	91553	84554	105591	99572	77813	105808	78588	112750	71454	0	-0.103	0.041	0.239	0.324	0.268	0.128	-0.052	0.038	0.012	-0.224
Mydgf	0.054	MYDGF_MOUSE	Myeloid-derived growth factor OS=Mus musculus GN=Mydgf PE=1 SV=1	20606	2	1	166	2	1	uniprot_id	Q9CPT4	mouse	28106	FALSE	NA	NA	28335	17185	30290	36535	37565	35990	37945	19690	29485	24340	27185	28335	22078	30905	30007	36322	34106	30809	24770	25611	31105	25919	0	-0.682	0.111	0.406	0.442	0.358	0.402	-0.532	0.091	-0.191	-0.027
Myh1	0.027	MYH1_MOUSE	Myosin-1 OS=Mus musculus GN=Myh1 PE=1 SV=1	272240	9	4	1942	9	4	uniprot_id	Q5SX40	mouse	17879	FALSE	NA	NA	54918	44530	48342	74062	41388	66018	57900	66811	49805	60392	104314	54918	57168	49303	60826	40017	62610	47001	84025	43242	77088	99468	0	-0.68	-0.589	0.687	-0.716	0.436	-0.17	0.4	-0.378	0.174	1.051
Myh9	0.156	MYH9_MOUSE	Myosin-9 OS=Mus musculus GN=Myh9 PE=1 SV=4	274637	61	23	1960	61	23	uniprot_id	Q8VDD5	mouse	17886	FALSE	NA	NA	54610	43530	50430	76072	60020	57972	69500	43120	60440	41470	57190	54610	55829	51449	62474	58037	54946	56397	54222	52503	53077	54519	0	-0.418	-0.019	0.339	0.051	0.071	0.413	-0.458	0.202	-0.424	0.067
Myl12b	0.169	ML12B_MOUSE	Myosin regulatory light chain 12B OS=Mus musculus GN=Myl12b PE=1 SV=2	23490	6	2	172	6	2	uniprot_id	Q3THE2	mouse	67938	FALSE	NA	NA	195739	116978	170902	234088	222960	212248	221402	129174	195648	131174	168726	195739	150313	174359	192245	215582	201159	179749	162490	169932	167613	160872	0	-0.784	-0.2	0.296	0.131	0.096	0.217	-0.663	0.068	-0.632	-0.137
Myl6	0.192	MYL6_MOUSE	Myosin light polypeptide 6 OS=Mus musculus GN=Myl6 PE=1 SV=3	19382	5	2	151	5	2	uniprot_id	Q60605	mouse	17904	FALSE	NA	NA	124572	88820	107835	138082	109778	116330	132042	86338	113555	85688	106935	124572	114132	110015	113403	106146	110254	107200	108604	98631	109487	101958	0	-0.528	-0.242	0.314	-0.052	-0.034	0.206	-0.643	-0.039	-0.622	-0.155
Myo1c	0.264	MYO1C_MOUSE	Unconventional myosin-Ic OS=Mus musculus GN=Myo1c PE=1 SV=2	138306	68	23	1063	68	23	uniprot_id	Q9WTI7	mouse	17913	FALSE	NA	NA	134478	93030	133525	164000	120950	152325	155375	96615	124360	108250	121500	134478	119512	136246	134695	116952	144333	126157	121531	108045	138303	115846	0	-0.493	0.008	0.386	0.094	0.17	0.37	-0.456	0.117	-0.382	0.024
Myo1d	0.007	MYO1D_MOUSE	Unconventional myosin-Id OS=Mus musculus GN=Myo1d PE=1 SV=1	136972	1	1	1006	1	1	uniprot_id	Q5SYD0	mouse	338367	FALSE	NA	NA	1021000	932300	1142000	1041000	1399000	1148000	789900	977200	846700	982300	633100	1021000	1195709	1163977	855577	1353220	1089468	640932	1228779	734036	1252869	603743	0	-0.131	0.162	0.028	0.454	0.169	-0.37	-0.063	-0.27	-0.056	-0.689
Myo5a	0.009	MYO5A_MOUSE	Unconventional myosin-Va OS=Mus musculus GN=Myo5a PE=1 SV=2	255325	5	1	1853	5	1	uniprot_id	Q99104	mouse	17918	FALSE	NA	NA	20228	12745	17895	28135	23295	21330	27040	11382	23328	12138	17532	20228	16373	18256	23107	22525	20216	21954	14318	20261	15511	16717	0	-0.655	-0.108	0.595	0.196	0.211	0.391	-0.841	0.245	-0.644	-0.156
Myo6	0.03	MYO6_MOUSE	Unconventional myosin-VI OS=Mus musculus GN=Myo6 PE=1 SV=1	174039	5	3	1265	5	3	uniprot_id	Q64331	mouse	NA	FALSE	NA	NA	19480	13430	19210	24000	22385	22215	23140	17515	21145	14320	18460	19480	17259	19598	19712	21643	21056	18787	22033	18366	18296	17601	0	-0.536	-0.005	0.312	0.192	0.157	0.25	-0.145	0.204	-0.432	0.007
Mypop	0.023	MYPOP_MOUSE	Myb-related transcription factor, partner of profilin OS=Mus musculus GN=Mypop PE=1 SV=1	46047	1	1	393	1	1	uniprot_id	Q8R4U1	mouse	232934	FALSE	NA	NA	40510	54030	68760	17290	18590	30510	40090	43950	35220	63090	42760	40510	69295	70084	14210	17982	28955	32529	55266	30534	80468	40777	0	0.415	0.763	-1.228	-1.124	-0.409	-0.015	0.118	-0.202	0.639	0.078
Naa15	0.008	NAA15_MOUSE	N-alpha-acetyltransferase 15, NatA auxiliary subunit OS=Mus musculus GN=Naa15 PE=1 SV=1	121916	3	1	865	3	1	uniprot_id	Q80UM3	mouse	NA	FALSE	NA	NA	43555	43898	52500	41275	31335	44268	63095	49788	46650	41875	52768	43555	56378	53552	33902	30300	41963	51220	62624	40508	53496	50312	0	-0.011	0.269	-0.077	-0.476	0.03	0.538	0.194	0.105	-0.052	0.283
Naa20	0.039	NAA20_MOUSE	N-alpha-acetyltransferase 20 OS=Mus musculus GN=Naa20 PE=1 SV=1	22245	14	1	178	14	1	uniprot_id	P61600	mouse	67877	FALSE	NA	NA	1131925	1212075	4908250	1136900	1364200	1196075	1129875	1142525	1006000	1231625	1022100	1131925	1556922	5010197	933817	1319138	1133860	917186	1437098	873465	1573325	974522	0	-0.1	0.143	-0.05	0.209	0.1	-0.1	0.006	-0.136	0.185	-0.476
Naca	0.018	NACAM_MOUSE	Nascent polypeptide-associated complex subunit alpha, muscle-specific form OS=Mus musculus GN=Naca PE=1 SV=2	263443	4	3	2187	4	3	uniprot_id	P70670	mouse	17938	FALSE	NA	NA	81230	66490	86845	95290	91050	95980	104050	81125	103880	79490	87280	81230	85439	88601	78260	88037	90969	84479	102049	90231	101592	83215	0	-0.553	0.096	0.238	0.162	0.247	0.189	-0.462	0.102	-0.472	-0.062
Nadk2	0.069	NAKD2_MOUSE	NAD kinase 2, mitochondrial OS=Mus musculus GN=Nadk2 PE=1 SV=2	55236	4	2	452	4	2	uniprot_id	Q8C5H8	mouse	68646	FALSE	NA	NA	53730	38752	47744	68239	56206	52195	68402	40285	62794	42371	57208	53730	49805	48711	56038	54344	49464	55536	50677	54548	54156	54544	0	-0.466	-0.18	0.344	0.076	-0.077	0.276	-0.407	0.147	-0.314	0.031
Naga	0.041	NAGAB_MOUSE	Alpha-N-acetylgalactosaminidase OS=Mus musculus GN=Naga PE=1 SV=2	52071	4	1	415	4	1	uniprot_id	Q9QWR8	mouse	17939	FALSE	NA	NA	53885	42550	50450	76390	64410	54230	54490	31732	62015	36710	52130	53885	54676	51467	62738	62279	51401	44236	39917	53871	46908	49704	0	-0.252	-0.091	0.508	0.256	0.063	0.032	-0.8	0.224	-0.552	-0.043
Nampt	0.255	NAMPT_MOUSE	Nicotinamide phosphoribosyltransferase OS=Mus musculus GN=Nampt PE=1 SV=1	66468	21	8	491	21	8	uniprot_id	Q99KQ4	mouse	59027	FALSE	NA	NA	108962	86132	119598	138250	128200	124665	130962	79875	111025	81978	118950	108962	110797	122077	113499	123936	118072	106358	100477	96530	104750	113412	0	-0.319	0.066	0.484	0.322	0.254	0.258	-0.481	0.164	-0.419	0.078
Nap1l4	0.04	NP1L4_MOUSE	Nucleosome assembly protein 1-like 4 OS=Mus musculus GN=Nap1l4 PE=1 SV=1	50386	3	1	375	3	1	uniprot_id	Q78ZA7	mouse	17955	FALSE	NA	NA	29630	18700	30600	54385	41230	39785	38235	17474	31192	13224	25218	29630	24035	31223	44662	39865	37705	31043	21982	27097	16900	24043	0	-0.674	0.034	0.892	0.497	0.454	0.37	-0.797	0.074	-1.166	-0.23
Napa	0.451	SNAA_MOUSE	Alpha-soluble NSF attachment protein OS=Mus musculus GN=Napa PE=1 SV=1	39812	30	10	295	30	10	uniprot_id	Q9DB05	mouse	108124	FALSE	NA	NA	93504	69361	97628	118120	105748	108482	113662	78998	93911	73378	93649	93504	89111	99590	97017	102250	102828	92274	99368	81550	93750	89292	0	-0.501	-0.003	0.414	0.225	0.211	0.195	-0.454	0.053	-0.444	-0.05
Napepld	0.043	NAPEP_MOUSE	N-acyl-phosphatidylethanolamine-hydrolyzing phospholipase D OS=Mus musculus GN=Napepld PE=1 SV=1	51686	1	1	396	1	1	uniprot_id	Q8BH82	mouse	242864	FALSE	NA	NA	4992	4816	6973	9699	7568	6388	7708	4191	6773	3120	6310	4992	6198	7119	7960	7315	6048	6261	5274	5892	3993	6016	0	-0.052	0.482	0.958	0.6	0.356	0.627	-0.252	0.44	-0.678	0.338
Napg	0.054	SNAG_MOUSE	Gamma-soluble NSF attachment protein OS=Mus musculus GN=Napg PE=1 SV=1	41698	5	2	312	5	2	uniprot_id	Q9CWZ7	mouse	108123	FALSE	NA	NA	29009	27360	31872	28974	20813	29918	43510	30406	32514	29603	36208	29009	35155	32513	23796	20125	28358	35323	38247	28236	37815	34524	0	0.207	0.171	-0.048	-0.708	-0.02	0.772	0.35	0.31	0.247	0.566
Naxd	0.16	NNRD_MOUSE	ATP-dependent (S)-NAD(P)H-hydrate dehydratase OS=Mus musculus GN=Naxd PE=1 SV=1	40531	11	4	343	11	4	uniprot_id	Q9CZ42	mouse	69225	FALSE	NA	NA	122720	88888	109655	166338	125048	122765	152450	94855	156125	91644	129988	122720	114109	111862	136613	120915	116364	123765	119299	135576	117002	123939	0	-0.501	-0.005	0.469	0.178	0.132	0.325	-0.502	0.318	-0.442	0.084
Naxe	0.216	NNRE_MOUSE	NAD(P)H-hydrate epimerase OS=Mus musculus GN=Naxe PE=1 SV=1	34503	13	4	282	13	4	uniprot_id	Q8K4Z3	mouse	246703	FALSE	NA	NA	194909	159994	174725	247125	186152	202999	240051	159778	236049	167219	211356	194909	205269	178121	203075	180045	192592	194798	200924	204710	213344	201549	0	-0.523	-0.135	0.395	0.049	0.103	0.329	-0.517	0.294	-0.372	0.173
Ncl	0.18	NUCL_MOUSE	Nucleolin OS=Mus musculus GN=Ncl PE=1 SV=2	97588	26	11	707	26	11	uniprot_id	P09405	mouse	17975	FALSE	NA	NA	152025	88260	141575	200200	189800	189900	171300	115705	155925	100990	146550	152025	113408	144433	164312	183461	179781	139071	145548	135414	129040	139729	0	-0.606	-0.041	0.347	0.218	0.297	0.248	-0.365	0.125	-0.338	0.02
Ncln	0.012	NCLN_MOUSE	Nicalin OS=Mus musculus GN=Ncln PE=1 SV=2	67680	1	1	563	1	1	uniprot_id	Q8VCM8	mouse	103425	FALSE	NA	NA	88750	76890	95560	98200	74040	95100	125800	104200	113400	91860	112500	88750	98957	97568	80597	71568	90032	102181	131117	98652	117569	107247	0	-0.207	0.107	0.146	-0.261	0.1	0.503	0.232	0.354	0.05	0.342
Ncstn	0.04	NICA_MOUSE	Nicastrin OS=Mus musculus GN=Ncstn PE=1 SV=3	85314	3	2	708	3	2	uniprot_id	P57716	mouse	59287	FALSE	NA	NA	44940	28210	37840	57642	43375	45182	50008	26978	53628	25745	45760	44940	36211	38584	47358	41947	42856	40587	33927	46533	32862	43634	0	-0.702	-0.3	0.333	-0.082	-0.067	0.156	-0.811	0.256	-0.856	0.008
Ndrg1	0.036	NDRG1_MOUSE	Protein NDRG1 OS=Mus musculus GN=Ndrg1 PE=1 SV=1	46645	2	1	394	2	1	uniprot_id	Q62433	mouse	17988	FALSE	NA	NA	89685	148760	108045	77765	62580	65945	215535	200775	132625	122590	164800	89685	191322	110281	63844	60497	62461	175035	252603	115305	156791	157113	0	0.735	0.217	-0.152	-0.591	-0.436	1.227	1.19	0.526	0.463	0.809
Ndrg2	0.094	NDRG2_MOUSE	Protein NDRG2 OS=Mus musculus GN=Ndrg2 PE=1 SV=1	44314	6	3	371	6	3	uniprot_id	Q9QYG0	mouse	29811	FALSE	NA	NA	157150	106405	145400	221300	197025	197050	182350	103365	170450	111325	150450	157150	136468	148198	181882	190511	187004	147960	129976	147769	141989	143473	0	-0.56	-0.109	0.492	0.35	0.204	0.219	-0.61	0.075	-0.518	-0.064
Ndufa1	0.143	NDUA1_MOUSE	NADH dehydrogenase [ubiquinone] 1 alpha subcomplex subunit 1 OS=Mus musculus GN=Ndufa1 PE=1 SV=1	9336	5	1	70	5	1	uniprot_id	O35683	mouse	54405	FALSE	NA	NA	601325	476800	550000	832750	686525	676850	654175	353800	655650	331400	526900	601325	612574	561072	683945	663817	641492	531078	445043	569385	423449	502382	0	-0.325	-0.083	0.477	0.211	0.17	0.148	-0.692	0.152	-0.785	-0.158
Ndufa10	0.673	NDUAA_MOUSE	NADH dehydrogenase [ubiquinone] 1 alpha subcomplex subunit 10, mitochondrial OS=Mus musculus GN=Ndufa10 PE=1 SV=1	47050	133	21	355	130	21	uniprot_id	Q99LC3	mouse	67273	FALSE	NA	NA	117845	117650	102225	136260	104100	115750	136950	84536	116900	81925	124450	117845	151164	104295	111957	100694	109669	111183	106338	101345	104677	118657	0	-0.183	-0.062	0.312	-0.033	0.034	0.247	-0.54	0.143	-0.557	0.017
Ndufa11	0.241	NDUAB_MOUSE	NADH dehydrogenase [ubiquinone] 1 alpha subcomplex subunit 11 OS=Mus musculus GN=Ndufa11 PE=1 SV=2	16862	13	2	141	13	2	uniprot_id	Q9D8B4	mouse	NA	FALSE	NA	NA	240086	212955	239368	287739	290422	232135	294080	169686	267876	170826	226618	240086	273578	244190	236338	280806	220016	238737	213446	232642	218249	216071	0	-0.152	0.041	0.436	0.174	0.142	0.33	-0.574	0.254	-0.478	-0.001
Ndufa12	0.779	NDUAC_MOUSE	NADH dehydrogenase [ubiquinone] 1 alpha subcomplex subunit 12 OS=Mus musculus GN=Ndufa12 PE=1 SV=2	19653	97	12	145	97	12	uniprot_id	Q7TMF3	mouse	66414	FALSE	NA	NA	151830	144260	155544	181462	143476	145075	195875	105600	144225	112339	162200	151830	185362	158650	149019	138728	137496	159021	132834	125286	143565	154650	0	-0.216	-0.017	0.194	-0.164	-0.024	0.186	-0.55	0.114	-0.515	-0.094
Ndufa13	0.417	NDUAD_MOUSE	NADH dehydrogenase [ubiquinone] 1 alpha subcomplex subunit 13 OS=Mus musculus GN=Ndufa13 PE=1 SV=3	18682	78	6	144	78	6	uniprot_id	Q9ERS2	mouse	67184	FALSE	NA	NA	217072	182212	213548	285812	220378	253752	250148	155012	241240	146432	229752	217072	234251	217926	234672	213063	240465	203120	195012	209641	187197	219053	0	-0.276	-0.026	0.374	0.08	0.032	0.184	-0.421	0.168	-0.414	-0.083
Ndufa2	0.485	NDUA2_MOUSE	NADH dehydrogenase [ubiquinone] 1 alpha subcomplex subunit 2 OS=Mus musculus GN=Ndufa2 PE=1 SV=3	12627	27	5	99	27	5	uniprot_id	Q9CQ75	mouse	17991	FALSE	NA	NA	77688	304692	135178	56170	44970	54400	461592	416320	209242	203888	298718	77688	391841	137960	46135	43487	51564	374846	523784	181895	260742	284788	0	0.07	0.111	0.169	-0.44	-0.063	0.463	-0.192	0.192	-0.141	0.158
Ndufa3	0.5	NDUA3_MOUSE	NADH dehydrogenase [ubiquinone] 1 alpha subcomplex subunit 3 OS=Mus musculus GN=Ndufa3 PE=1 SV=1	10700	19	3	84	18	3	uniprot_id	Q9CQ91	mouse	66091	FALSE	NA	NA	744275	999390	819202	543098	279078	607212	1183268	835960	981192	744900	1947550	744275	1286063	836348	445773	269771	574914	961076	1051872	853485	953234	1857220	0	-0.071	0.092	0.422	0.174	0.173	0.279	-0.283	0.278	-0.233	0.064
Ndufa4	0.561	NDUA4_MOUSE	Cytochrome c oxidase subunit NDUFA4 OS=Mus musculus GN=Ndufa4 PE=1 SV=2	11383	59	6	82	58	6	uniprot_id	Q62425	mouse	17992	FALSE	NA	NA	427170	409172	503925	447386	370356	456276	565900	346792	526992	332755	571899	427170	526067	514259	367379	358113	432389	459527	436293	457976	425476	545233	0	-0.09	0.066	0.085	-0.201	0.053	0.327	-0.356	0.218	-0.392	0.092
Ndufa5	0.595	NDUA5_MOUSE	NADH dehydrogenase [ubiquinone] 1 alpha subcomplex subunit 5 OS=Mus musculus GN=Ndufa5 PE=1 SV=3	17075	45	7	116	45	7	uniprot_id	Q9CPP6	mouse	68202	FALSE	NA	NA	134050	95140	110620	179725	121775	139900	147525	86800	154375	86532	129500	134050	122264	112861	147597	117744	132588	119773	109189	134099	110566	123471	0	-0.351	-0.018	0.41	0.281	0.115	0.198	-0.584	0.12	-0.679	-0.013
Ndufa6	0.634	NDUA6_MOUSE	NADH dehydrogenase [ubiquinone] 1 alpha subcomplex subunit 6 OS=Mus musculus GN=Ndufa6 PE=1 SV=1	18023	51	9	131	51	9	uniprot_id	Q9CQZ5	mouse	67130	FALSE	NA	NA	166825	134262	148092	258550	205850	185868	177150	122945	191300	102545	134710	166825	172607	151111	212300	199021	176106	143838	154638	166233	130948	128434	0	-0.012	0.004	0.333	-0.114	-0.031	0.304	-0.17	0.24	-0.284	0.094
[truncated: 765 more rows]
[truncated: 26 more columns]
