# Supplementary material for: TMEM135 links peroxisomes to the regulation of brown fat mitochondrial fission and energy homeostasis
Source: Nat Commun. 2023 Sep 29;14:6099. doi: 10.1038/s41467-023-41849-8 (PMC10541902; doi:10.1038/s41467-023-41849-8)
Supplement: Supplementary file 6 — Source Data [file 41467_2023_41849_MOESM6_ESM.zip]

Archive with 14 entries (14 files):
- Source Data_NCOMMS22-43318A-07-25-2023/Figure 1.xlsx
- Source Data_NCOMMS22-43318A-07-25-2023/Figure 2.xlsx
- Source Data_NCOMMS22-43318A-07-25-2023/Figure 3.xlsx
- Source Data_NCOMMS22-43318A-07-25-2023/Figure 4.xlsx
- Source Data_NCOMMS22-43318A-07-25-2023/Figure 5.xlsx
- Source Data_NCOMMS22-43318A-07-25-2023/Figure 6.xlsx
- Source Data_NCOMMS22-43318A-07-25-2023/Figure 7.xlsx
- Source Data_NCOMMS22-43318A-07-25-2023/Supplementary Figure 1.xlsx
- Source Data_NCOMMS22-43318A-07-25-2023/Supplementary Figure 2.xlsx
- Source Data_NCOMMS22-43318A-07-25-2023/Supplementary Figure 3.xlsx
- Source Data_NCOMMS22-43318A-07-25-2023/Supplementary Figure 4.xlsx
- Source Data_NCOMMS22-43318A-07-25-2023/Supplementary Figure 5.xlsx
- Source Data_NCOMMS22-43318A-07-25-2023/Supplementary Figure 6.xlsx
- Source Data_NCOMMS22-43318A-07-25-2023/Supplementary Figure 7.xlsx
