# Supplementary material for: TMEM135 links peroxisomes to the regulation of brown fat mitochondrial fission and energy homeostasis
Source: Nat Commun. 2023 Sep 29;14:6099. doi: 10.1038/s41467-023-41849-8 (PMC10541902; doi:10.1038/s41467-023-41849-8)
Supplement: Supplementary file 6 — Source Data [file 41467_2023_41849_MOESM6_ESM.zip › Source Data_NCOMMS22-43318A-07-25-2023/Figure 1.xlsx]

## Sheet: Figure 1b
	Control						Pex16 KO
Fragmented	0.201219	0.387833	0.52	0.475	0.561331	0.559356	0.23301	0.138298	0.237705	0.238671	0.251678	0.261538
Intermediate	0.320122	0.319392	0.283333	0.339286	0.343035	0.325956	0.40534	0.297872	0.423497	0.199396	0.224832	0.257692
Fused	0.478658	0.292776	0.196667	0.185714	0.095634	0.114688	0.36165	0.56383	0.338798	0.561934	0.52349	0.480769

## Sheet: Figure 1c
Time(min)	Control				Pex16 KO
0	100	100	100	100	100	100	100	100
15	71.6	82.5	60.3	74.5365	70.1	98.8	82.9	85.683
30	42.6	52.1	43.1	97.1275	79.4	90.9	75.3	78.3192
45	26.5	34.7	43.4	65.1751	75.9	82.9	71.4	83.6299
60	31.9	18.1	46.6	45.5367	60.8	62	71.2	92.5176

## Sheet: Figure 1d
Control	Pex16-AKO
0.853811	0.096757
0.988431	0.571636
1.18493	0.204266

## Sheet: Figure 1f
SC	GNPAT KD
0.928378	0.34149
1.01931	0.313484
1.05674	0.336263

## Sheet: Figure 1h
	SC					GNPAT KD					GNPAT KD+AG
Fragmented	0.642	0.586	0.525	0.491	0.567	0.225	0.212	0.084	0.089	0.232	0.377	0.531	0.649	0.5	0.438
Intermediate	0.224	0.203	0.275	0.264	0.252	0.376	0.312	0.344	0.264	0.328	0.272	0.254	0.196	0.295	0.241
Fused	0.134	0.211	0.2	0.245	0.181	0.399	0.476	0.573	0.646	0.44	0.351	0.215	0.155	0.205	0.321

## Sheet: Figure 1i
SC	GNPAT KD	GNPAT KD+AG
0.882707	0.613776	1.06571
0.91048	0.623933	0.887317
1.24427	0.732694	1.08141
