# Supplementary material for: TMEM135 links peroxisomes to the regulation of brown fat mitochondrial fission and energy homeostasis
Source: Nat Commun. 2023 Sep 29;14:6099. doi: 10.1038/s41467-023-41849-8 (PMC10541902; doi:10.1038/s41467-023-41849-8)
Supplement: Supplementary file 6 — Source Data [file 41467_2023_41849_MOESM6_ESM.zip › Source Data_NCOMMS22-43318A-07-25-2023/Figure 2.xlsx]

## Sheet: Figure 2b-2c
		For source data in Fig.2b-2c,
		please see Table S1

## Sheet: Figure 2d
Control	Pex16-AKO
1.39547	0.698498
0.9156	0.330425
0.782661	0.403525
0.941571	1.3258
1.09809	1.30561
0.967183	0.900476
0.860774	0.56627
1.304	0.877825
0.525062	0.704842
	1.1813

## Sheet: Figure 2f
Control	Pex16-KO
0.814	0.619
0.687	0.472
0.66	0.386
0.768	0.386

## Sheet: Figure 2g
	SC			GNPAT KD			GNPAT KD+AG
GNPAT	1.13488	0.921016	0.956714	0.074254	0.121176	0.154985	0.104091	0.127178	0.113955
TMEM135	1.19364	0.85635	0.978306	0.554937	0.973735	0.979235	0.73365	0.836595	0.958302

## Sheet: Figure 2h
SC	GNPAT KD	GNPAT KD+AG
0.598	0.507	0.528
0.604	0.486	0.533
0.593	0.46	0.541
