# Supplementary material for: TMEM135 links peroxisomes to the regulation of brown fat mitochondrial fission and energy homeostasis
Source: Nat Commun. 2023 Sep 29;14:6099. doi: 10.1038/s41467-023-41849-8 (PMC10541902; doi:10.1038/s41467-023-41849-8)
Supplement: Supplementary file 6 — Source Data [file 41467_2023_41849_MOESM6_ESM.zip › Source Data_NCOMMS22-43318A-07-25-2023/Figure 3.xlsx]

## Sheet: Figure 3a
	RT		4℃
gWAT	1.04841	0.953822	1.32973	1.59115
iWAT	3.22615	3.15462	2.0445	3.09427
BAT	6.86706	6.64755	10.5138	13.067
Lung	0.60042	0.751939	0.928046	1.02366
Muscle	0.701079	0.842056	0.5196	0.595463
Heart	0.908305	0.739181	0.372854	0.844435
Liver	1.65724	1.53113	1.44161	1.83093
Kidney	0.864296	0.812346	0.863844	1.65576

## Sheet: Figure 3c
RT	30℃
0.421761	0.318887
1.47572	0.661435
1.71659	0.525856
0.935971	0.463259
	0.860589
	0.531815

## Sheet: Figure 3e
	SC						TMEM135 KD
Fragmented	0.578616	0.632124	0.59204	0.540984	0.673267	0.376307	0.541539	0.263514	0.222656	0.212121	0.173516
Intermediate	0.232704	0.34715	0.353234	0.419204	0.30033	0.445993	0.276923	0.277027	0.296875	0.181818	0.305936
Fused	0.188679	0.0207254	0.054726	0.039813	0.026403	0.1777	0.181538	0.45946	0.480469	0.606061	0.488584

## Sheet: Figure 3f
SC	TMEM135 KD
0.911036	0.295495
0.948199	0.470492
1.15762	0.426318

## Sheet: Figure 3g
	SC			TMEM135 KD
TMEM135	0.9744	0.950501	1.07972	0.260061	0.18409	0.264874
Drp1	1.26451	0.837624	0.944124	1.1075	1.02835	1.25228
Fis1	1.14811	0.893118	0.975228	1.03609	0.686889	1.1443
Mff	1.17671	0.879166	0.966629	1.09562	1.07945	1.36605
Opa1	1.27783	0.815093	0.960106	0.945912	0.828231	1.01869
Mfn1	1.19408	0.889892	0.941086	1.06321	0.927907	1.26978
Mfn2	1.25513	0.890811	0.89439	0.79002	0.608435	0.9369

## Sheet: Figure 3h
Time(min)	SC					TMEM135 KD
1.38192	65.1512	64.8407	60.6324	55.8895	43.3964	57.6772	53.4064	45.0531
9.88751	55.9746	58.1606	55.5231	51.9925	40.6288	53.7308	49.0601	41.1215
18.3902	55.1806	57.4555	55.4059	51.8578	40.1428	52.3886	48.7445	40.0158
26.9937	35.3115	31.9841	29.668	27.6182	23.1736	32.0705	30.1141	23.7075
35.492	42.0497	39.6342	37.531	34.9447	29.6946	37.7191	36.8244	29.4222
43.995	47.0039	45.8145	44.7428	40.2967	34.1741	42.1662	42.7002	33.5271
52.5889	76.3463	81.3087	84.1648	71.1934	54.7998	60.4577	61.1233	51.1057
61.0913	72.367	82.728	84.4469	73.2648	54.0134	53.5719	52.2776	46.965
69.5961	65.7147	78.3692	76.9983	69.4654	48.7912	40.6524	40.1304	37.9625
78.1895	2.68692	6.96508	2.43196	1.35086	0.353983	3.92643	2.45002	2.0906
86.6887	1.16406	5.45624	1.59513	1.28198	-0.42839	2.23874	0.90953	0.885909
95.1917	-0.36088	3.46242	-0.36988	-0.47534	-2.25632	1.00577	-0.59854	-0.40723
