# Supplementary material for: TMEM135 links peroxisomes to the regulation of brown fat mitochondrial fission and energy homeostasis
Source: Nat Commun. 2023 Sep 29;14:6099. doi: 10.1038/s41467-023-41849-8 (PMC10541902; doi:10.1038/s41467-023-41849-8)
Supplement: Supplementary file 6 — Source Data [file 41467_2023_41849_MOESM6_ESM.zip › Source Data_NCOMMS22-43318A-07-25-2023/Figure 4.xlsx]

## Sheet: Figure 4b
	Control				TMEM135-AKO
iWAT	0.864	1.067	1.085		0.166	0.165	0.177	0.197
gWAT	1.01	0.95	1.04		0.18	0.17	0.19	0.21
BAT	0.827	0.982	1.231		0.078	0.052	0.059	0.039
Liver	0.971	1.003	1.026		1.208	1.033	1.01	1.235

## Sheet: Figure 4e
Control	TMEM135-AKO
1.05714	4.10526
1.95652	3.17647
1.16667	1.91304
1.25714	1.75
1.11111	1.51724
1.75862	2.13333
1.6	2.47619
1.475	2.5
1.03448	1.5
1.4	1.05405
1.56	1.59524
1.54167	2.41176
2.09091	1.07895
1.05556	1.14286
1.18518	1.45161

## Sheet: Figure 4f
Control	TMEM135-AKO
86	62
92	55
108	79
78	73
75	68
84	57
112	64
76	85

## Sheet: Figure 4g
Time (hours)	Control										TMEM135-AKO
0	37.3	37.2	37.5	37	37.5	37.7	36.8	37.3	37.4		37.1	37.5	37.1	37.5	37.5	37.1	37.3	37	37.5	37
1	34	34.5	34.1	33.9	35.3	34.4	35.3	35.8	34.8		34.7	33.9	35.4	34.6	33.3	35.6	36.2	33.8	35.1	34.2
2	34.6	35.2	35.6	34.8	34.8	34.5	34.2	34.7	34.1		35.5	34.7	35.2	34.9	31.3	34.2	34.1	33.2	32.6	32.7
3	34.7	35.3	35.1	34.9	34.3	33.8	33.2	34.1	34.3		33.1	33.9	34.5	34.4	33.7	34.6	33.9	33.1	32.1	32.7
4	34	34.9	35.2	35.7	34.8	33.4	35.3	34.2	33.3		32.9	33.2	33.4	33.9	32.7	33.7	33.3	32.8	34.4	33.6
5	33.9	34.1	34.3	33.4	33.8	33.9	34.6	34.8	34.2		32.9	33.2	33.8	34.1	34.2	34.1	32.5	32.8	32.9	33.3
6	34.6	35.1	35	34.3	33.6	34.5	35.2	34.2	34.5		32.6	33.6	34.4	34.6	34.6	34	32.9	33.7	34.2	32.6

## Sheet: Figure 4h
	Control												TMEM135-AKO
Basal	87	85	89	89	87	89	94	88	84				91	76	81	79	89	89	87	81	85	84	88
CL316243	139.5	109.625	105.75	115.25	114.875	104.5	113.375	108.25	98				87.875	91.5	98.875	99.875	109.875	96	103.25	107.125	95.125	88.25	96.875

## Sheet: Figure 4j
Time(weeks)	Control													TMEM135-AKO
0	18.1	18.7	17.3	18.5	17.8	18.6	17	16.4	18.6	15.9	18.8	18.4		19.1	18.8	16.9	17.3	16.6	17.1	17.7	17.6	19.4	18.4	20.2	19.6
1	18.5	18.5	17.8	19.2	18.3	18.6	18	17	20.7	17.1	18.8	19.2		20.2	18.6	18	18.6	17.4	18.1	17.5	18.4	19.8	17.8	20.8	20.1
2	18.9	19.1	18.4	19.9	18.9	19.2	18.1	17.8	21.5	17.8	19.3	19.9		19.2	18.9	18.7	18.5	18.9	18.6	18.4	18.6	20.2	18	20.4	23.2
3	21.2	21.3	20.1	21.8	19.2	18.9	18.5	17.4	24.1	18.1	20.6	19.5		20.2	22.3	19.9	18.7	19.9	19.1	19.2	20.4	21.1	19.2	21.6	23.1
4	20.5	20.7	19.2	20.2	19.7	19.9	18.9	18.6	26	19.6	19.3	20.3		25.5	21.2	19.9	20.8	19.8	20.3	19.3	19.9	20.6	19.7	25.4	25.9
5	20.1	23.9	19.4	21	19.9	20.6	19.3	18.7	26.5	18.2	19.9	23.3		22.4	21.4	20.2	19.6	20.7	21.2	20	20.7	22.6	19	22.6	24.8
6	21	21.9	20.1	21.7	20.3	21.1	20.5	19.1	27.9	20.9	20.9	21		23.7	25.8	20.5	20.8	20.7	21.2	19.9	20.8	20.4	20.4	25.9	26.7
7	21.3	22.8	20.5	21.5	20.4	21.7	21	18.8	27.2	19.6	22.1	21.4		26	22.7	21.1	23	20.8	22.4	20.5	22.1	21.3	20	29.3	29
8	23.3	24	20.4	21.3	20.7	22	19.5	19.8	30.4	19.4	20.9	25.9		29.1	22.3	22.2	20.5	25.1	23.1	21	22.5	22.2	21.1	33.3	33.5
9	22.9	27.4	22.3	23.9	20.6	20.9	19.9	21.2	28.1	20.1	21.6	22.1		28.2	28.4	20.7	21.8	21.6	25.5	20.5	24.8	21.9	21.2	32.2	30.1
10	23.4	25.5	20.3	21.4	20.8	21.9	20.5	21.8	27.1	20.7	21.9	22.7		32	26.8	21.4	24.9	22.6	25.4	20.9	24.2	25.1	22.6	33.4	37.2
11	26.1	27.3	21.4	21.9	21	23.2	20.8	20.8	28.1	21.7	22.9	23.4		36	27.8	22.3	21.4	25.5	25.2	21.4	23.8	22.6	23.5	37.4	37
12	27.1	29.2	22.8	23.2	21.3	25.2	23	22	31.1	23.1	24.8	24.3		33.2	33.5	24.4	22.3	26.6	27.3	21.2	25.6	24.1	25.3	37.4	39.5
13	25.5	30.4	24.4	23.8	20.7	27.3	21.4	21.9	28.3	26.4	28.3	26.1		35.9	32	22.8	22.4	22.8	26.3	24	29.1	26.2	27.6	38.7	41.1
14	26.4	30.7	24.7	24.5	20.7	24.9	21.9	22.9	29.3	24.2	25.9	28.1		36.3	32.5	22.2	25.8	24.2	29.2	21.7	26.4	25.3	29.1	41	42.6
15	27.9	32.6	27.4	26	20.1	26.5	23.6	25.3	32	25.1	27.4	29.6		38.7	33.7	22.7	24.2	26.1	28.8	22.1	28.3	26.7	32.7	43.1	42.2
16	28.7	32.4	24.9	25.8	21.4	28.4	24	24.9	34	27.5	30.4	27.8		36.4	34.2	23.2	25.8	29.6	29.1	22.6	29.8	29.7	37.3	45.7	45
17	32.9	31.9	26.3	27.5	21	30.9	24.4	24.9	35.6	30.1	34.9	29.6		38.5	38.6	24.8	31.2	32.2	31	23.8	31.2	35.4	36.3	47.7	44.5
18	33.1	34.2	28.6	27.7	21.7	28.9	27.4	26.7	36.1	31.6	33.4	31.9		40.2	38.4	24.9	29.3	35.2	33.6	26.1	32.7	32.4	36.4	44.9	43.4
19	31.6	36.4	29.8	27.3	21.9	29.7	31.4	28.3	36.9	30.6	35.2	32.4		40	39.7	26.2	31.9	34.5	34.9	29.8	35	36	39	46.4	45
20	33.2	38.3	31.1	27.1	21.5	29	30.6	29.1	38.4	32	36.8	33.6		41.9	41.4	26	34.6	37.3	35.6	26.4	32.9	36.3	40.6	48	44.4
21	34.7	38.5	36.1	29.6	22	30.3	32.5	31.1	40	33.4	38.6	35.5		44.3	42.2	29.5	38.2	37.7	37.5	30.8	32.7	37.5	42.4	48.1	45.2

## Sheet: Figure 4k
Min (after glucose bolus)	Control												TMEM135-AKO
0	136	157	123	128	124	130	144	145	132	133	154	135	139	154	134	142	124	129	158	125	122	138	152	155
15	318	405	288	223	327	340	348	311	370	307	291	242	312	365	273	451	326	304	319	316	262	325	582	285
30	244	463	230	188	276	252	295	246	303	326	370	400	241	443	228	370	413	252	348	263	274	592	600	363
60	166	377	191	149	197	156	218	158	271	252	269	385	288	600	185	384	248	173	547	162	211	600	600	600
120	102	138	102	115	137	119	129	118	108	132	151	154	151	340	150	202	121	110	496	114	122	600	574	138
AUC
	Control	TMEM135-AKO
	21810	28635
	38775	53797.5
	22072.5	23055
	18690	39495
	25020	29902.5
	22335	22282.5
	26617.5	53295
	11850	22305
	28792.5	24165
	28237.5	64230
	30480	67590
	35587.5	44745

## Sheet: Figure 4l
Control	AKO
1.43527	1.23509
1.84735	1.23701
0.83626	4.04136
1.46217	4.4302
0.66642	2.41795
0.86376	4.66844
0.84302	6.70008
1.17602	3.92618
1.04627	6.75774
1.43638	6.03784
0.99331	6.63349
	2.48996

## Sheet: Figure 4m
Min (after glucose bolus)	Control												TMEM135-AKO
0	184	198	126	138	146	158	128	159	104	135	181		170	219	138	137	162	141	161	154	169	146	141	141
15	88	197	103	90	103	244	82	130	119	80	153		135	245	170	202	130	79	191	161	271	166	276	227
30	63	100	81	60	78	99	93	86	71	67	93		95	106	118	85	78	68	101	84	150	124	228	102
60	86	75	59	56	66	58	58	69	59	65	66		85	100	75	63	86	86	65	75	77	89	109	116
120	173	134	105	138	116	186	128	136	144	88	212		243	205	136	131	138	119	148	149	136	204	88	139
AUC
	Control	AKO
	13177.5	16552.5
	14085	18352.5
	10117.5	13695
	10395	12735
	10845	12930
	15262.5	11212.5
	10732.5	13710
	12262.5	13305
	11137.5	16252.5
	9285	16500
	15075	17872.5
		16147.5
