# Supplementary material for: TMEM135 links peroxisomes to the regulation of brown fat mitochondrial fission and energy homeostasis
Source: Nat Commun. 2023 Sep 29;14:6099. doi: 10.1038/s41467-023-41849-8 (PMC10541902; doi:10.1038/s41467-023-41849-8)
Supplement: Supplementary file 6 — Source Data [file 41467_2023_41849_MOESM6_ESM.zip › Source Data_NCOMMS22-43318A-07-25-2023/Figure 5.xlsx]

## Sheet: Figure 5b
	eGFP							TMEM135 OE
Fragmented	0.601227	0.52862	0.515152	0.663573	0.52349	0.625		0.706422	0.722753	0.678161	0.733333	0.769231	0.80067
Intermediate	0.184049	0.30303	0.272727	0.153132	0.224832	0.186111		0.183486	0.152964	0.137931	0.151111	0.135135	0.103853
Fused	0.214724	0.16835	0.212121	0.183295	0.251678	0.188889		0.110092	0.124283	0.183908	0.115556	0.095634	0.095477

## Sheet: Figure 5c
eGFP	TMEM135
0.878532	1.77724
1.16666	1.40366
0.975659	1.1033
1.20491	2.34881
0.829937	2.23207

## Sheet: Figure 5d
	WT					TMEM135TG
iWAT	1.01246	0.700956	0.891467	1.33491	1.18406	3.94666	5.72836	2.42779	8.91619
gWAT	1.6911	1.17163	0.794377	0.694338	0.915051	7.93582	6.7148	0.956634	2.17809
BAT	0.600721	2.10189	2.44497	0.242982	1.33312	13.8064	9.99813	8.92273	6.7646

## Sheet: Figure 5e
Time (hours)	WT							TMEM135TG
0	38	38.5	38.1	38.5	38.4			37.4	37.2	37.7	38	39.5	38.3	37.9
1	35.8	35.7	36.5	37.7	37.3			35.7	36.1	35.9	37.1	37.7	35.8	35.6
2	35	34.6	34.9	36.3	34.7			35	33.4	35.2	36	36.5	35.2	34
3	34	35.5	34	36	33.8			34.8	34.6	34.3	36.2	36	36	35
4	31.9	34.5	32.5	35.1	33.3			34.7	35.6	33.6	35.2	34.9	36.5	34.9
5	27.8	35	29.8	34.9	33.9			35.9	34.8	34.3	35.5	34	36	34.5
6	24.2	35	20.3	33	33.8			34.9	35.5	35.3	34.9	34.1	35.9	34.2

## Sheet: Figure 5f
Time(weeks)	WT+Chow Diet						TMEM135TG+Chow Diet						WT+HFD												TMEM135TG+HFD
0	27.3	26.1	26.1	20.9	24.3		21.9	24.9	23.3	25.6	26		25.6	24.1	24.9	24.5	25.3	24.6	23.3	20.7	25.5	26.3	25.3		28	26.5	24.9	23.2	24.8	26	24	26.2	24.4	21.5	21.7	22.7	23.4	23.4
1	27.2	26	26.4	20.7	24.3		21.7	25.2	23	25.8	25.9		28.1	26.6	26.6	26.3	28.1	26.2	24.7	23.4	29.8	26.8	28.9		30.6	29.1	26.4	25.3	26	27.9	26.1	27.7	26.8	25.1	23	23.4	25.4	26.6
2	27.7	26.1	26.8	21.6	25.2		22.4	26.2	23.9	27.5	27.2		28.6	27.5	27.6	26.5	28.6	26.6	25.3	24	33.3	27.4	27.8		30.8	29.8	26.6	26.5	26.1	27.6	26.4	27.1	28.5	26.8	23	24.3	27.2	27.1
3	28.3	26.9	27.3	22	26.1		22.5	27.2	24.3	28.3	27.6		29.9	30.6	28.9	27.5	31	28.7	26.6	24.8	36.8	28.5	27.9		31.1	31.7	28.1	27.6	26.3	29.1	27.8	28.3	28.7	26.9	22.9	25	28.6	28
4	27.6	27.1	27.2	21.9	25.5		22.4	26.8	24.5	28.7	27.5		31.1	33.1	29.1	28.4	32.7	30.4	27.7	26	39.3	31.6	31		32.5	34	29.1	28.4	26.4	29.9	28.5	29	30.6	28.1	23.4	25.4	29.2	28.7
5	28.4	27.2	27.5	22.8	25.8		22.8	27.9	25.7	29.1	28.2		31.8	34.5	30.2	30	34.1	31.4	29.2	27.1	41	35.8	32.8		32.7	34.9	30	29.5	27.2	31.5	28.5	30.1	32.8	28.9	24	25.3	30.1	29.7
6	28.5	27.1	28.3	22.7	25.6		23	28.2	26.1	28.6	27.8		33.1	37.2	31.6	31	35	33	29.9	27.7	43	38.2	35		35.5	37.4	31.9	30.8	28.7	31.4	29.6	30.8	33.5	29.3	24.9	25.3	31.4	30.3
7	28.4	27.7	28.2	22.8	26.1		23.4	28.3	25.7	28.9	28.2		34	40.3	31.7	30.8	36.4	34.1	29.4	26.3	44.7	39.9	38.2		36.7	39.3	31.8	30.4	28.9	32.5	29.7	31.1	34.7	30	25.6	25.5	32.4	29.7
8	29	27.1	28.9	22.8	26.3		23.6	27.8	25.8	29.2	27.9		36.1	43.6	33.4	32	37.1	34.8	30.6	27.1	47.2	40.8	41		37.8	41.7	32.8	31.9	29.8	32.8	30.3	31.1	36	30.6	26.2	26.3	33.6	29.8
9	29	27.5	29.8	23.8	26.9		24.9	28.4	26.2	30.9	28.8		37.1	46.2	35.1	33.1	38.1	36.6	33.2	28	48.4	41.4	42.1		39.1	43.7	34	33.3	30.7	33.2	30.9	31.6	37.6	31.7	26.7	26.2	34.8	31.5
10	28.8	27.5	29.4	23.4	26.6		24.5	28.4	26.1	29.4	28.1		38.9	47.9	36	34.2	39.4	38.5	34.6	29.3	50.2	41.9	44.7		39.9	44.6	34.1	35.3	31	35	31.7	32	39.5	32.9	28	27.4	35.4	32.1
11	29.4	27.5	29.6	24	27		24.9	28.6	26	29.7	28.5		39.3	49.1	37	34.6	40.1	40.1	35.2	30.4	50.5	42.5	45.3		40.6	47	34.8	35.7	30.6	35.7	31.8	33.3	39.6	33	28.2	28.7	36.6	32.6
12	29.6	27.7	29.8	24.3	26.8		25	28.4	26.3	29.9	28.5		40.6	49.4	37.1	35.8	42.6	41.4	36.7	31.5	49.3	43.2	45.7		41.7	48.3	35.2	36.3	31.3	36.7	32.9	33.5	41.6	33.3	28.8	27.6	36.1	33.5
13	29.9	28.1	29.2	24.4	27		25.6	28.5	26.7	30.2	28.3		38.4	46.5	37.1	33.8	41	40.3	38.6	32.5	49.5	43.5	46.1		40.6	47.5	34.3	37.7	31.4	35.7	33.7	32.7	42.7	33.8	39.2	29.1	36.4	34.6
14	30.4	28.4	31.9	25.2	27.7		25.9	29.3	26.8	31.6	29.4		40.7	49.2	37.9	35.3	43.9	42	39	33.2	49.8	43.6	46.1		43.4	50	35.8	38.9	31.3	37.5	33.4	33.5	44.3	34.2	30.1	28.4	36.9	34.5
15	30.7	29.1	31	25.2	28.1		26.3	29.8	27.4	32.1	29.8		41.5	49.5	38.9	36.6	45.9	43.9	40	34.1	50	44.4	45.5		43.5	50.2	35.9	41.1	32.2	39.5	34.7	34.7	47	34.5	29.9	28.7	37.2	34.7
16	31	29	30.3	25	28.3		26	30.1	27	31.4	29.2		44.8	50.6	40.6	38.2	48.5	45.9	41.7	35	49.5	44.8	46.5		45.3	52.1	37.2	42	33.3	41.6	35.8	36.6	48.6	34.5	31.3	29.9	37	35.5
17	31.7	28.8	30.2	25.1	28.5		26.7	29.8	27.2	31.6	29.1		46.8	51.6	41.9	39	50.1	48.5	44.3	36.2	51.7	40.6	40.3		47.7	53	38.8	43.4	33.5	44.2	37	37.1	49.6	34.8	31	31	38	37.2
18	30.7	28.1	30.4	25.2	28.2		26.2	29.5	26.9	31.1	29.2		48.7	52.1	43	40.8	50.9	50.9	45.8	37.4	51.8	42.5	42.2		48.7	52.3	38.6	45.7	34.2	47.1	40	39.3	51.6	35.2	31.3	31.5	39.5	38
19	30.9	27.9	30.6	24.9	28.3		27.1	29.3	26.7	30.6	29.6		49.8	52.7	45.4	42.9	50.8	51.5	47.1	40.1	51.5	46	43		49.4	53.4	39.3	47.6	35.3	47.3	41.7	40.5	53.8	35.7	32.2	32.5	40.8	39.2
20	31.5	28.9	30.7	25.3	28.5		27.7	29.8	27.1	30.7	29.3		50.1	52.3	45.8	43.2	49.5	49.7	45.1	39.1	50.3	44.4	45.4		49.8	53.3	39.6	47.4	35	46.8	40.5	40.2	52.8	35.3	31.6	31.3	39.3	38.6

## Sheet: Figure 5g
	WT														TMEM135TG
Fat mass	23.66	16.5	13.21	13.195	18.85	18.795	14.105	12.16	23.255	15.39	17.34				19.86	22.23	13.665	9.215	18.65	9.59	12.89	10.5	18.9767	6.68	6.25	8.84	13.51	7.93
Lean mass	23.665	23.645	23.82	21.995	23.225	25.595	25.4	21.25	26.26	24.255	23.72				21.775	25.655	20.29	21.3	20.43	23.68	25.24	25.09	19.9033	22.945	18.935	21.025	24.26	26.45

## Sheet: Figure 5j
Time (min)	WT												TMEM135TG
0	127	122	243	181	166	235	266	212	379	471	198		136	146	108	181	145	166	191	159	208	132	136	318	400	382
15	424	592	600	439	475	600	599	352	600	600	363		372	470	254	378	356	374	339	271	265	260	396	295	218	189
30	523	496	582	600	416	435	600	600	600	600	394		388	466	322	403	365	455	361	267	353	190	435	412	374	363
60	437	441	582	600	419	448	581	329	600	600	284		342	433	306	439	353	388	348	267	309	212	340	600	422	290
120	224	327	311	273	352	264	600	354	548	443	176		168	354	193	322	219	280	243	298	184	109	134	225	169	178
AUC
	WT	TMEM135TG
	45465	35760
	50610	48735
	59437.5	31425
	56632.5	45510
	47145	37095
	48630	42952.5
	68625	37590
	45795	32220
	68782.5	32902.5
	66322.5	21975
	33855	36067.5
		49830
		38745
		32257.5

## Sheet: Figure 5k
WT	TG
4.6	2.56
6.18	6.12
4.2	0.94
2.96	2.83
8.97	0.75
3.57	4.35
45.3	1.83
23	1.54
9.1	5.5
1	0.9
	0.5
	0.8
	1.3

## Sheet: Figure 5l
Time(min)	WT													TMEM135TG
0	175	171	171	166	243	167	215	239	349	183				130	145	142	140	118	186	146	156	298	157	198	180	180
15	188	194	180	157	238	191	420	364	443	130				101	196	111	151	102	170	94	118	202	201	168	160	183
30	92	170	132	110	243	161	317	289	336	127				86	136	76	98	84	137	103	85	139	100	106	95	121
60	106	180	186	141	168	201	358	295	224	134				83	158	66	100	75	161	116	97	134	54	98	68	143
120	164	181	178	242	175	173	196	193	249	166				151	120	83	174	101	111	138	125	151	72	71	79	118
AUC
	WT	TMEM135TG
	15892.5	12690
	21547.5	17797.5
	20662.5	9900
	19680	15240
	23670	10710
	21975	17602.5
	37035	14182.5
	32820	12967.5
	34372.5	18952.5
	17190	11032.5
		12930
		11317.5
		16792.5
