# Supplementary material for: TMEM135 links peroxisomes to the regulation of brown fat mitochondrial fission and energy homeostasis
Source: Nat Commun. 2023 Sep 29;14:6099. doi: 10.1038/s41467-023-41849-8 (PMC10541902; doi:10.1038/s41467-023-41849-8)
Supplement: Supplementary file 6 — Source Data [file 41467_2023_41849_MOESM6_ESM.zip › Source Data_NCOMMS22-43318A-07-25-2023/Figure 6.xlsx]

## Sheet: Figure 6a
Vehicle	NE
0.299	0.901
0.228	0.912
0.66	0.907

## Sheet: Figure 6b
Control	NE
0.31	0.538
0.459	0.601
0.301	0.797
0.298	0.75

## Sheet: Figure 6f
Control	OE TMEM135
0.57	0.894
0.671	0.755
0.667	0.838
