# Supplementary material for: TMEM135 links peroxisomes to the regulation of brown fat mitochondrial fission and energy homeostasis
Source: Nat Commun. 2023 Sep 29;14:6099. doi: 10.1038/s41467-023-41849-8 (PMC10541902; doi:10.1038/s41467-023-41849-8)
Supplement: Supplementary file 6 — Source Data [file 41467_2023_41849_MOESM6_ESM.zip › Source Data_NCOMMS22-43318A-07-25-2023/Figure 7.xlsx]

## Sheet: Figure 7a
Vehicle	Forskolin
1.04505	1.32489
0.887323	1.45546
1.07841	1.6547

## Sheet: Figure 7c
	Control						TMEM135 KO
Fragmented	0.471	0.442	0.595	0.654	0.641		0.411	0.193	0.312	0.171	0.192	0.424
Intermediate	0.294	0.209	0.221	0.222	0.196		0.238	0.348	0.231	0.335	0.367	0.138
Fused	0.235	0.349	0.183	0.123	0.163		0.351	0.459	0.457	0.494	0.441	0.438

## Sheet: Figure 7d
Control	KO
1.4417	0.545881
0.812293	0.542417
0.765337	0.693092
0.71259	0.836212
1.39305	0.438525
1.12396	0.742583

## Sheet: Figure 7e
Time(min)	Control										TMEM135 KO
1.38192	44.3499	37.7073	38.4352	34.229	89.8798	22.0371	34.4303	28.3937	31.1044	13.749	30.3293	20.2814	45.8952	15.6787	8.31786	35.3634	26.6999	23.9939	51.1338	25.9795
9.89351	39.9317	36.0073	35.6393	36.6962	88.7847	20.809	32.487	27.1868	32.5489	14.6547	20.0171	17.2174	42.0074	15.5905	9.58061	31.3117	24.5407	22.6849	48.4728	23.6681
18.4033	37.4119	35.4332	35.8036	37.6062	89.8371	19.5848	30.5611	25.3913	31.7543	14.7552	19.2336	13.2396	37.8484	16.0411	8.06449	31.5054	25.2027	20.5586	48.0658	23.5221
26.9997	26.5415	24.6904	23.3649	23.4832	71.6553	15.0574	22.5261	19.5762	23.6546	12.9783	9.94004	5.45793	25.83	11.4578	6.68078	21.1777	17.8615	13.1647	42.862	13.1844
35.5074	27.396	24.7219	28.2248	26.2867	73.3482	14.8286	22.9787	19.0384	22.6456	12.4534	7.78745	11.504	29.6429	12.5658	6.93471	25.3723	18.447	12.7044	42.6834	15.5608
44.0134	27.9829	28.6202	29.1748	27.3934	77.1505	16.3451	23.9588	21.2018	24.9811	13.4768	7.95072	11.6544	28.4066	11.4835	7.77492	25.6346	21.4215	16.9408	45.6754	19.9718
52.6079	94.6459	45.6272	65.2892	49.1226	120.091	30.0365	59.099	43.8976	74.8709	50.8431	28.6547	29.9353	53.3323	28.5551	11.4038	37.423	36.787	36.3531	50.7599	45.7707
61.114	90.9088	46.5387	65.6354	42.3728	127.479	31.0442	53.1273	44.4475	71.2057	53.1625	27.0829	32.3836	59.4988	22.138	22.6088	32.8434	42.0276	39.0546	56.9761	45.2158
69.6177	83.5333	54.5781	61.7701	44.7532	122.633	36.0705	60.79	45.5886	62.055	46.5824	22.8903	39.6189	53.4708	24.5683	3.94092	39.9069	38.4511	36.9956	52.3438	43.9079
78.1171	-1.95302	-1.40183	-4.78153	-2.84605	15.0009	1.16126	5.50433	8.57501	8.23346	7.08769	-12.9994	-0.38401	4.15327	3.24189	2.40129	0.765956	0.576261	-2.09328	27.2241	-5.50269
86.621	-3.9812	-2.76972	-8.57109	-2.47793	12.5977	-0.55014	7.19271	6.28294	7.30801	4.83471	-11.7619	3.76783	2.915	2.66957	1.09423	0.548572	-1.61209	-3.95268	27.0237	-7.616
95.2066	-7.86712	-6.87315	-8.5024	-4.47301	12.054	-0.65532	3.13376	5.24402	4.53748	3.4017	-10.9237	2.4747	-1.42281	2.15446	1.39603	-1.24561	-2.17308	-4.72852	25.7057	-11.2372

## Sheet: Figure 7f
Lean	Obese/IS	Obese/IR
94.0006	65.1389	81.496
100.367	71.3243	75.3068
116.597	83.8391	78.221
89.3323	77.9125	79.4754
94.5284	84.7366	75.4521
99.3013	84.9482	83.1533
106.904	86.0394	69.9985
104.217	86.8387	89.4138
94.7413	92.8367	90.6262
	96.1665	83.5051
	64.7463	83.9934
	106.175	90.0219
	89.8626	76.5179
	93.033	81.3545
	94.2466	70.5314
	89.3284	89.257
	69.7015	79.0305
	91.5593	101.667
	89.127
	65.784
	97.4655

## Sheet: Figure 7j
	TMEM135 KO+GFP					TMEM135+WT TMEM135					TMEM135+G369 TMEM135
Fragmated	0.418605	0.348178	0.409524	0.245989	0.219048	0.441048	0.575092	0.862613	0.496094		0.379121	0.27381	0.375566	0.359606
Intermediate	0.186047	0.303644	0.290476	0.347594	0.2	0.266376	0.344322	0.121622	0.292969		0.263736	0.327381	0.167421	0.20197
Fused	0.395349	0.348178	0.3	0.406417	0.580952	0.292576	0.080586	0.015766	0.210938		0.357143	0.39881	0.457014	0.438424
