# Supplementary material for: TMEM135 links peroxisomes to the regulation of brown fat mitochondrial fission and energy homeostasis
Source: Nat Commun. 2023 Sep 29;14:6099. doi: 10.1038/s41467-023-41849-8 (PMC10541902; doi:10.1038/s41467-023-41849-8)
Supplement: Supplementary file 6 — Source Data [file 41467_2023_41849_MOESM6_ESM.zip › Source Data_NCOMMS22-43318A-07-25-2023/Supplementary Figure 1.xlsx]

## Sheet: Figure 1a
Time(minutes)	Control					Pex16-AKO
1.38	-7.58754	-0.09378	2.91953	3.83509	3.60732	-0.22382	-1.85284	0.253998	-2.19559	1.72724
9.89	11.1538	-0.23776	4.5722	1.09369	3.51663	1.11305	0.080336	0.176683	-4.93958	1.22527
18.39	-1.27331	-0.57752	1.21856	-0.07136	2.58374	1.08744	-0.93082	-0.64133	-6.07602	-0.36584
26.99	180.212	157.438	162.224	148.553	165.402	112.14	115.348	117.63	101.69	106.117
35.49	155.909	149.587	140.778	141.988	158.112	108.469	112.641	114.72	97.674	100.8
43.99	150.667	145.175	132.516	136.723	154.768	106.633	109.243	112.181	93.6682	96.21
52.57	5.21263	17.9102	11.5341	14.9454	19.0924	12.5349	13.1124	11.6718	2.00208	7.23191
61.07	20.5527	17.2123	16.1717	16.2842	18.919	11.0567	11.3469	11.3001	1.14661	7.88366
69.57	16.824	18.4025	18.3754	17.909	20.6111	12.4362	13.2723	12.3506	2.97649	9.4521
78.16	181.429	154.952	159.038	161.049	167.369	110.691	127.408	112.154	112.721	98.9586
86.66	179.153	160.314	155.926	154.443	178.164	121.502	132.673	122.312	113.647	102.02
95.16	182.143	159.973	153.868	151.718	183.217	123.932	133.309	123.609	112.343	103.828
103.75	43.6895	49.0496	44.4266	47.4965	50.718	34.4324	39.7594	36.2789	24.2964	28.7192
112.25	61.3279	59.5057	57.5229	58.4197	63.3907	39.847	43.8624	40.503	28.7513	33.8567
120.76	65.2365	61.8156	58.0124	60.9873	67.7867	41.5891	45.3672	41.5797	30.1427	35.5121

## Sheet: Figure 1b
SC	Pex16 KD	SC+CCCP
0.314607	0.389513	0.655431
0.187266	0.355805	1.1236
0.254682	0.243446	1.22472
0.280899	0.250936	0.996255
