# Supplementary material for: TMEM135 links peroxisomes to the regulation of brown fat mitochondrial fission and energy homeostasis
Source: Nat Commun. 2023 Sep 29;14:6099. doi: 10.1038/s41467-023-41849-8 (PMC10541902; doi:10.1038/s41467-023-41849-8)
Supplement: Supplementary file 6 — Source Data [file 41467_2023_41849_MOESM6_ESM.zip › Source Data_NCOMMS22-43318A-07-25-2023/Supplementary Figure 3.xlsx]

## Sheet: Figure 3a
Day 0	Day 2	Day 4	Day 6
0.624909	6.55056	51.5931	47.5845
1.08423	6.06957	45.3343	27.4129
1.47591	5.93112	45.0519	26.9264

## Sheet: Figure 3b
Control	NE
1.2229	2.36484
0.855635	1.47765
0.955699	1.86062
