# Supplementary material for: TMEM135 links peroxisomes to the regulation of brown fat mitochondrial fission and energy homeostasis
Source: Nat Commun. 2023 Sep 29;14:6099. doi: 10.1038/s41467-023-41849-8 (PMC10541902; doi:10.1038/s41467-023-41849-8)
Supplement: Supplementary file 6 — Source Data [file 41467_2023_41849_MOESM6_ESM.zip › Source Data_NCOMMS22-43318A-07-25-2023/Supplementary Figure 4.xlsx]

## Sheet: Figure 4b
	Control								TMEM135-AKO
TMEM135	0.827	0.982	1.231	0.780998	1.17308	0.683183	1.59767		0.078	0.052	0.059	0.039	0.063228	0.046427	0.072366	0.039656
UCP1	1.12218	0.948667	0.939337	0.610053	1.24426	0.755755	1.74316		1.1126	1.08095	0.802159	1.38101	0.97983	0.833439	1.37482	0.901998
Tfam	1.31646	1.00423	0.756409	0.581178	1.20049	0.799342	1.79307		0.874371	1.24089	1.002	0.817631	1.31431	0.553136	1.21498	0.661756
Nrf1	1.07132	1.06923	0.872997	0.875481	1.11794	1.02173			0.885058	1.08188	1.09889	0.881193	1.03248	0.816652	0.834587
MtCO1	1.01219	0.868687	1.1373	1.0118	0.719534	1.1023	1.2461		0.805009	0.937689	0.731798	0.794111	0.795236	0.645879	0.91445	0.596905
MtCO2	1.20688	1.03645	0.799443	1.04936	1.02337	0.864996	1.07653		0.648887	0.750173	0.838568	0.681865	1.03019	0.635387	1.25929	0.97173
MtND6	1.16062	1.12425	0.766385	0.906748	1.00656	1.08908	1.00603		0.823682	1.04958	0.770288	0.792233	0.792833	0.612262	1.08461	0.707026

## Sheet: Figure 4c
Time(minutes)	Control					TMEM135-AKO
1.38192	-4.31973	-2.08953	-0.57186	2.79072	1.82877	-4.98564	2.21872	2.79994	3.86369	3.72378
9.88868	0.315176	0.060479	0.851044	3.45933	3.61759	-0.91551	1.15541	1.77393	2.51252	4.41317
18.3953	0.153005	1.22325	0.299515	3.49619	3.72054	0.024918	1.21355	1.59197	1.67789	1.62898
26.9941	431.127	470.719	497.58	423.309	461.17	293.598	454.37	383.294	443.65	360.931
35.4907	435.732	472.801	424.916	313.803	378.329	304.71	445.911	358.389	402.887	328.113
43.9831	418.799	457.878	405.607	303.003	366.316	296.306	413.618	332.43	360.123	293.639
52.5672	31.0055	28.5137	36.4408	38.9001	32.5905	23.8906	31.9692	23.8904	23.1193	15.824
61.0702	31.5978	33.6321	42.5403	46.7569	38.8416	22.4033	33.6035	26.8489	27.6987	19.9963
69.568	29.7711	32.3865	41.7338	45.9697	36.9357	20.5616	31.2442	25.3854	26.7133	18.9154
78.1498	396.754	349.105	331.428	304.134	301.198	276.31	288.168	274.042	278.221	288.091
86.6411	310.074	270.157	254.446	225.342	211.51	226.2	202.321	220.252	224.848	210.216
95.1417	281.739	244.498	230.66	201.542	183.357	215.218	207.133	224.292	198.784	220.41
103.729	10.3955	17.5353	18.9266	28.2199	23.1831	11.2739	14.9563	12.0268	24.2062	11.1603
112.231	9.70622	88.707	18.5159	29.1056	24.6185	11.6332	14.7589	11.9106	25.2261	10.7938
120.737	8.57085	78.8863	16.6508	27.1057	23.6891	10.6913	13.6348	10.6608	23.4545	9.54408

## Sheet: Figure 4d
Time(hours)	Control																	TMEM135-AKO
	36.1	37.2	35	36.8	35.3	36.1	36.1	35.8	36.6	36.2	36.8	36.9	37.5	37.2	38.14	37.89	38.02	37.3	37.3	36.6	35.6	36.7	36.6	36.9	37.65	38.25	37.61
	34.33	36	34.5	34.7	33	34.6	34	35.4	36.1	33.3	33.5	34	35.8	32.5	34.5	35.2	34.6	34.7	36.1	34.6	35.4	34.7	33.5	33.7	34.71	35.35	34.73
	34.1	34.9	34.2	33.8	34.2	34.4	33.2	33.1	34.2	34	34.1	33.5	35.2	34.4	34.5	33.2	34.25	34.8	34.7	34.2	34.3	32.7	34.1	33.9	35.75	36.08	33.89
	34.7	33.9	33.4	34.4	33.9	34.1	34.2	33.3	34	34.2	34.8	34.3	34.2	35.4	35	35.05	34.61	35.2	35.5	33.3	34.5	33.2	33.8	33.7	35.01	35.3	34.3
	34.5	34.8	32.4	35.2	34.4	34.4	34.9	35.1	34.5	34.5	34.8	34.5	35.8	34.7	35.1	34.93	35.2	34.1	35	34.6	33.9	34	33.4	33.5	34.4	34.9	34.13
	34	33.5	32.9	34.5	34.3	32.9	34.8	35.1	34.8	34.5	34.8	34.8	35.2	33.1	35.16	34.5	35.18	34.4	34.8	33.9	33.8	33.6	33.4	32.1	35.44	34.4	33.92
	34.8	34.7	33.5	34.7	34	34.5	35	34.3	34.6	34.8	35.6	34.9	34.5	34.5	35.26	34.25	34.74	34.5	34.7	34	34	32.1	32	30	34.72	33.2	33.97

## Sheet: Figure 4e
Control	AKO
2.9	3.4
3.2	2.6
2.7	3.2
2.7	3
2.3	2.8
3	3
3.5	2.6
	3
	2.9
	2.6
	2.9

## Sheet: Figure 4f
Time(weeks)	Control																TMEM135-AKO
0	21.5	23.4	21.7	21.8	22.2	22.3	22.6	21.7	23	22.7	23.6	21.6	21.7	21.6	21.6	24	22.7	21.6	21.9	23.3	23.1	23.9	22.1	21.7	21.8	21	21.7	21.3	24	23	21.1
1	22.4	23.2	24.2	23.2	23.2	22.8	23	23.3	23.9	22.9	24.7	23.2	22.3	21.5	21.3	25.8	23.4	23.9	24	24	24.8	25	22.5	22.3	23.4	22	22.1	22.9	25.4	24	21.7
2	23.6	24.9	25.6	23.7	23.6	22.9	23.7	25.2	25.3	23.8	26.3	24.2	22.8	22.4	22.5	27.5	24.7	25.7	25.8	25.2	25.3	26.7	23.1	23.6	23.8	22.6	23.7	23.6	27	25.3	22.4
3	24.4	26.1	27.7	24.6	24.9	23.1	24.1	27.1	26.9	24.7	27.9	25	24	23.5	23.6	29.3	25.9	27.7	28.3	27.3	26.8	28.1	24.4	25.8	24.9	23.6	25	25.2	28	26.6	23.5
4	25.1	27.1	28.7	25.5	26.1	24.1	25.1	28.1	28	26.3	28.1	26.5	25.3	24.1	23.6	33.6	26.1	28.7	30.3	27.7	28.5	28.8	24.9	26.4	25.8	24.3	24.4	26.6	30.4	28	24.7
5	27.8	29.6	30.5	26.2	26.4	24.4	25.5	28.8	29.2	27.7	30.2	27.5	26	25.4	25.3	34.2	27.7	29.5	33.1	29.3	27.8	28.8	25.5	29.3	27.1	25.2	26.1	28.5	31.9	28.2	26
6	29.3	30.4	31.5	27.4	27.6	25.2	26.1	31.8	31.2	29.4	32.2	28.4	27.8	27.2	27.3	36	28.4	30.5	34.7	30.6	29.5	29.9	26.8	31.7	28.2	26.8	27.4	29.4	33.2	28.9	26.3
7	30.1	31.6	35.5	28.1	29.5	25	26.1	33.5	33.3	31.5	34	29.7	29.8	29	28.1	37	30	33.1	36.9	33.1	30.7	29.8	28.4	32.9	30.6	28.5	29	30.9	33.9	30.1	26.9
8	31.9	32.9	37.2	29.5	30.8	26.3	26.2	36.4	34.6	34	36.4	30.7	31.3	31.2	29.9	40.4	32.3	35.1	38.2	34.8	32.6	31.1	29.6	35.4	32.7	29.7	29.6	33.1	36.9	33.9	28.1
9	34.3	34.4	39.9	31.1	33.4	27.8	26.8	37.4	36	36.3	39.5	32.3	33.1	30.9	31.1	41	34.2	36.3	39.8	35.9	35.2	31.9	32.9	37.6	33.8	31.6	30.5	33.6	37.1	34.9	27.9
10	36.3	35.7	42.8	32.4	34.8	28.8	26.4	37.8	36.3	36.7	39.9	34.1	35	31.1	33	44	36.3	38.6	42.3	38.7	36.2	32	32.6	36.4	36	32.7	30.9		40	37.4	30
11	38.7	38.3	45.4	32.4	36.1	29.3	27.8	40.2	38.7	38.8	42.1	35.8	36.2	31.9	33.9	46.7	38.7	41.1	44.4	41.3	35.4	33.1	34.7	38.1	38.2	34.5	32.4	38.9	41.6	39.8	31
12	41.6	40.7	45.7	32.9	37.2	29.8	28.2	41.8	40.7	41.7	44.2	36.1	37.1	32.6	35.1	46.4	41.5	42.5	44.9	42.5	37.1	33.7	36.7	40.2	40.3	35.9	32.6	40.4	42.5	40.6	33
13	43.2	41.9	46.9	33.9	39.1	30.9	28.7	44.5	43.8	43	45.9	38.3	39	34.9	36.2	48.2	43.4	44.1	46.2	44.5	39.6	35.3	38.5	42.2	42.2	37	33.6	43.1	43.6	42.2	34
14	45.5	43.3	47.7	34	40.1	31.1	28.4	46	45	46	48	37.4	37.7	35.9	37	49	45.5	44.8	47	45.7	41.9	35.9	40.8	44.5	40.2	36.7	33.2	45	44.1	44.4	35.3
15	46.2	44.6	48.4	34.5	41.8	32.2	29.7	47.5	44.8	46.4	48.6	40.2	40	37.4	38.6	49.3	47.1	46.1	47	45.4	43.5	36	43.5	46	43.1	39.7	33.9	46.7	45	43.4	37
16	47.3	45.6	48.3	35.5	43.6	33.1	30.2	50.5	47.3	47.2	49	40.5	41.4	38.7	40.6	49.8	47.8	46.2	47.2	45.7	45.8	37.5	45.4	47.1	44.2	40.5	34.6	47.1	45.2	43.3	38.7
17	41.1	40.9	48.8	37.3	45.3	33.9	30.7	51.2	47.7	47.8	49.1	42.7	43.1	38.5	41.2	50.1	42	46.9	47.4	46	46.9	38.6	47.3	46.9	45.8	42.3	35.9	47.8	45.2	43.7	40.2
18	42	43.8	49.2	38.6	47.1	34.7	31.2	52.2	48.7	48.1	48.7	36	35.6	40.9	42.4	50.6	44.8	47.3	47.7	46.4	47.9	40.2	48.1	47.3	35.8	33.8	37.8	47.1	45.8	44.1	40.5

## Sheet: Figure 4g
Time(after insulin bolus)	Control															TMEM135-AKO
0	96	150	130	83	133	164	149	154	175	163	144	151	185	129	149	128	129	166	155	245	229	105	147	134	96	183	158	147
15	363	279	334	252	277	450	291	199	355	328	320	289	410	344	308	390	336	439	361	545	517	217	531	246	357	468	265	252
30	328	342	395	274	332	595	407	161	286	329	359	324	305	400	322	386	304	466	397	600	600	347	592	250	424	598	287	324
60	314	342	470	213	486	542	366	165	507	291	275	248	555	378	278	401	306	428	429	600	600	466	546	202	541	600	258	232
120	188	217	225	125	215	287	268	187	416	155	230	158	445	176	206	410	380	212	277	600	567	320	359	217	600	435	180	159
AUC
	Control	TMEM135-AKO
	33315	45840
	34905	38017.5
	42772.5	43935
	23902.5	43125
	40942.5	68512.5
	54367.5	66982.5
	39150	42420
	20797.5	57727.5
	48367.5	25920
	31290	57960
	33232.5	61897.5
	28657.5	28627.5
	52725	27382.5
	37417.5
	31672.5

## Sheet: Figure 4h
Time(after insulin bolus)	Control													TMEM135-AKO
0	173	183	171	152	202	159	170	171	151	206	192	201	149	208	194	152	155	208	167	218	189	205	168	120	140	226
15	123	255	259	317	308	115	179	215	135	332	95	115	114	378	124	156	145	226	397	407	299	121	115	111	145	223
30	88	131	219	198	264	87	129	120	166	238	74	109	102	424	115	144	129	159	292	226	155	112	116	93	147	138
60	148	109	153	118	187	102	122	133	154	166	82	132	114	337	123	127	119	177	255	260	126	149	135	108	188	197
120	144	186	196	47	94	124	159	130	178	223	109	203	130	311	103	162	156	193	222	230	159	159	116	116	154	175
AUC
	Control	TMEM135-AKO
	16102.5	41265
	18630	14527.5
	22860	17295
	17070	16275
	23310	22282.5
	13185	31912.5
	17122.5	31425
	17092.5	19830
	19162.5	17347.5
	26040	15150
	11490	12997.5
	17715	19612.5
	14152.5	22260
