# Supplementary material for: TMEM135 links peroxisomes to the regulation of brown fat mitochondrial fission and energy homeostasis
Source: Nat Commun. 2023 Sep 29;14:6099. doi: 10.1038/s41467-023-41849-8 (PMC10541902; doi:10.1038/s41467-023-41849-8)
Supplement: Supplementary file 6 — Source Data [file 41467_2023_41849_MOESM6_ESM.zip › Source Data_NCOMMS22-43318A-07-25-2023/Supplementary Figure 5.xlsx]

## Sheet: Figure 5a
	WT						TMEM135TG
TMEM135	0.595764	1.23574	0.982438	0.865489	1.60781	0.993571	23.035	8.00702	10.2486	9.97446	8.7128	24.5457
Drp1	0.623782	1.25766	1.30459	0.989046	1.29583	0.762375	0.79768	0.402214	1.46165	0.671016	0.69764	0.789757
Fis1	0.534463	1.01293	0.75499	1.29181	2.27576	0.83222	1.33797	0.399355	3.62868	0.707526	0.658973	1.08501
Mff	0.442959	1.48258	0.766138	0.69312	2.41855	1.18563	1.48817	0.343504	4.12223	1.11099	0.98821	1.62978
Opa1	0.642625	1.31853	0.734359	1.39845	1.88605	0.609321	1.04035	0.496922	3.68038	0.558729	0.44844	0.91389
Mfn1	0.525992	1.205	0.595318	1.29103	2.25336	0.911002	1.41782	0.487681	5.20939	1.02019	0.77608	1.29093
Mfn2	0.451916	1.69861	0.528029	1.3965	2.54032	0.695444	1.57092	0.437716	8.29742	0.779194	0.596572	1.21259
UCP1	0.49403	2.24652	0.58134	1.22578	1.92157	0.658021	2.12873	0.129301	5.27438	0.76809	0.622806	0.962939
PGC1a	0.392204	1.51438	0.517023	1.98157	2.59973	0.63213	0.59494	0.243105	3.5896	0.955369	0.902578	0.716315
PPARa	0.804202	1.24756	0.939336	0.957336	1.24985	0.88681	0.655357	0.559686	3.16853	0.588416	0.652489	0.626586
PRDM16	1.00833	1.02301	1.0913	0.996352	0.890051	1.00171	0.567352	0.651711	0.687662	0.583171	0.641079	0.497331
Cidea	0.580472	1.88889	0.896048	1.42215	2.47524	0.289146	1.10673	0.294637	7.31471	0.273527	0.403558	0.929779
Elovl3	0.72786	3.51143	0.579144	1.32384	1.12425	0.453924	1.79921	0.135637	6.56164	0.477263	0.856205	0.940662

## Sheet: Figure 5b
WT	TG
2.275	2.1875
2.4625	2.475
2.59	2.61

## Sheet: Figure 5c
	WT								TMEM135TG
Light cycle	183.148	97.6667	129.926	65.7778	127.556	169.963			106.185	120	82.2963	110.148	128.889	64.2593	181.667	128.778
Dark cycle	1066.59	479	589.382	375.647	185.618	314.824			506.382	496.971	483.441	354.706	285.706	321.265	519.853	388.735

## Sheet: Figure 5d
WT	TG
2.4	3.17857
4	1.88
4.3913	4.92308
3.96154	3.96296
3.85714	0.56
	4.45833
	4.34783
	4.30435
	4.76

## Sheet: Figure 5e
Time(min)	WT								TMEM135TG										Bar graph		WT								TMEM135TG
0	4.05662	3.34109	4.36608	3.59172	4.65016	3.43817			4.40873	4.59949	5.12568	4.60094	4.30739	4.22297	4.0412	4.10522				Light cycle	4.57466	3.71858	4.91961	4.09858	4.90053	3.26597			4.59072	4.93009	4.97965	4.79569	4.7878	4.29023	4.47702	4.40193
20	3.80308	3.59484	4.78589	3.68266	5.25296	3.3991			4.45465	4.75541	5.66782	5.6338	4.16055	3.92736	4.00159	4.34436				Dark cycle	6.23283	4.45188	5.80827	5.00782	5.3948	3.46345			5.83913	5.95802	5.85626	5.56338	5.26187	5.21537	5.05034	5.18838
30	3.97211	3.2988	4.61797	3.45533	5.42519	3.08654			4.27095	5.30111	5.27353	5.21127	4.30739	4.05405	4.27892	4.54364
40	4.52144	3.67943	4.40806	3.81905	5.2099	2.85212			4.50057	4.79439	4.87925	5.11737	4.2095	3.80068	5.78447	4.06536
50	4.43693	3.38338	4.534	3.68266	4.9085	2.96933			4.31688	4.91132	4.78068	5.07042	4.40529	3.96959	4.75436	4.10522
60	4.39468	3.51026	4.61797	3.81905	4.6071	3.12561			4.3628	4.56051	4.68211	4.46009	4.16055	4.47635	4.67512	4.10522
70	4.8595	3.76401	4.78589	3.5008	4.52099	3.16468			4.50057	4.44358	4.68211	4.31925	5.28634	3.88514	4.12044	4.02551
80	4.98627	3.8063	4.82788	3.59172	4.34876	3.08654			4.77612	4.36562	4.63282	4.92958	6.41214	3.75845	4.00159	3.94579
90	5.36658	3.8063	4.86986	3.77359	4.47793	2.89119			5.41906	4.83337	4.63282	4.3662	4.89476	4.94088	4.39778	4.14508
100	4.94401	3.8063	4.95382	4.36463	4.47793	2.89119			4.91389	4.56051	4.48497	4.69484	5.1395	4.47635	4.12044	4.14508
110	4.35242	3.72172	4.91184	4.63742	4.52099	3.04747			5.14351	4.83337	4.7314	4.69484	4.94371	4.2652	4.12044	4.54364
120	4.47919	3.76401	4.86986	5.72858	4.52099	3.12561			4.40873	5.37907	5.42139	4.74178	4.60108	4.22297	4.0412	4.18493
130	4.47919	3.34109	4.91184	4.86474	4.56405	3.36003			4.7302	4.91132	4.78068	4.88263	4.50318	4.34966	4.08082	4.06536
140	4.01437	3.21421	5.16373	4.50102	4.6071	4.02422			4.50057	4.28766	4.63282	5.02347	4.55213	4.2652	4.19968	4.22479
150	3.8876	3.2988	5.12175	4.1373	4.73628	3.63352			4.50057	4.24868	4.3864	4.50704	4.35634	4.2652	4.55626	4.14508
160	3.84534	3.55255	5.12175	3.90998	5.89882	3.63352			4.22503	5.57396	4.7314	4.64789	4.30739	4.09628	4.19968	4.42407
170	3.71857	3.51026	4.78589	3.81905	5.46824	3.0084			4.40873	5.18417	4.82997	4.46009	4.55213	4.01182	4.19968	4.74292
180	3.80308	3.84859	4.74391	3.81905	4.82239	3.24282			4.04133	5.22315	4.78068	5.02347	4.79687	4.43412	4.16006	4.5835
190	5.32432	3.89089	4.70193	3.95544	4.65016	3.08654			4.27095	5.02826	4.7314	4.88263	4.79687	5.15203	4.16006	4.42407
200	4.60596	3.8063	4.78589	3.77359	4.65016	3.16468			4.59242	5.02826	5.3721	4.97653	4.89476	4.72973	4.19968	4.06536
210	4.43693	4.06006	4.95382	3.86451	4.73628	3.47724			4.68427	4.83337	5.76639	5.11737	5.82477	4.22297	4.27892	5.30092
220	4.5637	4.10235	5.24769	4.77381	4.77933	3.51631			4.1791	4.98928	5.76639	4.64789	5.1395	4.47635	4.71474	4.50379
230	4.01437	3.8063	5.58354	4.72835	4.73628	3.16468			4.27095	4.91132	5.51996	4.60094	4.69897	4.34966	4.55626	4.3045
240	4.43693	3.89089	5.70949	4.36463	5.12379	3.16468			4.5465	4.98928	5.07639	4.83568	4.79687	4.09628	4.55626	4.46393
250	5.28206	3.93318	5.24769	4.18277	5.33907	3.28189			4.63835	5.37907	4.92854	4.60094	4.74792	4.43412	4.6355	4.54364
260	6.04268	4.06006	4.78589	4.2737	5.16685	3.32096			4.82204	5.53498	5.02711	4.69484	4.99266	4.13851	5.19017	5.06178
270	6.88781	4.60985	5.41562	4.04637	6.1141	4.02422			6.062	5.65192	5.12568	4.74178	5.48213	4.81419	6.8542	5.73934
280	5.95817	4.77902	5.28967	4.54649	5.94187	4.33678			5.64868	6.39252	5.76639	5.21127	6.41214	6.03885	6.53724	6.05819
290	6.38073	5.54028	5.70949	5.86497	6.28633	3.98515			5.05166	7.17209	5.86496	6.33803	6.60793	6.08108	5.54675	5.5002
300	5.70463	4.69444	6.88497	5.63765	5.8127	3.7898			5.6946	6.47047	6.99852	6.43192	6.1674	5.86993	6.06181	5.30092
310	6.46524	4.56756	7.17884	5.36486	5.59742	3.75073			6.29162	6.66537	6.01281	6.38498	6.41214	6.12331	6.458	5.5002
320	6.54976	4.48298	6.08732	5.09207	5.25296	4.61027			6.56716	6.27558	6.0621	6.00939	5.18845	5.65878	5.70523	5.18135
330	6.5075	4.27152	6.38119	5.54671	5.16685	3.47724			7.2101	6.08069	6.30853	5.86855	6.21635	6.12331	5.74485	5.06178
340	6.54976	4.99048	6.00336	5.59218	5.12379	3.82887			6.88863	6.31456	6.01281	7.41784	6.41214	5.95439	5.78447	4.90235
350	6.5075	3.38338	6.67506	5.50125	4.95156	3.55538			6.93456	6.2366	5.7171	5.86855	5.33529	6.03885	5.50713	4.8625
360	7.01458	4.48298	6.1293	5.41032	5.2099	3.47724			5.83238	5.92477	5.7171	5.02347	6.46109	5.27872	5.07132	4.90235
370	6.46524	4.44069	7.64064	5.77404	5.29602	3.20375			6.33754	5.92477	5.96353	5.25822	5.58003	5.36318	5.98257	5.61977
380	6.54976	4.3561	6.5911	5.09207	5.25296	3.28189			5.41906	6.35354	5.86496	5.07042	4.94371	5.44764	5.38827	5.14149
390	6.42299	4.48298	5.79345	5.27393	5.25296	3.32096			6.56716	6.2366	5.66782	6.24413	6.36319	5.15203	4.6355	6.61618
400	6.71878	4.39839	6.42317	5.27393	5.33907	3.28189			6.61309	5.88579	6.35781	5.91549	5.97161	4.98311	4.59588	4.94221
410	6.46524	4.22922	5.83543	5.09207	5.2099	3.98515			6.19977	5.6909	6.01281	6.15024	5.58003	4.39189	4.39778	4.94221
420	7.14135	4.48298	5.4576	5.00114	5.38213	3.55538			5.32721	5.80783	5.7171	6.43192	4.99266	4.60304	4.4374	5.02192
430	6.29622	4.18693	6.33921	4.54649	5.42519	3.43817			5.51091	5.49601	5.61853	5.16432	5.0416	4.85642	4.39778	5.02192
440	6.12719	4.3561	5.54156	4.41009	4.9085	3.51631			5.46498	5.53498	5.32282	5.02347	4.79687	4.89865	4.55626	5.2212
450	6.76104	4.60985	5.62552	6.18322	5.03768	3.24282			5.28129	5.37907	5.61853	5.07042	4.84581	4.56081	4.59588	4.8625
460	6.29622	4.60985	5.62552	5.45578	4.95156	3.20375			5.18944	5.80783	5.61853	4.69484	4.79687	4.64527	4.27892	5.06178
470	6.16945	4.01776	5.41562	5.183	4.73628	3.08654			5.09759	5.92477	5.56925	4.69484	4.55213	4.81419	4.51664	4.98207
480	6.42299	4.10235	5.37364	4.63742	5.08073	3.12561			5.74053	6.74332	5.91424	4.64789	4.45423	4.6875	4.27892	5.14149
490	6.25396	4.27152	5.37364	4.45556	6.84607	3.24282			5.18944	6.04171	6.60424	4.78873	4.40529	5.19426	4.4374	4.8625
500	6.67653	4.01776	5.12175	4.22823	6.37244	3.67259			5.37313	5.92477	6.50567	5.7277	4.40529	7.60135	5.19017	5.10163
510	6.29622	4.18693	5.20571	4.18277	5.5113	3.51631			5.05166	5.84681	6.85067	7.60563	4.60108	5.36318	5.86371	5.38063
520	6.00042	4.27152	5.28967	4.22823	5.5113	3.04747			5.18944	5.57396	6.35781	6.15024	4.79687	4.98311	6.29953	5.81905
530	6.21171	4.65215	5.16373	4.00091	5.16685	3.16468			6.47532	5.57396	5.56925	5.86855	4.79687	4.39189	4.95246	4.98207
540	6.25396	4.48298	5.16373	4.41009	5.33907	3.32096			5.55683	5.37907	5.47067	5.16432	4.60108	4.64527	4.27892	4.94221
550	6.08494	4.48298	5.03778	4.31916	5.59742	3.16468			6.61309	5.30111	5.3721	5.07042	4.74792	4.85642	4.08082	5.54006
560	6.00042	4.44069	5.24769	4.36463	5.29602	3.24282			7.5775	5.26213	5.66782	4.69484	4.84581	4.05405	3.96197	4.98207
570	5.8314	4.06006	6.21327	4.77381	5.55436	3.36003			6.10792	5.34009	5.42139	4.74178	4.55213	4.77196	4.47702	4.94221
580	5.49334	4.60985	6.08732	5.41032	5.68353	2.93026			5.23536	5.41805	5.47067	5.02347	5.0416	5.06757	4.31854	4.98207
590	5.5356	4.48298	5.58354	5.50125	5.38213	3.24282			5.55683	5.49601	5.32282	5.07042	5.28634	4.6875	4.51664	5.14149
600	4.94401	4.82132	4.95382	4.91021	5.03768	3.36003			4.86797	6.47047	5.32282	5.16432	4.84581	5.06757	5.34865	5.18135
610	4.8595	5.11736	5.03778	5.00114	4.9085	3.43817			4.86797	6.62639	5.47067	5.16432	4.84581	5.06757	5.50713	4.70307

## Sheet: Figure 5f
Time(min)	WT								TMEM135TG										Bar graph		WT								TMEM135TG
0	3.00021	2.41066	3.4005	2.63696	3.70291	2.77398			3.44432	3.74196	4.09068	3.80282	3.47528	3.16723	3.28843	3.18852				Light cycle	3.48851	2.93853	3.95715	3.19265	3.82889	2.62927			3.68755	3.97872	3.92092	3.96627	3.92487	3.45971	3.74186	3.6417
20	2.78893	2.749	3.82032	2.72789	4.17653	2.69584			3.39839	3.93685	4.82997	4.88263	3.37739	2.99831	3.24881	3.3878				Dark cycle	4.66934	3.48165	4.43276	3.90597	4.16387	2.69584			4.59647	4.66943	4.61833	4.44076	4.23973	4.2118	4.13443	4.23182
30	3.00021	2.49524	3.77834	2.54603	4.43488	2.42235			3.2147	4.4046	4.33711	4.41315	3.57318	3.04054	3.60539	3.74651
40	3.42278	2.87587	3.52645	2.90975	4.21959	2.26607			3.53617	4.05379	3.89354	4.3662	3.47528	2.82939	4.8336	3.34795
50	3.29601	2.57983	3.69437	2.81882	3.87514	2.34421			3.49024	4.01481	3.74569	4.3662	3.57318	3.04054	3.88273	3.3878
60	3.29601	2.749	3.82032	3.00068	3.53068	2.42235			3.44432	3.54707	3.64712	3.66197	3.37739	3.50507	3.88273	3.34795
70	3.71857	2.96046	3.90428	2.72789	3.44456	2.53956			3.53617	3.46911	3.54855	3.42723	4.45423	2.99831	3.32805	3.34795
80	3.80308	2.96046	3.8623	2.77336	3.27234	2.42235			3.81171	3.35217	3.44997	3.94366	5.1395	2.82939	3.12995	3.26823
90	4.18339	3.00275	3.82032	2.90975	3.31539	2.26607			4.45465	3.78094	3.44997	3.42723	4.0137	3.80068	3.44691	3.3878
100	3.84534	3.04504	3.98825	3.54626	3.44456	2.34421			4.04133	3.664	3.30212	3.80282	4.35634	3.50507	3.28843	3.3878
110	3.29601	3.00275	4.03023	3.72812	3.40151	2.42235			4.1791	3.93685	3.59783	3.75587	4.1116	3.42061	3.36767	3.86608
120	3.46503	3.08733	3.90428	4.63742	3.40151	2.50049			3.44432	4.59949	4.13997	3.80282	3.72002	3.42061	3.36767	3.46752
130	3.46503	2.66441	3.98825	3.86451	3.44456	2.77398			3.62801	4.13175	3.74569	3.99061	3.57318	3.58953	3.40729	3.30809
140	2.95796	2.49524	4.28212	3.59172	3.48762	3.32096			3.53617	3.54707	3.64712	4.3662	3.57318	3.50507	3.52615	3.3878
150	2.95796	2.62212	4.19815	3.22801	3.70291	3.0084			3.62801	3.54707	3.49926	3.70892	3.37739	3.50507	3.96197	3.3878
160	2.87344	2.83358	4.11419	3.00068	4.65016	3.0084			3.39839	4.79439	3.84426	3.80282	3.32844	3.33615	3.60539	3.62694
170	2.74667	2.79129	3.90428	2.90975	4.34876	2.38328			3.62801	4.36562	3.89354	3.70892	3.72002	3.25169	3.52615	4.06536
180	2.83119	3.12963	3.82032	2.90975	3.83208	2.6177			3.26062	4.24868	3.79497	4.13145	3.96476	3.71622	3.52615	3.86608
190	4.18339	3.08733	3.82032	3.00068	3.65985	2.42235			3.44432	3.89788	3.74569	4.03756	4.0137	4.39189	3.48653	3.62694
200	3.50729	3.08733	3.8623	2.86429	3.61679	2.50049			3.71986	3.78094	4.33711	4.1784	4.0137	4.01182	3.52615	3.3878
210	3.42278	3.2988	3.94626	2.95522	3.65985	2.77398			3.76579	3.58605	4.63282	4.31925	4.84581	3.5473	3.60539	4.5835
220	3.54955	3.34109	4.28212	3.68266	3.70291	2.89119			3.39839	3.78094	4.63282	3.89671	4.40529	3.71622	4.16006	3.74651
230	3.04247	3.00275	4.57599	3.81905	3.65985	2.57863			3.39839	3.74196	4.48497	3.84977	3.96476	3.67399	3.92234	3.54723
240	3.42278	3.04504	4.57599	3.40987	4.04736	2.57863			3.67394	3.93685	3.99211	3.94366	3.86686	3.42061	3.84311	3.6668
250	4.09888	3.08733	4.15617	3.27347	4.17653	2.65677			3.81171	4.44358	3.74569	3.75587	3.86686	3.67399	3.88273	3.74651
260	4.69047	3.2565	3.61041	3.45533	4.09042	2.69584			4.13318	4.48256	3.84426	3.80282	4.1116	3.42061	4.51664	4.34436
270	5.32432	3.67943	4.15617	3.27347	5.08073	3.36003			5.14351	4.63847	3.99211	3.94366	4.69897	4.09628	5.86371	4.90235
280	4.64822	3.67943	4.03023	3.81905	4.86545	3.51631			4.7302	5.45703	4.78068	4.46009	5.33529	5.19426	5.50713	5.14149
290	4.98627	4.27152	4.61797	5.00114	5.03768	3.20375			4.13318	5.96375	4.82997	5.39906	5.43319	5.19426	4.67512	4.5835
300	4.47919	3.63713	5.4576	4.68288	4.6071	2.96933			4.68427	5.30111	5.56925	5.39906	5.18845	4.89865	5.07132	4.42407
310	5.02852	3.51026	5.54156	4.41009	4.52099	2.93026			5.09759	5.34009	4.7314	5.30516	5.18845	5.06757	5.34865	4.62336
320	5.11304	3.46796	4.70193	4.09184	4.17653	3.51631			5.28129	5.02826	4.78068	5.07042	4.1116	4.64527	4.79398	4.34436
330	4.94401	3.34109	4.86986	4.36463	4.00431	2.65677			5.78645	4.75541	4.97782	4.83568	5.0416	4.89865	4.67512	4.22479
340	4.90175	3.84859	4.534	4.36463	3.87514	2.96933			5.41906	4.87235	4.78068	5.91549	5.18845	4.77196	4.6355	3.98565
350	4.90175	2.62212	4.9958	4.22823	3.87514	2.77398			5.41906	4.83337	4.63282	4.69484	4.2095	4.81419	4.4374	4.02551
360	5.11304	3.55255	4.534	4.18277	4.21959	2.73491			4.5465	4.63847	4.58354	3.99061	5.28634	4.30743	4.0412	3.98565
370	4.77498	3.51026	5.79345	4.59195	4.26265	2.46142			4.82204	4.59949	4.7314	4.22535	4.50318	4.43412	4.87322	4.62336
380	4.81724	3.34109	5.12175	4.04637	4.13348	2.50049			4.13318	4.87235	4.58354	4.03756	3.96476	4.51858	4.31854	4.26465
390	4.73273	3.51026	4.40806	4.09184	4.00431	2.53956			5.00574	4.91132	4.43568	5.02347	5.18845	4.22297	3.64501	5.5002
400	4.94401	3.42567	4.95382	4.04637	4.04736	2.57863			4.86797	4.59949	5.12568	4.83568	4.84581	4.01182	3.68463	4.10522
410	4.81724	3.2565	4.36608	3.90998	3.96125	3.08654			4.59242	4.4046	4.87925	4.88263	4.50318	3.46284	3.56577	4.06536
420	5.45109	3.51026	4.11419	3.77359	4.09042	2.77398			3.94948	4.48256	4.58354	5.02347	3.96476	3.67399	3.52615	3.98565
430	4.69047	3.2565	4.91184	3.3644	4.17653	2.65677			4.13318	4.17073	4.48497	4.03756	3.96476	3.96959	3.44691	3.98565
440	4.5637	3.38338	4.28212	3.18254	3.65985	2.69584			4.04133	4.17073	4.13997	3.84977	3.81792	3.96959	3.68463	4.22479
450	5.02852	3.51026	4.28212	4.77381	3.70291	2.46142			3.85764	3.97583	4.23854	3.94366	3.81792	3.67399	3.84311	4.02551
460	4.73273	3.55255	4.24013	4.2737	3.65985	2.46142			3.90356	4.44358	4.23854	3.56807	3.76897	3.71622	3.52615	4.22479
470	4.60596	3.00275	4.03023	4.00091	3.48762	2.34421			3.99541	4.67745	4.13997	3.52113	3.57318	3.92736	3.68463	4.14508
480	4.81724	3.12963	3.98825	3.54626	3.78902	2.38328			4.68427	5.30111	4.53425	3.52113	3.62212	3.80068	3.40729	4.14508
490	4.64822	3.2988	3.94626	3.31894	5.42519	2.42235			4.22503	4.75541	5.22425	3.70892	3.57318	4.2652	3.64501	3.90594
500	4.98627	3.08733	3.73636	3.09161	5.12379	2.85212			4.3628	4.71643	5.22425	4.64789	3.62212	6.16554	4.39778	4.06536
510	4.64822	3.21421	3.82032	3.09161	4.39182	2.77398			4.1791	4.56051	5.56925	6.24413	3.76897	4.34966	4.91284	4.34436
520	4.47919	3.34109	3.90428	3.18254	4.3057	2.38328			4.22503	4.28766	5.02711	4.97653	3.86686	3.92736	5.19017	4.70307
530	4.5637	3.59484	3.98825	3.04615	4.00431	2.46142			5.28129	4.28766	4.43568	4.69484	3.76897	3.42061	4.12044	4.02551
540	4.64822	3.55255	4.03023	3.45533	4.13348	2.65677			4.5465	4.09277	4.3864	4.03756	3.62212	3.58953	3.52615	3.90594
550	4.52144	3.55255	3.98825	3.40987	4.3057	2.42235			5.41906	3.97583	4.13997	3.89671	3.67107	3.71622	3.28843	4.46393
560	4.47919	3.55255	4.11419	3.45533	3.96125	2.50049			6.15385	3.97583	4.28783	3.47418	3.81792	3.08277	3.12995	4.02551
570	4.35242	3.2988	4.86986	3.86451	4.17653	2.65677			4.86797	4.05379	4.13997	3.56807	3.67107	3.63176	3.64501	3.98565
580	4.09888	3.8063	4.74391	4.2737	4.17653	2.30514			4.08726	4.24868	4.13997	3.80282	4.1116	3.88514	3.52615	3.90594
590	4.05662	3.63713	4.28212	4.31916	3.96125	2.57863			4.3628	4.4046	4.13997	3.99061	4.35634	3.71622	3.68463	4.10522
600	3.63406	4.01776	3.73636	3.72812	3.74596	2.69584			3.76579	5.37907	4.23854	4.22535	3.91581	4.18074	4.51664	4.14508
610	3.54955	4.10235	3.77834	3.81905	3.70291	2.73491			3.71986	5.22315	4.28783	4.1784	3.86686	4.09628	4.59588	3.6668

## Sheet: Figure 5g
Time(min)	WT								TMEM135 TG										Bar graph		WT								TMEM135 TG
0	0.743	0.731	0.775	0.733	0.791	0.8			0.776	0.812	0.799	0.827	0.81	0.753	0.811	0.776				Light	0.761667	0.789778	0.804333	0.777815	0.778815	0.803222			0.801481	0.805481	0.786	0.82637	0.818074	0.805222	0.83563	0.827111
20	0.735	0.766	0.806	0.743	0.792	0.789			0.762	0.822	0.847	0.867	0.817	0.759	0.81	0.783				Dark	0.749647	0.781882	0.762324	0.778206	0.770294	0.776971			0.785882	0.782382	0.787441	0.796176	0.804824	0.806765	0.816765	0.815265
30	0.752	0.756	0.819	0.739	0.811	0.786			0.758	0.83	0.82	0.847	0.828	0.753	0.843	0.831
40	0.759	0.786	0.803	0.765	0.814	0.794			0.786	0.841	0.799	0.852	0.817	0.749	0.839	0.823
50	0.748	0.761	0.816	0.766	0.784	0.784			0.802	0.819	0.782	0.859	0.812	0.762	0.819	0.822
60	0.748	0.781	0.824	0.788	0.768	0.783			0.786	0.777	0.77	0.828	0.806	0.784	0.834	0.816
70	0.766	0.786	0.816	0.777	0.761	0.799			0.781	0.779	0.758	0.793	0.841	0.766	0.807	0.83
80	0.763	0.778	0.8	0.781	0.747	0.79			0.792	0.767	0.751	0.798	0.806	0.752	0.783	0.834
90	0.784	0.787	0.785	0.779	0.744	0.784			0.821	0.784	0.744	0.792	0.812	0.773	0.78	0.821
100	0.777	0.796	0.809	0.807	0.764	0.803			0.82	0.801	0.739	0.81	0.84	0.788	0.802	0.818
110	0.762	0.809	0.819	0.808	0.752	0.792			0.814	0.813	0.76	0.799	0.825	0.804	0.819	0.854
120	0.776	0.821	0.803	0.808	0.755	0.806			0.779	0.852	0.764	0.804	0.81	0.815	0.832	0.828
130	0.774	0.796	0.813	0.794	0.751	0.822			0.773	0.841	0.783	0.818	0.789	0.826	0.836	0.818
140	0.74	0.786	0.829	0.795	0.762	0.825			0.789	0.83	0.789	0.866	0.783	0.822	0.839	0.808
150	0.759	0.799	0.822	0.782	0.778	0.829			0.807	0.83	0.792	0.824	0.777	0.817	0.874	0.814
160	0.747	0.797	0.809	0.766	0.786	0.829			0.806	0.859	0.815	0.818	0.778	0.812	0.858	0.825
170	0.742	0.792	0.811	0.759	0.796	0.803			0.823	0.84	0.805	0.827	0.816	0.81	0.839	0.855
180	0.745	0.807	0.804	0.762	0.795	0.801			0.808	0.815	0.795	0.823	0.83	0.831	0.844	0.842
190	0.783	0.796	0.81	0.758	0.787	0.781			0.802	0.773	0.792	0.828	0.83	0.853	0.843	0.825
200	0.764	0.814	0.802	0.758	0.778	0.786			0.811	0.756	0.806	0.84	0.82	0.852	0.84	0.827
210	0.764	0.812	0.795	0.763	0.776	0.795			0.804	0.742	0.806	0.848	0.836	0.838	0.845	0.861
220	0.772	0.815	0.818	0.776	0.77	0.824			0.811	0.757	0.802	0.836	0.853	0.833	0.881	0.83
230	0.761	0.793	0.814	0.808	0.774	0.816			0.799	0.765	0.811	0.836	0.841	0.839	0.865	0.827
240	0.773	0.782	0.797	0.782	0.789	0.817			0.808	0.787	0.785	0.818	0.809	0.835	0.845	0.82
250	0.779	0.786	0.793	0.787	0.787	0.808			0.824	0.826	0.762	0.814	0.816	0.831	0.844	0.825
260	0.778	0.796	0.754	0.813	0.79	0.809			0.856	0.812	0.761	0.811	0.829	0.832	0.871	0.862
270	0.771	0.795	0.771	0.804	0.826	0.832			0.842	0.818	0.785	0.829	0.857	0.852	0.859	0.857
280	0.78	0.774	0.763	0.836	0.82	0.811			0.833	0.853	0.826	0.859	0.834	0.861	0.845	0.849
290	0.781	0.767	0.807	0.849	0.806	0.799			0.815	0.831	0.821	0.851	0.824	0.852	0.844	0.835
300	0.785	0.776	0.791	0.83	0.796	0.786			0.819	0.821	0.791	0.841	0.841	0.835	0.834	0.836
310	0.78	0.771	0.774	0.823	0.806	0.779			0.812	0.803	0.791	0.83	0.811	0.829	0.829	0.839
320	0.777	0.771	0.771	0.799	0.8	0.763			0.804	0.797	0.786	0.845	0.795	0.826	0.836	0.833
330	0.761	0.785	0.762	0.783	0.774	0.767			0.804	0.783	0.792	0.822	0.805	0.802	0.814	0.832
340	0.751	0.777	0.756	0.778	0.761	0.776			0.79	0.77	0.799	0.796	0.805	0.803	0.803	0.817
350	0.749	0.77	0.75	0.767	0.778	0.779			0.78	0.773	0.814	0.805	0.796	0.797	0.802	0.826
360	0.729	0.797	0.743	0.778	0.808	0.791			0.778	0.783	0.801	0.796	0.814	0.815	0.8	0.816
370	0.737	0.786	0.756	0.792	0.8	0.767			0.763	0.774	0.792	0.803	0.811	0.828	0.82	0.824
380	0.737	0.774	0.774	0.792	0.785	0.765			0.762	0.767	0.779	0.796	0.797	0.835	0.802	0.827
390	0.736	0.781	0.761	0.777	0.765	0.764			0.76	0.791	0.78	0.804	0.815	0.822	0.782	0.834
400	0.737	0.782	0.769	0.774	0.753	0.791			0.739	0.784	0.807	0.813	0.811	0.808	0.804	0.832
410	0.741	0.765	0.747	0.769	0.756	0.778			0.739	0.777	0.81	0.794	0.812	0.795	0.812	0.82
420	0.765	0.779	0.754	0.753	0.76	0.777			0.74	0.776	0.803	0.781	0.793	0.8	0.793	0.794
430	0.747	0.779	0.775	0.741	0.766	0.78			0.745	0.758	0.797	0.777	0.791	0.82	0.783	0.789
440	0.746	0.775	0.772	0.726	0.748	0.768			0.738	0.75	0.771	0.773	0.789	0.816	0.808	0.81
450	0.742	0.764	0.764	0.773	0.734	0.757			0.728	0.737	0.749	0.775	0.795	0.809	0.835	0.827
460	0.753	0.775	0.752	0.786	0.734	0.759			0.75	0.762	0.753	0.761	0.787	0.802	0.822	0.835
470	0.747	0.753	0.749	0.774	0.736	0.755			0.783	0.792	0.743	0.751	0.788	0.817	0.814	0.833
480	0.748	0.763	0.745	0.763	0.749	0.755			0.81	0.787	0.764	0.756	0.809	0.81	0.799	0.808
490	0.747	0.766	0.736	0.744	0.79	0.748			0.809	0.791	0.792	0.778	0.81	0.821	0.818	0.804
500	0.75	0.771	0.732	0.734	0.802	0.777			0.809	0.792	0.799	0.817	0.822	0.811	0.846	0.796
510	0.743	0.769	0.732	0.742	0.798	0.784			0.828	0.779	0.809	0.82	0.818	0.809	0.838	0.81
520	0.744	0.782	0.737	0.756	0.786	0.78			0.819	0.768	0.795	0.809	0.81	0.787	0.824	0.812
530	0.733	0.774	0.77	0.754	0.777	0.777			0.813	0.772	0.796	0.797	0.79	0.781	0.829	0.809
540	0.745	0.787	0.777	0.778	0.774	0.796			0.814	0.763	0.797	0.79	0.782	0.776	0.817	0.788
550	0.742	0.797	0.785	0.793	0.765	0.765			0.819	0.751	0.778	0.772	0.772	0.768	0.803	0.807
560	0.75	0.796	0.786	0.792	0.751	0.771			0.811	0.757	0.759	0.739	0.785	0.755	0.786	0.813
570	0.746	0.815	0.784	0.807	0.747	0.786			0.796	0.762	0.763	0.758	0.802	0.754	0.812	0.8
580	0.751	0.822	0.775	0.788	0.733	0.778			0.78	0.78	0.756	0.758	0.818	0.767	0.811	0.781
590	0.736	0.813	0.767	0.787	0.735	0.796			0.787	0.798	0.775	0.783	0.826	0.793	0.82	0.798
600	0.737	0.829	0.755	0.763	0.744	0.799			0.776	0.828	0.804	0.813	0.808	0.819	0.849	0.802
610	0.735	0.799	0.748	0.758	0.753	0.793			0.767	0.791	0.781	0.807	0.798	0.807	0.836	0.783

## Sheet: Figure 5h
DaysFromStart	HoursFromStart	50C_1_WT_30.3	512_1_TG_25.2	564_1_TG_26.3	56F_1_TG_29.8	5A0_1_WT_31.5	593_1_TG_30.4	5AC_1_WT_32.2	6FB_1_TG_31.6	512_2_TG_24.5	564_2_WT_25.1	56F_2_WT_27	5A0_2_WT_26.1	593_2_WT_27.6	5AC_2_TG_25.3	6FB_2_TG_25	50C_3_WT_23.1	512_3_TG_18.4	564_3_WT_23.3	56F_3_WT_22.7	5A0_3_TG_16.9	593_3_TG_17.6	6FB_3_TG_17.2	50C_5_TG_26	50D_5_WT_28	512_5_TG_31.5	564_5_WT_25.8	56F_5_TG_26.7	5A0_5_TG_28	593_5_TG_29.8	5AC_5_WT_31.1	6FB_5_WT_26
0.0416667	1	102.336	86.1723	89.8692	91.8817	109.099	96.294	107.983	104.838	108.227	95.3292	102.764	91.3716	102.412	113.978	106.009	49.8983	48.9973	50.1785	34.6001	70.0367	72.5832	59.6994	92.3614	58.3006	69.5051	82.4058	61.8216	95.6019	68.2663	71.748	65.8091
0.0833333	2	87.5656	68.9349	89.4472	87.8969	90.4917	88.8186	87.6698	78.8905	89.3828	118.267	76.843	42.7112	69.1431	75.1598	72.9866	119.111	98.4425	107.241	91.392	129.549	115.076	79.6681	72.7215	61.7286	56.1959	63.6427	64.1899	59.6149	88.8392	63.9139	94.7292
0.125	3	81.6438	88.1408	139.662	109.687	115.578	80.4635	82.2311	88.1682	93.2392	116.393	95.7528	37.6031	59.362	59.1169	96.5618	71.0072	73.7297	89.6485	102.925	89.5868	80.9416	85.9595	66.0186	89.1588	100.576	73.2711	116.535	63.0352	113.292	84.1667	82.2074
0.166667	4	93.0274	68.53	133.438	117.247	124.562	83.8006	104.517	77.0709	85.8046	81.5406	86.7119	74.6821	63.5908	81.5524	68.5383	89.3172	86.9351	95.9601	80.2627	93.1635	105.858	84.4485	91.5023	73.0208	75.7077	85.6673	72.3938	87.0876	72.214	62.6361	70.1084
0.208333	5	87.9441	83.4429	115.167	128.711	107.2	101.711	99.4459	85.0742	116.572	111.598	118.509	100.253	95.9795	133.41	125.237	103.372	136.335	124.836	141.735	109.959	115.794	102.999	122.837	111.84	115.819	111.075	94.4967	126.963	113.343	94.1771	111.985
0.25	6	86.6873	86.8744	116.115	134.294	142.048	123.127	126.798	95.417	126.882	121.511	126.122	161.262	109.364	140.703	131.681	118.565	145.03	108.239	140.633	137.991	143.165	138.042	133.503	126.124	121.252	121.546	128.165	143.823	142.488	82.6425	120.785
0.291667	7	129.934	117.915	110.421	118.24	138.015	128.077	125.043	107.877	128.171	121.44	127.165	138.636	99.9408	133.087	123.972	116.159	131.699	138.289	145.209	112.8	135.582	118.863	135.935	141.82	142.88	130.518	140.254	133.35	147.944	111.084	122.801
0.333333	8	102.469	121.309	128.106	130.026	106.2	126.041	129.458	127.339	125.696	128.241	131.248	146.851	128.391	128.178	126.483	140.688	136.933	131.702	95.8768	113.857	114.856	128.774	130.468	144.807	153.142	130.178	144.816	94.968	144.846	140.479	124.357
0.375	9	110.296	121.547	132.227	98.1491	115.195	141.496	128.8	161.062	113.989	131.607	137.49	156.665	131.182	122.251	110.832	127.789	146.663	88.6865	162.859	113.637	86.4558	123.076	128.982	144.501	153.142	138.754	141.113	131.396	135.107	148.899	129.95
0.416667	10	124.269	125.624	101.647	82.5249	136.359	105.09	131.253	122.479	91.1519	126.227	134.411	154.644	149.897	110.088	125.253	94.7012	108.495	131.38	112.841	109.499	107.265	134.711	85.1615	137.823	150.033	148.976	147.839	100.498	128.651	144.138	124.803
0.458333	11	141.701	128.812	80.7055	75.752	97.7099	103.714	125.597	101.404	141.049	108.686	132.667	142.698	139.681	67.0977	111.394	144.276	78.1662	99.949	100.776	135.798	129.276	143.459	131.222	142.898	136.523	145.456	128.284	77.2213	96.5257	142.176	123.045
0.5	12	126.227	129.42	80.1544	99.2821	86.0513	87.1362	118.688	103.184	100.486	63.6945	117.559	83.5688	136.798	106.286	56.8702	145.243	134.164	118.946	122.021	124.55	142.15	96.6345	102.298	126.304	106.828	131.819	94.2893	113.108	94.9291	127.592	81.9311
0.541667	13	129.889	124.299	91.504	82.2186	98.0532	108.963	113.53	127.933	71.7884	92.4228	80.702	57.7391	110.209	85.6045	85.3827	97.7635	97.5995	96.3276	113.618	88.4982	111.999	82.6956	76.8754	101.106	82.9009	100.505	94.506	85.0498	100.505	91.7385	59.988
0.583333	14	100.312	112.948	120.318	123.228	148.674	132.419	90.9875	147.81	107.309	78.534	85.1827	92.5917	69.7174	63.9994	97.5559	83.3064	93.4399	128.519	104.095	86.0924	77.1711	136.259	80.1404	74.2759	99.1722	74.2961	117.024	75.1469	73.8243	68.8834	107.682
0.625	15	83.2059	123.277	97.3463	90.286	86.8415	127.083	83.4878	104.309	83.8649	60.9437	90.7023	143.419	95.9713	97.634	86.4414	114.812	103.086	107.272	99.9923	117.528	79.7263	128.313	79.7794	87.285	97.0484	85.671	135.055	84.0754	94.3632	110.209	130.097
0.666667	16	102.679	104.224	80.1145	88.4861	73.6027	98.3927	88.9663	75.0482	120.083	114.552	123.871	128.027	131.99	96.1072	124.915	106.79	91.6249	119.016	98.9603	85.9766	110.7	110.119	127.741	124.763	102.145	95.6344	131.06	125.628	140.683	125.864	120.782
0.708333	17	81.5394	87.7792	85.0905	100.632	88.8005	84.9825	89.6357	86.1323	85.1517	132.016	133.839	127.884	121.657	121.836	116.314	77.6542	80.5699	78.7286	99.0069	88.0321	95.7501	77.2457	123.13	116.588	104.515	102.524	105.326	134.476	129.366	110.087	107.003
0.75	18	95.2746	97.0101	98.6143	83.1664	87.4572	95.1406	81.6744	109.117	114.756	120.15	117.198	104.033	106.268	126.754	90.3889	102.836	78.5903	103.468	80.7402	94.4039	72.6857	87.4789	91.4231	80.754	118.141	72.5132	76.3792	128.31	84.288	67.6385	77.0035
0.791667	19	88.4878	94.238	83.0755	105.509	78.0276	83.4283	80.5027	89.4596	85.5169	95.1528	68.7325	57.045	70.0802	79.44	76.3865	83.8099	80.1198	82.8537	67.5951	74.4404	70.2536	79.338	89.8086	56.8468	74.0376	73.688	65.6363	104.254	70.1938	91.5617	86.6598
0.833333	20	91.5636	82.8515	73.2554	85.5256	59.8104	79.7414	87.2846	72.5421	79.5867	80.0506	40.1921	47.517	87.4781	70.9897	107.188	84.346	90.6829	71.7639	78.9914	85.0993	107.95	61.6032	74.5409	75.1147	57.4092	82.0807	55.4071	91.4832	64.0184	87.3122	99.394
0.875	21	82.6192	85.8928	91.9617	83.3189	76.9006	71.8861	67.1905	75.9602	75.6183	55.7331	67.4711	83.8691	68.0944	116.568	78.1731	71.7529	65.6712	69.7298	69.7156	80.7695	73.8439	97.4679	102.027	79.7801	63.1295	86.3237	55.1204	59.5932	60.8831	112.281	83.991
0.916667	22	97.5988	80.1073	71.9151	80.4917	75.4918	82.8318	81.1592	76.3327	82.2899	86.7478	52.2207	73.9045	84.5913	77.4263	86.8258	67.6009	91.6727	91.8894	79.628	84.5668	72.7183	76.7572	71.0779	60.7148	52.4649	70.4153	73.7108	89.7583	60.1019	76.5465	80.5217
0.958333	23	72.7296	80.6505	89.8455	103.444	57.8299	69.3624	68.0994	82.5515	73.3844	59.1627	52.6479	53.0248	68.2045	92.7315	94.6102	89.1988	101.354	65.3771	76.5262	74.1667	78.1985	66.3892	90.4456	84.4457	67.4321	93.0403	56.5779	95.559	75.3279	84.2233	94.3666
1	24	85.8368	79.5508	78.455	77.9993	72.7868	90.0241	92.3278	62.0524	61.1508	50.7824	40.7838	59.4673	99.4452	99.074	69.5562	58.9144	75.5254	73.8881	84.6321	104.073	90.1156	97.4668	73.7543	65.7563	66.2642	95.9354	55.1897	64.0555	54.1261	66.5817	71.7685
1.04167	25	102.944	79.7468	95.6676	89.8073	54.7302	72.6902	81.235	83.9719	83.0709	56.3681	65.2315	75.1435	64.497	76.1396	98.0653	65.9734	63.6039	78.3104	71.2899	67.6673	70.5457	75.1182	119.572	59.6214	63.6659	69.061	80.9183	118.106	75.3748	81.9904	67.4384
1.08333	26	84.7438	82.3938	102.594	103.198	95.3605	91.7302	90.6122	72.2911	73.7061	66.1889	42.8987	59.3867	69.5661	58.586	89.342	69.9491	87.0712	76.9955	68.1594	71.1941	112.705	72.6945	133.791	72.3818	92.3021	78.3308	54.7039	120.768	55.2373	66.1417	72.8707
1.125	27	77.3127	66.785	139.486	102.628	107.057	86.2787	83.5685	83.1658	74.2019	50.1728	53.4219	66.5979	70.9483	55.4571	64.7337	79.0346	62.0925	71.7869	87.2362	106.113	109.544	101.816	82.9619	90.1952	111.887	65.2253	56.2684	67.487	81.292	100.183	80.0909
1.16667	28	87.359	96.6141	163.264	136.874	130.311	92.0607	93.4584	101.795	80.3182	59.9192	40.5868	78.3215	65.187	62.9702	86.756	78.0119	85.5834	84.0309	80.2679	80.3358	80.772	86.427	84.8858	70.6732	67.871	72.0158	104.15	73.7496	64.1218	78.5568	95.5134
1.20833	29	104.417	123.416	143.516	147.435	130.812	114.409	107.9	127.377	87.292	76.0466	58.1099	125.155	103.315	110.182	82.2694	92.9482	116.63	133.066	108.099	120.123	125.614	120.897	153.689	90.4269	107.667	136.901	79.4934	115.361	84.568	93.7919	117.066
1.25	30	99.1052	86.0172	146.387	155.898	120.795	138.002	124.668	117.54	94.0982	78.2782	82.5469	151.719	120.744	124.375	123.819	124.286	142.975	148.077	146.054	143.847	133.964	153.224	156.835	124.905	127.377	133.802	100.976	141.501	105.065	104.536	78.3892
1.29167	31	124.418	112.827	134.05	156.524	144.103	139.433	122.683	112.993	122.46	88.8434	78.8417	152.283	112.302	123.058	123.509	123.324	134.115	102.167	144.156	135.377	148.363	143.124	150.024	121.285	132.155	139.633	128.82	141.157	121.379	130.142	95.2402
1.33333	32	127.955	124.686	84.5321	163.682	130.902	128.711	135.733	176.459	124.152	88.8578	84.4321	158.601	109.818	129.147	72.9424	135.291	129.154	153.148	121.227	153.563	131.809	145.06	154.292	115.417	132.659	138.451	128.499	136.959	123.506	157.101	127.551
1.375	33	140.963	127.427	121.004	135.449	123.903	119.51	132.353	172.272	124.528	86.2321	89.8116	148.263	131.829	130.604	88.9126	142.809	145.62	100.671	152.65	95.0688	96.0882	112.603	156.462	130.587	136.549	139.497	131.322	88.9983	124.749	155.986	130.927
1.41667	34	120.932	137.814	132.322	106.526	118.296	105.424	116.636	156.986	90.6786	85.1915	86.6615	159.69	132.49	114.518	139.011	139.965	137.303	120.012	140.383	82.1067	137.067	108.647	123.388	127.939	137.998	128.138	131.951	133.764	120.73	151.962	130.684
1.45833	35	142.042	137.938	108.313	128.966	100.245	88.33	136.018	122.685	100.776	84.2407	87.1208	114.877	119.412	91.4155	116.233	116.419	103.976	137.84	75.1555	115.295	135.048	157.633	81.0618	121.355	128.123	124.279	123.137	140.006	118.842	147.631	128.094
1.5	36	113.832	139.639	103.919	111.643	154.056	118.227	123.16	102.026	124.914	71.702	82.3376	67.9701	99.5286	48.15	67.5723	78.4363	75.4355	80.45	127.655	140.219	143.606	155.57	111.415	102.705	114.003	87.5868	106.346	113.157	113.784	148.25	120.485
1.54167	37	129.11	139.305	95.5741	131.025	112.794	117.491	119.032	95.2484	93.2687	58.5657	73.6206	123.154	93.8584	101.485	106.974	133.919	106.314	125.692	93.9995	109.911	99.4683	137.325	154.04	78.9221	79.6002	84.4379	97.1774	110.457	93.9568	131.428	101.143
1.58333	38	89.9673	140.245	127.03	119.478	108.821	118.941	124.841	116.787	72.8606	63.2399	55.9711	145.154	124.041	131.754	72.1056	106.193	100.233	127.549	92.484	71.0099	84.1336	115.151	114.94	80.3261	92.2081	118.535	112.201	99.8874	73.1298	83.6902	71.347
1.625	39	119.807	125.247	85.9322	95.8519	78.1222	129.173	86.1356	130.439	126.755	71.4243	51.716	88.0942	132.03	118.748	106.437	125.876	84.3454	102.746	114.874	102.661	84.1748	98.9788	95.644	110.01	111.035	136.238	98.7606	119.433	108.173	97.9706	107.118
1.66667	40	81.1586	86.6136	116.165	115.346	69.8711	98.2736	79.5694	98.5848	100.113	82.3277	81.032	137.284	123.151	90.0828	85.4771	86.0207	92.023	131.255	96.6521	84.1348	106.181	125.053	127.581	108.696	95.7593	141.777	76.2002	129.496	79.1739	121.794	95.527
1.70833	41	101.506	97.3432	106.507	113.121	91.1359	98.4693	94.3705	113.074	110.657	77.6668	80.9754	108.961	89.2293	82.7824	96.0133	97.1804	81.23	72.4003	102.067	97.7678	112.643	109.753	97.3402	83.236	87.0897	87.171	104.514	117.234	102.941	81.4671	98.5046
1.75	42	88.3248	88.7584	84.4476	87.2683	67.081	89.9708	94.9224	90.1707	78.9849	74.5173	78.2536	103.865	99.7437	73.6537	89.3004	105.319	92.4847	80.3228	84.5866	77.3147	74.4687	81.7818	78.2366	66.6088	76.2971	95.8428	85.7643	136.094	79.2855	83.9016	91.8254
1.79167	43	73.1425	83.4161	79.3113	99.3574	51.9919	79.143	86.3068	86.5664	78.5926	54.5266	45.9607	77.2834	70.2876	65.5762	64.618	74.6396	79.9388	78.2432	73.408	80.2537	74.4186	72.387	87.4702	82.2906	70.2294	70.5763	73.0687	93.2488	67.9794	97.7261	68.4863
1.83333	44	85.1621	84.3594	88.4284	80.0328	50.9916	71.6156	74.7674	88.7103	62.3251	51.2624	50.8605	57.8325	77.9589	60.8565	94.5336	64.6415	77.0057	65.4053	72.5508	72.7821	74.1186	69.8152	86.0016	70.3377	75.3589	92.8215	96.0897	109.809	62.6922	76.1108	72.8483
1.875	45	103.997	77.961	77.2114	77.176	53.0476	77.8473	70.9006	78.5136	86.1653	66.2534	55.6646	91.4313	65.2421	81.8119	72.0844	87.6786	96.4231	65.8687	87.6801	72.6475	94.8499	85.7253	71.8924	89.1839	75.7016	67.1505	65.4034	112.129	59.4639	94.1157	72.0196
1.91667	46	82.8034	78.6833	82.6265	89.7391	63.9908	76.8355	71.8679	90.5319	67.871	78.5709	43.2297	59.1133	80.0316	70.0919	63.7107	91.5008	105.536	93.7828	76.3435	109.16	77.4631	87.6888	90.5109	82.6774	92.0116	107.211	72.162	91.7493	61.181	74.1556	83.345
1.95833	47	76.3298	94.4671	78.4384	79.3665	53.6769	75.6714	79.0112	79.6226	87.3956	49.6755	57.9067	80.7279	86.9862	71.025	75.8031	68.1053	72.8564	77.3664	67.5211	87.8074	75.0491	65.5013	88.0077	74.6751	78.6346	76.5357	98.7514	115.626	76.3727	78.5581	71.297
2	48	91.5334	69.4709	81.8147	96.6469	58.2932	82.0325	79.5335	79.3756	62.5017	51.8513	42.1032	52.3247	71.257	59.0822	84.7092	69.251	77.1306	79.1452	74.4385	95.6807	69.9907	71.2499	70.5662	65.5365	71.444	86.6423	83.0385	104.785	63.211	82.4195	61.3635
2.04167	49	84.2262	77.6488	76.8119	91.0811	51.2879	87.2697	84.9237	84.9622	59.2697	52.1313	55.66	104.946	76.339	83.3033	58.6883	66.6059	101.053	72.4839	66.0397	100.734	108.193	82.6847	65.6903	73.6412	79.0887	76.319	79.0874	102.5	65.885	87.9325	61.3881
2.08333	50	82.2955	85.8319	89.4451	76.46	59.8948	74.1491	72.2041	85.5525	74.4426	55.8553	40.4151	66.7262	78.4637	68.8559	59.8006	83.3628	80.4159	82.0122	79.1119	95.544	94.5498	86.7357	97.0117	82.7484	73.383	73.8847	60.7596	95.4122	72.024	76.5122	69.0391
2.125	51	92.1797	84.3373	115.181	112.84	121.832	87.2484	88.5369	66.5335	72.6434	49.5413	53.2529	83.705	70.2608	69.4909	82.4021	67.3181	85.0554	78.0535	84.3769	104.755	78.1317	72.1954	74.1496	73.2871	94.5898	68.1268	56.329	105.764	69.2514	79.8271	62.1424
2.16667	52	86.3456	77.7829	118.882	103.66	106.754	100.434	91.0663	92.2703	61.5041	58.0535	41.7076	108.319	80.484	65.0573	58.8881	89.0612	96.0069	73.7789	81.117	114.11	95.3008	92.4968	96.7296	107.674	99.4175	98.3675	80.0271	93.3238	78.6809	109.309	64.7566
2.20833	53	88.1026	89.9856	119.695	106.215	117.316	117.855	112.5	97.46	107.957	84.413	44.0465	120.575	90.9366	92.2145	124.937	99.7282	124.229	117.094	117.663	148.259	123.063	117.122	132.93	104.373	82.2483	98.7872	101.369	119.786	93.9659	84.0517	67.1631
2.25	54	111.336	104.684	120.176	140.661	115.02	117.756	119.816	109.535	95.8508	81.6841	78.413	151.837	118.331	125.984	135.341	115.094	142.148	148.296	141.336	151.647	146.185	140.425	153.89	113.723	129.985	106.183	137.975	158.76	126.619	104.619	119.846
2.29167	55	111.609	94.2427	109.498	130.474	130.094	117.679	121.037	149.644	102.231	78.3923	71.0093	128.593	120.48	124.215	94.8857	124.287	139.247	133.881	120.723	146.355	141.915	134.173	152.538	114.644	130.788	135.116	141.382	135.727	109.576	133.39	99.3956
2.33333	56	112.903	120.263	86.3921	125.706	90.7589	105.632	120.476	144.424	124.572	81.8645	74.6223	111.076	120.727	127.944	121.159	138.588	137.039	105.053	119.212	114.124	97.3918	137.43	150.039	109.672	135.424	136.923	139.125	146.695	138.111	140.271	125.367
2.375	57	118.861	125.759	112.481	112.014	121.256	109.792	111.421	155.627	117.998	78.284	80.1092	165.662	115.332	118.992	135.534	142.318	113.224	112.95	148.744	157.518	114.905	140.218	135.76	101.892	127.094	139.658	127.37	124.349	132.838	133.713	122.885
2.41667	58	116.125	135.658	95.3547	109.393	83.8632	98.3999	115.39	146.922	116.2	85.4041	86.0774	160.067	87.2317	115.55	134.337	124.532	118.264	137.154	115.92	165.899	137.361	126.85	117.213	137.685	145.701	138.996	128.207	155.739	133.377	91.1005	126.955
2.45833	59	124.614	135.611	108.242	97.0046	85.5154	78.0077	114.812	144.999	88.8129	86.1785	83.9478	149.743	115.83	122.816	83.7652	142.97	133.154	98.9125	105.62	114.671	137.431	114.041	95.6943	142.113	126.174	132.561	114.363	153.404	129.757	130.675	126.421
2.5	60	111.096	133.992	95.4707	103.33	104.102	78.2301	100.051	105.105	79.1009	106.758	96.5635	97.9394	130.219	94.8946	93.8856	141.885	109.703	117.062	125.189	122.775	139.554	142.645	93.1447	129.808	104.379	124.743	95.6426	107.871	113.021	140.854	130.714
2.54167	61	118.248	137.424	114.713	105.843	102.742	100.652	112.345	122.213	112.97	108.906	88.8599	104.153	85.4471	88.0417	108.681	119.983	96.1576	103.796	96.3182	146.485	119.896	133.196	97.9069	103.661	94.4498	81.6802	99.1206	112.316	106.317	129.806	111.441
2.58333	62	93.948	131.101	102.563	81.4514	84.729	105.812	108.991	136.326	116.014	70.5409	67.5073	118.939	114.045	125.468	136.395	95.7732	103.772	119.381	93.9731	108.408	91.4847	109.437	132.157	89.4775	130.273	87.1167	126.773	112.031	125.272	96.9663	63.1684
2.625	63	96.9897	111.836	73.1946	69.4074	56.4866	112.808	90.9694	88.5638	93.683	69.5948	74.4048	177.477	117.325	113.577	109.647	95.1424	96.5475	118.746	96.055	122.027	92.0304	121.538	100.961	90.8897	122.548	118.699	120.862	128.973	118.698	114.252	99.8492
2.66667	64	93.8864	104.691	65.5739	84.5884	55.9274	111.946	71.6637	83.3885	104.725	105.216	78.5489	133.971	129.051	120.392	190.451	76.3604	93.2351	71.1344	104.206	117.408	113.5	122.622	123.644	121.615	91.4647	125.794	119.145	152.116	118.206	137.443	104.647
2.70833	65	93.5562	88.288	64.0363	72.7606	78.206	82.1844	70.7427	84.3676	75.2355	98.0356	50.5865	78.3782	109.422	143.982	140.693	100.807	75.2743	89.8623	67.7499	79.57	76.7554	76.9431	95.5029	121.872	83.9814	102.141	93.6406	147.916	115.83	109.614	89.2633
2.75	66	82.2347	116.65	98.5677	86.4852	53.3057	88.7377	84.0958	85.9391	78.8438	70.787	75.9284	153.822	75.3886	76.4631	109.087	95.9173	81.3027	97.1994	80.1718	87.4239	74.0979	74.2138	85.4346	104.728	107.678	73.813	75.1685	117.492	79.2053	77.798	68.7537
2.79167	67	84.459	93.668	71.0629	90.1542	47.5659	91.2789	77.06	80.8926	67.4627	59.6052	59.5047	116.238	84.2039	90.4076	116.258	61.5765	85.0536	66.9494	78.8311	94.0285	78.8159	94.2625	69.2813	64.3755	86.2308	78.5786	83.9298	121.178	68.0007	84.9056	89.2841
2.83333	68	90.2671	99.2558	72.0315	107.159	47.765	72.4855	72.7602	93.6055	87.338	66.8463	48.9774	76.2304	83.4042	108.313	87.0282	90.0593	79.6987	89.026	70.0957	94.5311	75.47	65.5354	76.6241	74.907	94.0978	76.6975	56.7987	101.369	83.8019	85.7074	84.1965
2.875	69	85.4185	94.4851	68.4306	77.4008	55.9238	79.0139	78.54	70.6919	83.2995	76.9777	78.2841	113.746	68.0213	89.5732	130.419	63.6284	80.6289	71.9271	67.754	88.9269	77.4688	92.063	91.585	69.1213	70.2424	89.0523	67.0345	103.648	63.1828	78.6766	78.2418
2.91667	70	100.608	95.8755	89.2455	86.6251	49.3105	70.6077	71.728	69.6532	76.9181	54.4148	54.5881	68.887	73.2366	101.07	101.113	71.4085	90.2681	88.981	74.7421	101.967	87.0224	84.321	66.4044	70.1167	82.1594	68.0845	52.8664	111.643	80.6425	80.2695	76.0024
2.95833	71	84.2468	105.204	71.5111	90.8464	47.7517	87.1134	69.9397	91.0091	83.4396	54.8233	61.2534	79.0822	91.7507	77.7545	133.901	59.6967	97.7922	65.3884	87.0677	79.7895	66.1708	76.7045	91.0154	91.7978	83.4886	69.5783	62.3292	91.3736	63.0178	76.2018	76.7479
3	72	89.8196	85.6975	62.2768	77.2796	61.8719	70.8376	90.5552	79.2565	74.6212	87.0071	57.8181	81.5493	69.2502	88.8081	95.2488	79.9539	68.4082	70.3379	69.4136	95.0828	79.5902	73.8511	86.0085	72.3871	69.5185	99.0763	62.3831	122.876	80.5837	92.0503	82.5501
3.04167	73	83.4872	102.59	88.7308	91.8624	50.1555	89.2112	75.6365	92.3568	80.6999	57.2048	58.5677	88.3985	102.332	95.1254	108.591	67.8413	73.654	97.2143	74.661	93.5464	85.1403	82.9774	81.9838	80.2734	63.9236	70.2202	55.4368	129.272	71.7652	90.3125	75.3625
3.08333	74	92.9706	94.8348	84.9301	112.896	57.2252	76.318	81.2223	63.3129	76.0085	66.205	63.0989	103.306	75.6834	90.0087	135.308	73.4987	88.0147	66.0538	89.0212	99.0989	65.2212	74.2479	112.063	94.231	63.6855	65.2014	65.3412	102.146	81.4067	75.1502	62.2205
3.125	75	78.9377	93.6409	117.178	95.8532	101.483	93.3353	83.9365	76.7342	75.4397	90.848	50.1017	73.7733	85.055	88.9709	118.878	69.5422	81.0594	95.3033	71.93	88.7378	93.0759	89.2853	90.4569	99.4672	84.8719	71.5321	102.677	112.18	90.6049	85.2766	75.3663
3.16667	76	106.865	113.249	130.903	118.026	115.95	102.272	109.625	98.76	79.7148	59.3171	79.7981	153.896	79.4646	119.706	117.088	109.577	99.2088	77.5751	111.334	135.576	91.1187	95.4458	99.6322	99.9506	92.3812	73.588	64.5742	94.9768	99.6147	102.53	63.2393
3.20833	77	98.123	110.571	126.444	128.828	120.71	124.883	122.541	89.7534	106.322	99.8241	50.1486	142.274	121.633	132.972	172.756	86.0712	135.195	123.365	114.481	146.558	138.135	118.729	154.549	130.269	102.102	94.981	128.719	132.468	156.546	88.0712	95.9152
3.25	78	98.5812	116.633	130.997	135.591	123.71	115.502	135.751	121.057	93.9831	105.205	73.5417	169.984	138.678	156.635	130.515	107.05	128.358	125.159	120.982	161.905	141.62	120.011	173.128	129.339	113.959	105.001	144.962	166.66	132.942	120.793	74.9565
3.29167	79	112.448	131.639	125.721	136.629	117.086	108.201	138.498	137.869	124.284	102.231	57.841	170.058	126.839	144.855	181.044	129.257	121.744	107.841	145.036	147.708	153.613	127.519	166.259	138.474	112.024	94.2507	144.186	151.339	128.653	130.189	97.9195
3.33333	80	130.07	127.371	119.324	149.427	74.6513	144.876	125.919	166.65	89.5744	84.3133	67.2781	187.472	111.749	150.194	129.186	127.631	137.073	143.236	99.6376	163.763	105.08	126.401	168.105	114.69	121.073	117.807	142.443	166.009	166.95	125.396	104.554
3.375	81	132.952	124.348	81.5771	136.641	106.504	121.267	127.055	160.067	138.781	73.388	93.7403	187.392	156.746	154.274	155.078	133.478	140.029	114.138	145.51	93.7906	90.9062	123.953	170.602	135.869	103.99	122.421	142.251	167.402	157.127	125.135	117.01
3.41667	82	121.873	135.315	136.124	137.832	80.903	108.93	141.723	152.839	134.796	99.0629	95.099	174.701	142.466	150.579	192.951	137.868	135.926	125.327	115.109	116.257	99.0855	142.429	130.561	144.167	132.018	126.909	136.868	146.486	149.693	116.889	99.882
3.45833	83	127.495	136.457	99.9888	104.236	96.9439	105.883	130.434	115.389	110.11	117.293	85.4424	161.425	111.741	116.229	185.49	98.7027	115.702	124.71	86.7901	144.159	142.032	147.402	136.29	145.879	124.334	118.759	129.295	126.475	140.038	97.9759	105.489
3.5	84	123.97	143.701	88.675	94.5219	89.383	88.0455	121.599	114.654	95.5286	113.772	78.0285	88.3716	80.5421	133.76	158.299	140.436	86.4413	83.5326	100.433	119.277	134.424	143.567	147.201	135.929	118.424	114.206	94.2694	166.585	104.199	83.805	121.046
3.54167	85	118.65	139.764	115.952	128.88	93.4666	117.362	121.624	139.511	96.7499	106.446	97.9573	151.874	135.358	156.958	94.4835	129.159	118.924	101.613	104.708	101.474	101.622	112.345	119.71	116.383	91.3885	77.93	99.07	164.184	100.825	113.041	107.352
3.58333	86	96.6762	133.286	113.158	114.223	92.1628	123.273	125.389	133.286	108.615	110.605	105.648	164.347	97.4034	118.673	118.439	112.813	75.2981	105.317	88.6217	119.871	81.8311	101.921	122.207	110.442	87.5673	74.4588	114.832	134.066	119.261	147.071	69.18
3.625	87	75.9024	113.51	88.5477	91.4573	57.0348	98.8456	94.0048	88.8018	106.679	112.527	88.2941	92.727	136.037	123.697	150.004	100.288	104.149	118.837	94.7919	102.255	77.6514	109.723	131.892	123.008	111.055	114.262	137.103	156.174	138.647	144.901	99.0881
3.66667	88	67.564	91.1602	90.9579	101.295	61.4992	100.919	62.3328	96.6336	75.237	78.6487	69.6868	182.931	136.154	154.224	147.693	87.8528	76.2224	87.6321	79.7968	80.5513	73.7154	104.327	89.3539	131.654	106.097	123.566	128.596	158.838	143.081	135.084	97.7828
3.70833	89	81.5512	91.6639	95.8569	82.3513	56.9835	105.156	60.5924	81.5036	97.7635	66.6948	50.3543	137.401	94.1425	96.3467	108.07	95.9701	73.9334	91.9224	77.3449	96.552	74.548	71.3955	92.3268	115.551	83.4791	80.9242	125.26	151.629	114.037	112.152	82.3145
3.75	90	86.4569	86.2656	87.0519	105.867	65.967	81.8762	90.6616	76.319	68.8891	75.1857	51.5948	69.1674	87.8281	87.3207	98.0959	89.4367	91.3518	108.457	96.1615	77.4316	77.9977	75.5243	124.82	92.4611	75.8921	59.4602	100.056	103.325	104.275	76.6061	72.9144
3.79167	91	78.4971	84.032	68.0763	99.254	52.1587	87.4813	69.1767	64.2956	79.0134	63.5038	82.0662	114.821	97.3879	135.068	138.737	77.8238	72.2128	84.5317	70.154	88.0864	71.3402	73.7421	108.318	79.9443	98.2453	79.6963	101.118	112.282	81.3106	77.9547	78.5665
3.83333	92	69.517	83.3344	73.3555	85.0517	54.853	88.9751	66.6984	102.623	83.7533	80.9529	54.1313	72.3662	84.9603	75.8368	82.3995	73.1112	65.2001	77.1835	69.7658	77.5236	70.742	85.1278	81.8116	84.3735	62.6755	56.0368	99.4462	92.7404	79.8657	75.3454	71.1981
3.875	93	76.0406	92.4638	79.5478	86.3699	62.6753	78.4062	75.4007	67.3554	74.1899	87.619	52.5573	95.012	69.0701	74.5055	86.8062	77.3676	89.2931	79.6668	71.0275	76.5796	69.6462	96.3188	86.4967	64.523	95.5957	60.0283	92.4723	92.2119	80.1264	76.0373	63.2455
3.91667	94	68.9787	85.2207	77.8239	76.3376	57.3563	83.8097	71.691	69.6219	69.5225	74.0898	62.2423	83.6991	65.0939	104.947	107.328	60.4553	76.3007	66.6363	64.5612	105.622	66.3305	83.2329	95.9974	66.7465	74.4559	60.0233	92.0071	79.4277	91.8628	76.6082	84.8593
3.95833	95	59.2934	89.9648	74.1619	86.8335	53.8012	71.667	68.3478	77.1003	83.8184	62.0425	57.2661	85.2433	89.8884	79.3966	77.4001	63.5623	72.5518	90.3706	71.3005	78.5057	75.1579	67.5195	77.0761	87.5606	74.5945	67.503	97.4605	118.893	100.407	92.3586	58.885
4	96	61.5921	80.0127	67.4692	69.743	43.5353	81.4589	69.8042	69.1392	72.0111	56.4626	54.4093	70.5774	68.2086	71.0457	112.777	58.6063	75.9231	69.4173	62.3094	99.9336	70.6168	90.2264	93.966	73.9937	67.2929	55.604	93.0837	108.771	74.7563	73.4228	60.6557
4.04167	97	70.9997	83.6597	70.8102	77.9658	48.7976	74.4057	64.6317	69.9541	78.1203	73.3661	46.5641	65.9337	78.4483	95.8591	94.014	96.9928	95.4091	83.9508	76.337	83.6846	67.3716	71.3507	104.238	85.0111	89.8075	58.3875	102.283	122.282	92.5191	80.909	67.8012
4.08333	98	56.701	94.4656	71.4494	78.2659	49.9636	81.6086	83.7125	66.7095	73.2318	75.3436	73.0136	105.756	87.7802	87.7863	94.4061	70.8189	73.0258	89.3545	73.2776	77.8162	91.0115	77.6113	80.6038	110.638	76.0341	84.5722	64.5418	89.174	90.9099	76.2889	59.4295
4.125	99	68.5482	73.546	106.661	101.367	91.3802	78.5356	73.0119	76.4659	68.4714	59.6225	50.3365	76.8021	76.8428	98.7105	113.037	77.5312	85.2684	82.1948	94.1147	114.042	76.6327	85.6642	113.201	90.3731	72.8547	89.3184	70.3614	130.466	97.4569	82.6972	64.0457
4.16667	100	67.8937	105.045	106.34	109.852	94.7868	103.938	89.0477	75.7681	84.5528	90.0857	80.5319	110.407	95.0106	89.0429	87.6753	90.6338	128.882	109.894	102.412	88.0915	118.349	113.653	99.2626	118.696	70.7752	56.5197	107.176	134.718	114.449	93.6098	74.282
4.20833	101	101.946	107.334	107.961	98.744	94.4965	120.645	115.239	103.441	100.373	79.4208	57.5778	129.852	117.799	153.505	156.811	128.323	141.67	116.718	102.931	155.524	131.292	127.001	150.386	135.786	97.8279	63.7793	129.265	161.19	127.136	103.606	92.0477
4.25	102	83.2733	90.1821	110.718	117.915	120.102	120.51	119.234	117.82	94.8327	97.6576	70.7154	164.895	132.986	160.018	158.334	111.534	143.212	132.969	105.699	151.445	150.888	125.815	154.811	128.432	107.715	101.044	141.278	161.312	155.064	116.864	111.282
4.29167	103	73.8007	99.4548	94.4816	107.787	108.659	115.394	115.06	117.585	133.588	106.354	71.1361	140.854	124.761	150.68	161.393	127.626	122.154	97.0853	138.647	144.561	111.847	142.576	163.363	133.03	96.666	103.389	134.882	178.365	153.052	120.504	112.338
4.33333	104	110.987	113.227	106.914	103.319	83.4324	119.013	119.95	145.128	125.658	107.381	71.5475	162.952	124.799	118.932	133.786	98.3778	149.782	128.012	134.512	138.601	94.2151	131.076	174.705	125.783	115.355	85.0545	130.469	153.611	133.798	93.4602	85.8305
4.375	105	98.6014	117.259	74.7596	120.769	116.477	111.289	107.578	126.076	89.2432	106.236	93.1909	199.663	136.857	141.619	186.821	147.823	148.183	121.123	104.661	81.9878	121.776	143.819	165.089	125.19	125.808	116.298	128.285	170.679	139.368	132.491	100.074
4.41667	106	115.77	114.332	75.3447	88.1549	59.454	120.639	116.717	101.277	142.225	69.6628	76.0313	189.955	127.396	149.726	175.272	138.036	140.314	114.506	133.461	93.4588	144.582	156.491	128.173	131.407	122.273	126.571	128.111	171.728	119.406	126.889	117.922
4.45833	107	89.3562	137.068	94.2327	90.0383	52.2074	71.9632	112.021	93.2697	124.451	72.8774	89.6415	177.006	106.403	149.417	141.989	138.809	88.1704	141.741	135.209	143.43	113.34	136.41	107.159	145.492	122.38	127.887	90.6678	176.068	125.628	121.939	113.929
4.5	108	93.1845	124.288	58.3789	94.1207	83.9725	79.5828	86.8628	115.642	88.3271	97.5988	82.8998	110.728	76.9004	145.819	111.478	116.652	119.729	84.7138	73.0416	139.745	91.5542	139.727	129.872	138.176	95.5308	117.393	77.1061	138.415	153.372	82.8366	109.719
4.54167	109	89.3613	134.131	80.7593	104.89	83.7228	112.523	99.9701	114.014	75.3671	110.596	97.4399	94.306	114.949	91.18	168.832	95.6952	84.7782	129.883	127.091	128.277	90.4838	104.08	130.978	138.177	116.963	86.3784	124.422	147.034	125.259	110.451	67.5377
4.58333	110	86.4446	126.459	102.147	80.3799	83.3153	99.5647	111.922	124.679	111.847	104.2	97.9532	152.16	113.319	132.511	127.947	106.258	106.252	98.7604	87.6058	81.5914	108.704	113.572	104.797	113.926	118.156	77.8309	134.32	148.492	125.904	122.542	90.2205
4.625	111	99.1571	118.464	68.9996	70.1261	49.1375	115.789	90.3154	105.933	93.0496	103.828	99.8964	86.4893	100.481	122.764	126.019	103.381	100.115	105.706	99.2107	104.352	121.644	101.362	128.969	109.319	108.914	82.804	123.2	146.904	130.122	119.019	83.403
4.66667	112	56.6264	95.2587	73.479	73.8298	46.2228	97.0941	72.1863	76.4997	78.5856	105.315	85.4872	175.352	136.684	138.287	153.928	114.907	78.4058	97.7001	112.852	79.8849	82.8348	78.2941	117.605	111.692	92.4541	90.766	118.024	158.97	130.71	117.375	98.0858
4.70833	113	63.3758	86.2658	69.026	88.9972	60.0458	82.5406	74.9903	79.7426	99.6361	90.8861	54.1007	123.525	118.94	86.3836	112.089	81.7641	73.2522	76.4906	83.5108	79.7648	82.7507	72.7408	92.7485	90.9474	82.1365	108.502	102.909	144.049	97.2039	97.4195	74.47
4.75	114	59.4501	105.828	63.8514	66.3809	56.2913	82.2611	69.6482	70.053	76.804	74.5018	66.4603	72.8356	87.2085	141.418	98.4845	96.9618	101.482	86.1747	73.2964	89.4933	81.6938	102.937	130.654	69.6622	76.8327	78.4721	101.003	115.902	100.749	73.5703	71.1036
4.79167	115	58.5754	85.5952	61.8129	70.9255	53.6879	88.1237	70.373	85.165	85.0531	70.5087	54.4552	135.048	78.7514	91.2374	122.748	96.6532	74.1543	79.029	67.9552	79.0813	79.7199	80.3057	94.4339	75.9881	96.1878	60.6183	98.1086	126.343	94.6442	91.1375	64.6642
4.83333	116	79.1395	84.0364	84.5076	77.9331	50.0981	75.98	60.0529	78.4209	66.1154	68.3727	53.8135	71.168	75.7936	87.8336	85.9669	71.8136	86.8268	84.0936	74.4336	77.216	80.3333	68.2016	109.211	80.7362	78.9443	51.9208	102.1	116.452	97.6491	74.6863	81.9625
4.875	117	61.4595	72.8156	55.745	63.414	42.8053	72.8714	68.2262	64.3152	79.191	87.3263	74.7287	86.9417	75.4627	93.0483	85.125	61.7128	74.2489	59.3451	73.9168	68.35	62.5003	56.0796	92.8101	81.2447	92.9408	56.8689	95.2271	122.909	108.146	63.1066	57.9168

## Sheet: Figure 5i
Time(min)	WT											TMEM135TG
0	95	127	123	113	147	162	132	129	138	129	178	115	116	151	82	98	130	111	88	123
15	307	274	347	323	481	345	364	446	433	333	302	239	237	253	279	301	286	292	282.5	355
30	308	316	388	368	576	433	401	380	466	449	340	310	242	290	216	328	319	317	293	365
60	270	275	276	266	542	215	210	243	427	289	213	290	198	230	145	253	217	252	201	246
120	157	145	127	144	196	167	151	191	180	145	159	182	180	163	112	141	165	159	120	147
AUC
	WT	TMEM135TG
	29107.5	29932.5
	28897.5	24180
	31087.5	26692.5
	30262.5	19545
	51547.5	28245
	30817.5	27157.5
	29452.5	28455
	32872.5	24135
	42630	29940
	33420
	27870

## Sheet: Figure 5j
WT	TG
7555.3	6079.31
5777.71	7891.03
6457.5	8167.9
5654.94	5431.25
5496.84	6530.73
7014.73	7366.7
6533.1	7254.66
6127.27	6479.93
6785.7	8213.4
	7805.64
	7705.81
	8776.72
	7719.19

[truncated: 2 more sheets: Figure 5k, Figure 5l]
