# Supplementary material for: TMEM135 links peroxisomes to the regulation of brown fat mitochondrial fission and energy homeostasis
Source: Nat Commun. 2023 Sep 29;14:6099. doi: 10.1038/s41467-023-41849-8 (PMC10541902; doi:10.1038/s41467-023-41849-8)
Supplement: Supplementary file 6 — Source Data [file 41467_2023_41849_MOESM6_ESM.zip › Source Data_NCOMMS22-43318A-07-25-2023/Supplementary Figure 6.xlsx]

## Sheet: Figure 6a
Control	Pex16-KO	Pex16-KO/TMEM135 OE
0.346	0.202	0.55
0.477	0.329	0.391
0.53	0.282	0.368
	0.308

## Sheet: Figure 6c
	Control						Pex16-AKO						Pex16-AKO-TMEM135TG
Pex16	1.01025	0.962816	0.93677	0.887617	1.09687	1.12723	0.250055	0.236766	0.253364	0.257438			0.250747	0.23437	0.245851	0.20591
TMEM135	0.934487	0.818675	1.01475	0.916778	1.21146	1.1598	1.45013	1.48867	1.31634	1.31006			3.92737	4.54735	4.5056	4.8087

## Sheet: Figure 6f
Control	Pex16-AKO	Pex16-AKO-TMEM135TG
1.38	3.14	1.24
1.46	1.18	1.47
1.41	3.63	1.2
1.07	2.52	1.23
1.12	1.86	1.35
1.12	2.07	1.33
1.14	1.77	2.04
1.12	1.66	1.08
1.29	2.33	1.03
1.18	1.86	1.17
1.45	2.45	1.21
1.45	1.6	1.29

## Sheet: Figure 6g
Control	Pex16-AKO	Pex16-AKO/TMEM135 TG
2.00615	0.64684	0.877561
0.4698	0.659845	0.818098
0.540121	0.874772	0.943907
1.13889	0.539731	0.611152
1.72485	1.23179	1.04954
0.552456	0.464143	2.48217
1.51058	1.10371	1.21754
1.11899	0.234203
1.07086	0.455104
	0.519774

## Sheet: Figure 6h
Time (hours)	Control											Pex16-AKO											Pex16-AKO-TMEM135TG
0	38.4	37.4	38.9	38.5	38.1	38.3	38.4	37.2	37.5			38.3	37.5	38.2	38.8	38.4	37	38.6	37.3	38.5	37.6	37.6	38.1	38.5	39	38.2	38.1	37.1	37.2	37.8
1	36.2	35.5	36.5	37.8	37	37.4	35.7	34.8	35.9			36.1	35.5	36	36.5	35.5	35.3	36.9	35.8	37	35.6	36.5	35.7	38.5	37.9	37	36.3	35.6	36.9	36.8
2	36	34.9	36.4	36.8	37	36.8	35.8	34.8	35.5			36.4	36.5	34.1	36.6	36	32.9	35.8	34	35.4	36	34.4	35	38.2	36.7	35.9	35.7	35.6	35.3	35.7
3	35	34	35.9	35.7	35.6	35.2	35.1	35	34.6			36.3	35.9	33.7	35	35.8	33	34.8	34.5	35	35.4	34.6	34.8	37.1	35.8	35.3	35	35.4	34.6	36.7
4	35	34.3	35.9	36.4	36.7	36.6	35.2	35.7	35.3			34	34.3	34.1	34.7	35.2	31.7	34.9	34	35	35	35.4	34.5	36.6	35.3	35	34.6	36	35.6	35.4
5	35.7	34	35.5	36.3	36	36	36	34.5	35.2			35.1	35.8	34.2	33.7	35	32.9	34	34.1	34.6	34.2	34.6	34.6	36.7	35.5	34.6	35.1	35	35	35.2
6	35.6	34.5	36	35.4	35	36.8	36.1	34.9	35			34.8	35	34.8	34.3	35.3	32.2	34	34.4	34.4	34.3	34.3	35.4	37	35.4	34.7	34.8	34.8	34.9	35
