# Supplementary material for: TMEM135 links peroxisomes to the regulation of brown fat mitochondrial fission and energy homeostasis
Source: Nat Commun. 2023 Sep 29;14:6099. doi: 10.1038/s41467-023-41849-8 (PMC10541902; doi:10.1038/s41467-023-41849-8)
Supplement: Supplementary file 6 — Source Data [file 41467_2023_41849_MOESM6_ESM.zip › Source Data_NCOMMS22-43318A-07-25-2023/Supplementary Figure 7.xlsx]

## Sheet: Figure 7a
adrenal			appendix			bone marrow			brain			colon			duodenum			endometrium			esophagus			adipose tissue			gall bladder			heart			kidney			liver			lung			lymph node			ovary			pancreas
3.953	0.295	3	1.377	0.087	3	0.642	0.102	4	2.539	0.32	3	2.412	0.518	5	3.776	0.292	2	1.843	0.209	3	1.006	0.154	3	8.172	0.491	3	2.505	0.152	3	1.033	0.179	4	2.409	0.041	4	3.049	0.765	3	1.899	0.194	5	1.476	0.239	5	1.865	0.111	2	0.328	0.07
[truncated: 31 more columns]

## Sheet: Figure 7b
	Control			TMEM135 KO
TMEM135	0.991155	0.869025	1.16098	0.192178	0.281536	0.239777
Drp1	0.839583	0.944223	1.26143	0.880214	1.15976	0.923805
Fis1	0.862453	1.00583	1.15276	0.938751	1.21682	1.06919
Mff	0.84001	0.923698	1.2888	0.798824	1.1907	0.913508
Opa1	0.870461	0.91277	1.2586	0.914464	1.2278	1.00596
Mfn1	0.855838	0.924941	1.26327	0.854863	1.17881	0.979732
Mfn2	0.858436	0.958463	1.21539	0.823021	1.16594	0.961345
